# Supplementary material for: Expanding the Spectrum of Canine Diffuse Large B‐Cell Lymphoma Genetic Aberrations Through Whole Genome Sequencing Analysis
Source: Vet Comp Oncol. 2025 May 4;23(3):346–57. doi: 10.1111/vco.13059 (PMC12378081; doi:10.1111/vco.13059)
Supplement: Supplementary file 5 — TABLE S1. Clinical details for 10 dogs with DLBCL sequenced in this study. [file VCO-23-346-s006.xlsx]

## Sheet: DLBCL_Dataset
S1 Table. Clinical details for 10 dogs with DLBCL sequenced in this study.
SAMPLE #ID	DIAGNOSIS	BREED	AGE	SEX	WEIGHT (kg)	STAGE	SUBSTAGE	BM INFILTRATION (%)	BM INFILTRATION	PB INFILTRATION (%)	LDH ACTIVITY	PRE-TREATMENT WITH STEROIDS	RESPONSE TO TREATMENT	TTP	LSS
1	DLBCL	mixed	6	M	24	V	b	47.4	yes	1.9	increased	yes	POOR	69	71
2	DLBCL	mixed	6	M	37.6	V	a	3.5	yes	1	normal	no	GOOD	588	767
3	DLBCL	Whwt	9	MC	8.8	V	b	5	yes	3.9	normal	no	GOOD	385	979
4	DLBCL	American Staffordshire	7	FS	31.9	V	a	0.9	no	1.6	normal	no	GOOD	237	1484
5	DLBCL	Dobermann	6	F	34	V	a	3.8	yes	6.8	increased	no	POOR	49	103
6	DLBCL	Poodle	5	M	23	V	a	1.3	no	3.4	increased	no	GOOD	493	585
7	DLBCL	Golden Retriever	7	M	32.8	V	b	8.3	yes	0.9	increased	yes	POOR	60	63
8	DLBCL	Dobermann	9	FS	37.6	IV	a	0.9	no	0.9	normal	no	POOR	60	94
9	DLBCL	Golden Retriever	10	M	33.1	V	a	1.4	no	1.1	normal	no	GOOD	988	1153
10	DLBCL	German Shepherd	11	FS	36.7	V	b	3.5	yes	5.3	increased	no	POOR	76	77
MC: castrated male; FS: spayed female; BM: bone marrow; PB: peripheral blood; LDH: serum lactate dehydrogenase; TTP: time to progression; LSS: lymphoma specific survival
