# Supplementary material for: Expanding the Spectrum of Canine Diffuse Large B‐Cell Lymphoma Genetic Aberrations Through Whole Genome Sequencing Analysis
Source: Vet Comp Oncol. 2025 May 4;23(3):346–57. doi: 10.1111/vco.13059 (PMC12378081; doi:10.1111/vco.13059)
Supplement: Supplementary file 6 — TABLE S2. Short somatic variants (SNVs and indels) identified in 10 cDLBCL through WGS. [file VCO-23-346-s003.xlsx]

## Sheet: Foglio1
S2 Table. Short somatic variants (SNVs and indels) identified in 10 cDLBCL through WGS.
Sample #ID	Prognosis group	Chr	Start	End	Ref	Alt	Func.refGene	Gene.refGene	SIFT prediction	GeneDetail.refGene	ExonicFunc.refGene	AAChange.refGene
1	poor	chr1	16459	16459	C	T	intergenic	NONE;ENPP1		dist=NONE;dist=235526
1	poor	chr1	34330	34331	AG	A	intergenic	NONE;ENPP1		dist=NONE;dist=217654
1	poor	chr1	34361	34361	G	A	intergenic	NONE;ENPP1		dist=NONE;dist=217624
1	poor	chr1	40446	40446	C	CTTGCAGGCAGATGTCTGCT	intergenic	NONE;ENPP1		dist=NONE;dist=211539
1	poor	chr1	70202	70202	C	T	intergenic	NONE;ENPP1		dist=NONE;dist=181783
1	poor	chr1	76949	76949	A	C	intergenic	NONE;ENPP1		dist=NONE;dist=175036
1	poor	chr1	90610	90610	T	A	intergenic	NONE;ENPP1		dist=NONE;dist=161375
1	poor	chr1	164319	164319	A	T	intergenic	NONE;ENPP1		dist=NONE;dist=87666
1	poor	chr1	166268	166268	G	A	intergenic	NONE;ENPP1		dist=NONE;dist=85717
1	poor	chr1	167776	167776	A	G	intergenic	NONE;ENPP1		dist=NONE;dist=84209
1	poor	chr1	167920	167920	C	T	intergenic	NONE;ENPP1		dist=NONE;dist=84065
1	poor	chr1	168877	168877	C	T	intergenic	NONE;ENPP1		dist=NONE;dist=83108
1	poor	chr1	169830	169830	C	CATGCAGTTCTTTCCTGTTCCACACTGCATGCAG	intergenic	NONE;ENPP1		dist=NONE;dist=82155
1	poor	chr1	205529	205529	A	C	intergenic	NONE;ENPP1		dist=NONE;dist=46456
1	poor	chr1	330238	330238	A	G	intergenic	ENPP1;PARD6G		dist=8157;dist=148072
1	poor	chr1	330242	330242	G	A	intergenic	ENPP1;PARD6G		dist=8161;dist=148068
1	poor	chr1	478106	478106	T	C	upstream	PARD6G		dist=204
1	poor	chr1	533434	533434	T	TCTGGAGGGCCAGCACTCA	intronic	PARD6G
1	poor	chr1	537643	537643	G	C	intronic	PARD6G
1	poor	chr1	564437	564437	G	A	intronic	PARD6G
1	poor	chr1	636395	636395	C	T	intergenic	ADNP2;LOC100685536		dist=1382;dist=6170
1	poor	chr1	636396	636396	A	G	intergenic	ADNP2;LOC100685536		dist=1383;dist=6169
1	poor	chr1	659551	659551	G	C	ncRNA_intronic	LOC100685536
1	poor	chr1	669172	669172	T	C	ncRNA_intronic	LOC100685536
1	poor	chr1	705999	705999	T	A	intronic	RBFA
1	poor	chr1	706006	706006	A	ACTGCCAGTGTGGTTTGT	intronic	RBFA
1	poor	chr1	720871	720871	C	T	intronic	RBFA
1	poor	chr1	755674	755674	T	C	ncRNA_intronic	LOC111091658;LOC111091673
1	poor	chr1	755677	755677	G	A	ncRNA_intronic	LOC111091658;LOC111091673
1	poor	chr1	757670	757670	G	C	ncRNA_exonic	LOC111091658
1	poor	chr1	864227	864227	T	C	intronic	KCNG2
1	poor	chr1	893254	893254	C	T	intronic	CTDP1
1	poor	chr1	896466	896466	G	C	intronic	CTDP1
1	poor	chr1	965589	965589	T	C	ncRNA_intronic	LOC111091841
1	poor	chr1	998411	998411	C	CCCCTCT	intergenic	LOC111091841;LOC111090558		dist=30901;dist=5237
1	poor	chr1	998414	998414	G	GGGCCTC	intergenic	LOC111091841;LOC111090558		dist=30904;dist=5234
1	poor	chr1	1099405	1099406	CT	C	intronic	NFATC1
1	poor	chr1	1185743	1185743	A	T	intronic	ATP9B
1	poor	chr1	1185745	1185745	G	GA	intronic	ATP9B
1	poor	chr1	1189931	1189931	T	G	intronic	ATP9B
1	poor	chr1	1189932	1189932	C	A	intronic	ATP9B
1	poor	chr1	1279945	1279945	T	C	intronic	ATP9B
1	poor	chr1	1315592	1315592	A	G	intronic	ATP9B
1	poor	chr1	1448261	1448261	T	C	intergenic	LOC111091992;LOC111092007		dist=11612;dist=12016
1	poor	chr1	1460688	1460688	T	TCCTCACGTGCGTGAGCTGCGTACACGCACGTGAGGACCCAGTGGGGAGAGCCTCCCAGTCTGGAG	ncRNA_exonic	LOC111092007
1	poor	chr1	1498443	1498443	T	TGTCA	intergenic	LOC111092007;LOC111092029		dist=33124;dist=49679
1	poor	chr1	1498445	1498445	A	AAGAGCTGTC	intergenic	LOC111092007;LOC111092029		dist=33126;dist=49677
1	poor	chr1	1622069	1622069	C	G	intergenic	LOC111092029;LOC102155992		dist=66650;dist=194675
1	poor	chr1	1628010	1628010	T	G	intergenic	LOC111092029;LOC102155992		dist=72591;dist=188734
1	poor	chr1	1736639	1736639	G	C	intergenic	LOC111092029;LOC102155992		dist=181220;dist=80105
1	poor	chr1	1736647	1736647	C	A	intergenic	LOC111092029;LOC102155992		dist=181228;dist=80097
1	poor	chr1	1806103	1806103	A	T	intergenic	LOC111092029;LOC102155992		dist=250684;dist=10641
1	poor	chr1	1811590	1811590	C	CCAGGTAGATGGTTCCCGGGAGCACAGTCA	intergenic	LOC111092029;LOC102155992		dist=256171;dist=5154
1	poor	chr1	1865710	1865710	G	C	intergenic	LOC111090560;LOC111092037		dist=5249;dist=301739
1	poor	chr1	1865716	1865716	T	A	intergenic	LOC111090560;LOC111092037		dist=5255;dist=301733
1	poor	chr1	2079809	2079809	A	C	intergenic	LOC111090560;LOC111092037		dist=219348;dist=87640
1	poor	chr1	2103721	2103721	G	A	intergenic	LOC111090560;LOC111092037		dist=243260;dist=63728
1	poor	chr1	2103724	2103724	T	C	intergenic	LOC111090560;LOC111092037		dist=243263;dist=63725
1	poor	chr1	2107836	2107836	G	T	intergenic	LOC111090560;LOC111092037		dist=247375;dist=59613
1	poor	chr1	2132194	2132194	A	AGAGG	intergenic	LOC111090560;LOC111092037		dist=271733;dist=35255
1	poor	chr1	2151420	2151420	T	A	intergenic	LOC111090560;LOC111092037		dist=290959;dist=16029
1	poor	chr1	2175719	2175719	G	A	intergenic	LOC111092037;LOC111092046		dist=2338;dist=127611
1	poor	chr1	2249827	2249827	T	G	intergenic	LOC111092037;LOC111092046		dist=76446;dist=53503
1	poor	chr1	2271169	2271169	T	C	intergenic	LOC111092037;LOC111092046		dist=97788;dist=32161
1	poor	chr1	2276180	2276180	C	CAA	intergenic	LOC111092037;LOC111092046		dist=102799;dist=27150
1	poor	chr1	2326795	2326795	G	C	intergenic	LOC111092046;LOC111092121		dist=21477;dist=73063
1	poor	chr1	2326803	2326803	C	CGATGGG	intergenic	LOC111092046;LOC111092121		dist=21485;dist=73055
1	poor	chr1	2328231	2328231	G	A	intergenic	LOC111092046;LOC111092121		dist=22913;dist=71627
1	poor	chr1	2387748	2387748	G	GCATGTGCACACACGCA	intergenic	LOC111092046;LOC111092121		dist=82430;dist=12110
1	poor	chr1	2387755	2387755	T	C	intergenic	LOC111092046;LOC111092121		dist=82437;dist=12103
1	poor	chr1	2418084	2418084	A	T	intergenic	LOC111090561;LOC111090563		dist=3450;dist=37246
1	poor	chr1	2438004	2438004	A	G	intergenic	LOC111090561;LOC111090563		dist=23370;dist=17326
1	poor	chr1	2507594	2507594	C	CAAAGGGCATGTCTT	intergenic	LOC111090563;LOC111092137		dist=48228;dist=60741
1	poor	chr1	2579213	2579213	A	T	ncRNA_intronic	LOC111092137
1	poor	chr1	2579214	2579214	G	GCTTCTCCCTCTGCCTCTGCT	ncRNA_intronic	LOC111092137
1	poor	chr1	2598331	2598331	T	C	intergenic	LOC111092137;GALR1		dist=9753;dist=122995
1	poor	chr1	2598446	2598446	A	AG	intergenic	LOC111092137;GALR1		dist=9868;dist=122880
1	poor	chr1	2628061	2628061	C	CA	intergenic	LOC111092137;GALR1		dist=39483;dist=93265
1	poor	chr1	2628062	2628062	C	CCGTTCCTGCCTTCTGGGGGGCCCACATCAGGGTGCAGGCTGCACA	intergenic	LOC111092137;GALR1		dist=39484;dist=93264
1	poor	chr1	2629067	2629067	G	C	intergenic	LOC111092137;GALR1		dist=40489;dist=92259
1	poor	chr1	2629070	2629070	G	C	intergenic	LOC111092137;GALR1		dist=40492;dist=92256
1	poor	chr1	2648111	2648111	T	C	intergenic	LOC111092137;GALR1		dist=59533;dist=73215
1	poor	chr1	2681953	2681953	G	GTATA	intergenic	LOC111092137;GALR1		dist=93375;dist=39373
1	poor	chr1	2798053	2798053	A	G	intergenic	LOC106559928;MBP		dist=12724;dist=43748
1	poor	chr1	2847590	2847590	T	C	intronic	MBP
1	poor	chr1	2849061	2849061	C	G	intronic	MBP
1	poor	chr1	2891208	2891208	T	TGCACACGGGAGCAGGTGCAC	intronic	MBP
1	poor	chr1	2917356	2917356	C	CTCAGGGGCT	intronic	MBP
1	poor	chr1	2923822	2923822	C	T	intronic	MBP
1	poor	chr1	3062376	3062376	G	GGGGTCCCCTTCCCC	upstream	ZNF236		dist=27
1	poor	chr1	3062380	3062380	A	G	upstream	ZNF236		dist=31
1	poor	chr1	3077650	3077650	C	G	intergenic	LOC111092339;LOC102156552		dist=9778;dist=8137
1	poor	chr1	3077651	3077651	C	G	intergenic	LOC111092339;LOC102156552		dist=9779;dist=8136
1	poor	chr1	3280021	3280021	A	G	intronic	ZNF516
1	poor	chr1	3303780	3303780	A	G	intronic	ZNF516
1	poor	chr1	3436500	3436504	TAGAA	T	intergenic	LOC111092528;LOC102157008		dist=23324;dist=36788
1	poor	chr1	3570254	3570255	CA	C	intergenic	LOC102157008;LOC111092546		dist=55006;dist=541734
1	poor	chr1	3767353	3767353	A	G	intergenic	LOC102157008;LOC111092546		dist=252105;dist=344636
1	poor	chr1	3767363	3767363	T	G	intergenic	LOC102157008;LOC111092546		dist=252115;dist=344626
1	poor	chr1	3893085	3893085	C	T	intergenic	LOC102157008;LOC111092546		dist=377837;dist=218904
1	poor	chr1	3948184	3948184	C	T	intergenic	LOC102157008;LOC111092546		dist=432936;dist=163805
1	poor	chr1	3968600	3968600	C	T	intergenic	LOC102157008;LOC111092546		dist=453352;dist=143389
1	poor	chr1	3968850	3968850	C	G	intergenic	LOC102157008;LOC111092546		dist=453602;dist=143139
1	poor	chr1	3968851	3968851	C	T	intergenic	LOC102157008;LOC111092546		dist=453603;dist=143138
1	poor	chr1	4020913	4020913	A	G	intergenic	LOC102157008;LOC111092546		dist=505665;dist=91076
1	poor	chr1	4146966	4146966	A	G	intergenic	LOC111092546;TSHZ1		dist=33518;dist=77909
1	poor	chr1	4175701	4175701	G	A	intergenic	LOC111092546;TSHZ1		dist=62253;dist=49174
1	poor	chr1	4223728	4223728	C	T	intergenic	LOC111092546;TSHZ1		dist=110280;dist=1147
1	poor	chr1	4235169	4235169	G	C	intergenic	TSHZ1;LOC111092553		dist=5414;dist=31105
1	poor	chr1	4312404	4312404	G	A	downstream	ZADH2		dist=729
1	poor	chr1	4399913	4399913	C	A	intergenic	ZADH2;ZNF407		dist=88238;dist=21473
1	poor	chr1	4537882	4537882	A	G	intronic	ZNF407
1	poor	chr1	4591221	4591221	C	A	intronic	ZNF407
1	poor	chr1	4629385	4629399	CAGGGCAGGGGACCT	C	intronic	ZNF407
1	poor	chr1	4696341	4696341	T	C	intronic	ZNF407
1	poor	chr1	4864844	4864844	C	CCTTCTTGAGTGTTAATATTACAAGAGATAAAAGTTAGCTGGATTCTTCAGG	intronic	ZNF407
1	poor	chr1	4905405	4905405	T	C	intronic	CNDP1
1	poor	chr1	4920960	4920960	A	T	intronic	CNDP2
1	poor	chr1	4920965	4920965	C	CCAGGTCCTCAGG	intronic	CNDP2
1	poor	chr1	4924972	4924972	T	C	intronic	CNDP2
1	poor	chr1	4953944	4953944	C	G	upstream	FAM69C		dist=171
1	poor	chr1	5002821	5002821	A	G	intergenic	FAM69C;C1H18orf63		dist=22544;dist=25434
1	poor	chr1	5033927	5033927	A	C	intronic	C1H18orf63
1	poor	chr1	5150106	5150106	T	C	intergenic	CYB5A;TIMM21		dist=43438;dist=25596
1	poor	chr1	5151542	5151542	T	A	intergenic	CYB5A;TIMM21		dist=44874;dist=24160
1	poor	chr1	5195437	5195437	T	C	intronic	FBXO15
1	poor	chr1	5247816	5247818	CAA	C	intergenic	FBXO15;LOC111092948		dist=16296;dist=85339
1	poor	chr1	5247819	5247819	A	ATTTC	intergenic	FBXO15;LOC111092948		dist=16299;dist=85338
1	poor	chr1	5374713	5374713	G	GCTGAATCTCACCCC	ncRNA_intronic	LOC111090570
1	poor	chr1	5381962	5381962	T	TG	intergenic	LOC111090570;LOC106559384		dist=5334;dist=2132
1	poor	chr1	5381968	5381969	GC	G	intergenic	LOC111090570;LOC106559384		dist=5340;dist=2125
1	poor	chr1	5386712	5386712	C	T	ncRNA_intronic	LOC106559384
1	poor	chr1	5386716	5386716	G	T	ncRNA_intronic	LOC106559384
1	poor	chr1	5405602	5405602	T	C	ncRNA_intronic	LOC106559384
1	poor	chr1	5422675	5422675	A	ATTCCCT	intergenic	LOC106559384;LOC111092970		dist=4317;dist=124954
1	poor	chr1	5441525	5441525	C	CCATAAATAAGAGGTTTGAGATAAG	intergenic	LOC106559384;LOC111092970		dist=23167;dist=106104
1	poor	chr1	5591378	5591378	T	G	intergenic	LOC111090571;LOC111090572		dist=25605;dist=25228
1	poor	chr1	5591389	5591389	C	A	intergenic	LOC111090571;LOC111090572		dist=25616;dist=25217
1	poor	chr1	5668240	5668242	CGG	C	intergenic	LOC111090572;LOC111092976		dist=19644;dist=442935
1	poor	chr1	5668245	5668245	C	A	intergenic	LOC111090572;LOC111092976		dist=19649;dist=442932
1	poor	chr1	5726804	5726804	T	C	intergenic	LOC111090572;LOC111092976		dist=78208;dist=384373
1	poor	chr1	5839020	5839020	G	A	intergenic	LOC111090572;LOC111092976		dist=190424;dist=272157
1	poor	chr1	5910565	5910565	T	C	intergenic	LOC111090572;LOC111092976		dist=261969;dist=200612
1	poor	chr1	5974135	5974135	T	C	intergenic	LOC111090572;LOC111092976		dist=325539;dist=137042
1	poor	chr1	5978707	5978707	T	C	intergenic	LOC111090572;LOC111092976		dist=330111;dist=132470
1	poor	chr1	5978726	5978726	C	T	intergenic	LOC111090572;LOC111092976		dist=330130;dist=132451
1	poor	chr1	6011030	6011030	A	G	intergenic	LOC111090572;LOC111092976		dist=362434;dist=100147
1	poor	chr1	6019516	6019516	C	G	intergenic	LOC111090572;LOC111092976		dist=370920;dist=91661
1	poor	chr1	6042145	6042145	G	A	intergenic	LOC111090572;LOC111092976		dist=393549;dist=69032
1	poor	chr1	6112102	6112102	A	ACACG	ncRNA_intronic	LOC111092976
1	poor	chr1	6148136	6148136	A	T	intronic	NETO1
1	poor	chr1	6148143	6148143	A	T	intronic	NETO1
1	poor	chr1	6175011	6175011	T	A	intronic	NETO1
1	poor	chr1	6258940	6258940	C	CAGAGAGAG	ncRNA_intronic	LOC111093124
1	poor	chr1	6258958	6258958	C	T	ncRNA_intronic	LOC111093124
1	poor	chr1	6310176	6310176	G	A	intergenic	LOC111093150;CBLN2		dist=35535;dist=67977
1	poor	chr1	6326600	6326600	T	G	intergenic	LOC111093150;CBLN2		dist=51959;dist=51553
1	poor	chr1	6592177	6592177	T	C	intergenic	CBLN2;LOC111090576		dist=207618;dist=506275
1	poor	chr1	6693381	6693381	C	G	intergenic	CBLN2;LOC111090576		dist=308822;dist=405071
1	poor	chr1	6706250	6706250	T	G	intergenic	CBLN2;LOC111090576		dist=321691;dist=392202
1	poor	chr1	6803158	6803158	T	C	intergenic	CBLN2;LOC111090576		dist=418599;dist=295294
1	poor	chr1	6824667	6824667	A	AGCCCCCCGAG	intergenic	CBLN2;LOC111090576		dist=440108;dist=273785
1	poor	chr1	6844017	6844017	G	A	intergenic	CBLN2;LOC111090576	TOLERATED	dist=459458;dist=254435
1	poor	chr1	6844021	6844021	G	GTCACACCTTCCTTCGACCAA	intergenic	CBLN2;LOC111090576	NA	dist=459462;dist=254431
1	poor	chr1	6917314	6917314	A	T	intergenic	CBLN2;LOC111090576		dist=532755;dist=181138
1	poor	chr1	6985143	6985143	A	G	intergenic	CBLN2;LOC111090576		dist=600584;dist=113309
1	poor	chr1	7032599	7032599	G	A	intergenic	CBLN2;LOC111090576		dist=648040;dist=65853
1	poor	chr1	7081146	7081146	T	TCCC	intergenic	CBLN2;LOC111090576		dist=696587;dist=17306
1	poor	chr1	7081147	7081147	T	TGAAGTGC	intergenic	CBLN2;LOC111090576		dist=696588;dist=17305
1	poor	chr1	7138461	7138461	A	G	intergenic	LOC111090576;LOC111090579		dist=16316;dist=95129
1	poor	chr1	7291145	7291145	T	C	intergenic	LOC111090579;LOC111090580		dist=55024;dist=394096
1	poor	chr1	7291147	7291147	C	G	intergenic	LOC111090579;LOC111090580		dist=55026;dist=394094
1	poor	chr1	7655565	7655565	A	G	intergenic	LOC111090579;LOC111090580		dist=419444;dist=29676
1	poor	chr1	7680272	7680274	ACT	A	intergenic	LOC111090579;LOC111090580		dist=444151;dist=4967
1	poor	chr1	7680277	7680277	T	TGA	intergenic	LOC111090579;LOC111090580		dist=444156;dist=4964
1	poor	chr1	7972098	7972098	G	A	ncRNA_intronic	LOC102152782
1	poor	chr1	8160335	8160337	TGC	T	intergenic	SOCS6;RTTN		dist=42684;dist=20494
1	poor	chr1	8160351	8160351	T	C	intergenic	SOCS6;RTTN		dist=42700;dist=20480
1	poor	chr1	8160428	8160428	T	C	intergenic	SOCS6;RTTN		dist=42777;dist=20403
1	poor	chr1	8209923	8209923	C	T	intronic	RTTN
1	poor	chr1	8328736	8328736	G	C	intergenic	RTTN;CD226		dist=1789;dist=19892
1	poor	chr1	8469233	8469233	G	A	intronic	DOK6
1	poor	chr1	8835051	8835051	A	T	intergenic	DOK6;CCDC102B		dist=127451;dist=367801
1	poor	chr1	8835054	8835054	A	T	intergenic	DOK6;CCDC102B		dist=127454;dist=367798
1	poor	chr1	9034885	9034885	C	T	intergenic	DOK6;CCDC102B		dist=327285;dist=167967
1	poor	chr1	9127628	9127628	C	CA	intergenic	DOK6;CCDC102B		dist=420028;dist=75224
1	poor	chr1	9156881	9156881	G	GAC	intergenic	DOK6;CCDC102B		dist=449281;dist=45971
1	poor	chr1	9156883	9156885	AGT	A	intergenic	DOK6;CCDC102B		dist=449283;dist=45967
1	poor	chr1	9341411	9341411	T	C	UTR5	CCDC102B	NA	XM_014106347.2:c.-3503A>G;XM_014106432.2:c.-39514A>G;XM_014106322.2:c.-3503A>G
1	poor	chr1	9442544	9442544	G	C	intergenic	TMX3;LOC111090592		dist=2605;dist=502465
1	poor	chr1	9442545	9442545	G	C	intergenic	TMX3;LOC111090592		dist=2606;dist=502464
1	poor	chr1	9507830	9507830	T	C	intergenic	TMX3;LOC111090592		dist=67891;dist=437179
1	poor	chr1	9507835	9507835	G	C	intergenic	TMX3;LOC111090592		dist=67896;dist=437174
1	poor	chr1	9617360	9617364	TACAC	T	intergenic	TMX3;LOC111090592		dist=177421;dist=327645
1	poor	chr1	9617365	9617365	A	ATGTG	intergenic	TMX3;LOC111090592		dist=177426;dist=327644
1	poor	chr1	9688239	9688239	A	G	intergenic	TMX3;LOC111090592		dist=248300;dist=256770
1	poor	chr1	9873888	9873888	C	T	intergenic	TMX3;LOC111090592		dist=433949;dist=71121
1	poor	chr1	10548675	10548675	T	C	intergenic	LOC111090594;CDH19		dist=139773;dist=525541
1	poor	chr1	10775135	10775135	A	G	intergenic	LOC111090594;CDH19		dist=366233;dist=299081
1	poor	chr1	10775150	10775150	C	T	intergenic	LOC111090594;CDH19		dist=366248;dist=299066
1	poor	chr1	10875752	10875752	A	G	intergenic	LOC111090594;CDH19		dist=466850;dist=198464
1	poor	chr1	10927346	10927346	A	T	intergenic	LOC111090594;CDH19		dist=518444;dist=146870
1	poor	chr1	10927354	10927354	A	ATAC	intergenic	LOC111090594;CDH19		dist=518452;dist=146862
1	poor	chr1	11076748	11076748	C	T	intronic	CDH19
1	poor	chr1	11076751	11076751	A	G	intronic	CDH19
1	poor	chr1	11181277	11181280	GAGA	G	intergenic	CDH19;LOC102154255		dist=12461;dist=21274
1	poor	chr1	11359660	11359660	T	G	intergenic	LOC102154255;LOC111090599		dist=59734;dist=115010
1	poor	chr1	11658013	11658013	T	A	intergenic	LOC111090601;CDH7		dist=144713;dist=41492
1	poor	chr1	11692071	11692071	G	C	intergenic	LOC111090601;CDH7		dist=178771;dist=7434
1	poor	chr1	11792311	11792311	T	C	intronic	CDH7
1	poor	chr1	12020284	12020284	A	T	intergenic	LOC111093733;LOC111093764		dist=102403;dist=746703
1	poor	chr1	12020285	12020285	A	T	intergenic	LOC111093733;LOC111093764		dist=102404;dist=746702
1	poor	chr1	12210457	12210457	A	G	intergenic	LOC111093733;LOC111093764		dist=292576;dist=556530
1	poor	chr1	12363848	12363848	C	T	intergenic	LOC111093733;LOC111093764		dist=445967;dist=403139
1	poor	chr1	12373294	12373294	C	T	intergenic	LOC111093733;LOC111093764		dist=455413;dist=393693
1	poor	chr1	12386834	12386837	ACAC	A	intergenic	LOC111093733;LOC111093764		dist=468953;dist=380150
1	poor	chr1	12393737	12393737	T	A	intergenic	LOC111093733;LOC111093764		dist=475856;dist=373250
1	poor	chr1	12393823	12393823	T	C	intergenic	LOC111093733;LOC111093764		dist=475942;dist=373164
1	poor	chr1	12409259	12409259	C	T	intergenic	LOC111093733;LOC111093764		dist=491378;dist=357728
1	poor	chr1	12409263	12409263	G	A	intergenic	LOC111093733;LOC111093764		dist=491382;dist=357724
1	poor	chr1	12414699	12414699	G	T	intergenic	LOC111093733;LOC111093764		dist=496818;dist=352288
1	poor	chr1	12436549	12436549	G	C	intergenic	LOC111093733;LOC111093764		dist=518668;dist=330438
1	poor	chr1	12504697	12504697	G	GT	intergenic	LOC111093733;LOC111093764		dist=586816;dist=262290
1	poor	chr1	12762190	12762190	G	A	intergenic	LOC111093733;LOC111093764		dist=844309;dist=4797
1	poor	chr1	12803259	12803259	T	A	intergenic	LOC111093764;LOC111090602		dist=20194;dist=4063
1	poor	chr1	12873332	12873332	C	G	intergenic	LOC111090602;LOC111093811		dist=40895;dist=151398
1	poor	chr1	13113362	13113362	A	T	intergenic	LOC111093811;LOC607205		dist=76842;dist=100144
1	poor	chr1	13113365	13113365	A	T	intergenic	LOC111093811;LOC607205		dist=76845;dist=100141
1	poor	chr1	13114764	13114766	AAC	A	intergenic	LOC111093811;LOC607205		dist=78244;dist=98740
1	poor	chr1	13211929	13211929	C	T	intergenic	LOC111093811;LOC607205		dist=175409;dist=1577
1	poor	chr1	13224722	13224722	G	A	intergenic	LOC607205;SERPINB10		dist=1233;dist=8993
1	poor	chr1	13389865	13389865	T	A	intronic	SERPINB7
1	poor	chr1	13389872	13389872	C	T	intronic	SERPINB7
1	poor	chr1	13400588	13400588	C	G	intergenic	SERPINB7;SERPINB11		dist=7914;dist=8042
1	poor	chr1	13422685	13422685	C	CAAGAA	intronic	SERPINB11
1	poor	chr1	13422687	13422687	T	G	intronic	SERPINB11
1	poor	chr1	13439414	13439414	A	C	intronic	SERPINB11
1	poor	chr1	13576027	13576027	G	A	intronic	SERPINB5
1	poor	chr1	13671793	13671793	A	T	intronic	VPS4B
1	poor	chr1	13801224	13801224	A	ATTTCATTCTTTTAC	intronic	BCL2
1	poor	chr1	13851856	13851856	G	A	intronic	BCL2
1	poor	chr1	13856131	13856131	C	G	intronic	BCL2
1	poor	chr1	13856137	13856137	T	TG	intronic	BCL2
1	poor	chr1	13969551	13969551	G	A	intergenic	LOC111094496;PHLPP1		dist=16885;dist=58190
1	poor	chr1	14003805	14003805	C	A	intergenic	LOC111094496;PHLPP1		dist=51139;dist=23936
1	poor	chr1	14003810	14003810	T	G	intergenic	LOC111094496;PHLPP1		dist=51144;dist=23931
1	poor	chr1	14235155	14235155	A	T	upstream	PHLPP1		dist=926
1	poor	chr1	14235158	14235158	A	T	upstream	PHLPP1		dist=929
1	poor	chr1	14240089	14240089	C	G	intergenic	PHLPP1;LOC111094566		dist=5860;dist=88199
1	poor	chr1	14282468	14282468	G	A	intergenic	PHLPP1;LOC111094566		dist=48239;dist=45820
1	poor	chr1	14316876	14316876	A	G	intergenic	PHLPP1;LOC111094566		dist=82647;dist=11412
1	poor	chr1	14395351	14395351	A	G	ncRNA_intronic	LOC111094618
1	poor	chr1	14455535	14455535	A	C	intergenic	LOC111094618;TNFRSF11A		dist=30760;dist=49060
1	poor	chr1	14455536	14455536	G	T	intergenic	LOC111094618;TNFRSF11A		dist=30761;dist=49059
1	poor	chr1	14504369	14504369	G	C	downstream	TNFRSF11A	TOLERATED	dist=226
1	poor	chr1	14555504	14555504	A	G	intronic	TNFRSF11A
1	poor	chr1	14555507	14555507	C	G	intronic	TNFRSF11A
1	poor	chr1	14658339	14658339	C	G	intronic	KIAA1468
1	poor	chr1	14684383	14684383	C	CGGCACTCGGCTGG	intronic	PIGN
1	poor	chr1	14684387	14684387	T	G	intronic	PIGN
1	poor	chr1	14798058	14798058	G	A	intergenic	PIGN;LOC609896		dist=6837;dist=77115
1	poor	chr1	14949701	14949701	A	T	intronic	RNF152
1	poor	chr1	14949702	14949702	A	T	intronic	RNF152
1	poor	chr1	14974246	14974247	AT	A	intronic	RNF152
1	poor	chr1	15230838	15230838	A	G	ncRNA_intronic	LOC111094796
1	poor	chr1	15337327	15337327	T	TAAAA	intronic	CDH20
1	poor	chr1	15486632	15486632	T	G	intergenic	CDH20;LOC111090610		dist=98305;dist=101123
1	poor	chr1	15488442	15488442	A	G	intergenic	CDH20;LOC111090610		dist=100115;dist=99313
1	poor	chr1	15563695	15563695	T	A	intergenic	CDH20;LOC111090610		dist=175368;dist=24060
1	poor	chr1	15654238	15654249	GGGTTTTGTTAA	G	intergenic	LOC111090610;LOC483960		dist=60870;dist=327822
1	poor	chr1	15664843	15664843	C	CA	intergenic	LOC111090610;LOC483960		dist=71475;dist=317228
1	poor	chr1	15664846	15664847	CT	C	intergenic	LOC111090610;LOC483960		dist=71478;dist=317224
1	poor	chr1	15686663	15686664	CG	C	intergenic	LOC111090610;LOC483960		dist=93295;dist=295407
1	poor	chr1	16147192	16147192	C	CT	intergenic	MC4R;PMAIP1		dist=14365;dist=322601
1	poor	chr1	16147200	16147200	A	T	intergenic	MC4R;PMAIP1		dist=14373;dist=322593
1	poor	chr1	16223718	16223718	G	GTTTT	intergenic	MC4R;PMAIP1		dist=90891;dist=246075
1	poor	chr1	16223719	16223719	G	A	intergenic	MC4R;PMAIP1		dist=90892;dist=246074
1	poor	chr1	16260429	16260429	G	GTA	intergenic	MC4R;PMAIP1		dist=127602;dist=209364
1	poor	chr1	16260433	16260435	TTA	T	intergenic	MC4R;PMAIP1		dist=127606;dist=209358
1	poor	chr1	16323538	16323538	A	C	intergenic	MC4R;PMAIP1		dist=190711;dist=146255
1	poor	chr1	16323543	16323543	G	T	intergenic	MC4R;PMAIP1		dist=190716;dist=146250
1	poor	chr1	16489080	16489082	TGA	T	ncRNA_exonic	LOC111094866
1	poor	chr1	16489092	16489092	T	C	ncRNA_exonic	LOC111094866
1	poor	chr1	16498910	16498910	A	G	ncRNA_intronic	LOC111094866	NA
1	poor	chr1	16564560	16564560	A	AACTCTTGTGGG	intergenic	LOC111094866;CCBE1		dist=60819;dist=32829
1	poor	chr1	16633735	16633735	T	TGC	intronic	CCBE1
1	poor	chr1	16633737	16633737	T	TGTGTA	intronic	CCBE1
1	poor	chr1	16706020	16706020	C	A	intronic	CCBE1
1	poor	chr1	16758996	16758999	CTTT	C	intronic	CCBE1
1	poor	chr1	16759015	16759015	T	A	intronic	CCBE1
1	poor	chr1	16856411	16856411	A	G	intergenic	CCBE1;LMAN1		dist=36523;dist=12695
1	poor	chr1	16903211	16903211	T	C	intronic	CPLX4
1	poor	chr1	16903216	16903216	G	A	intronic	CPLX4
1	poor	chr1	16937728	16937728	A	T	intergenic	CPLX4;RAX		dist=14814;dist=2943
1	poor	chr1	16975429	16975430	AC	A	intronic	GRP
1	poor	chr1	16990068	16990068	C	T	intergenic	GRP;SEC11C		dist=2490;dist=30538
1	poor	chr1	17137902	17137902	C	G	intronic	LOC610160
1	poor	chr1	17137903	17137903	C	G	intronic	LOC610160
1	poor	chr1	17153638	17153638	G	A	UTR3	ZNF532		XM_022416430.1:c.*608C>T
1	poor	chr1	17153712	17153712	T	C	UTR3	ZNF532		XM_022416430.1:c.*534A>G
1	poor	chr1	17366756	17366756	A	AAAC	intronic	MALT1
1	poor	chr1	17405069	17405069	A	G	intronic	MALT1
1	poor	chr1	17475701	17475701	C	CGAGAGA	ncRNA_intronic	LOC102151902
1	poor	chr1	17484033	17484033	T	A	ncRNA_intronic	LOC102151902
1	poor	chr1	17611362	17611362	G	A	intergenic	LOC111095114;NEDD4L		dist=12727;dist=17801
1	poor	chr1	17634856	17634856	T	C	intronic	NEDD4L
1	poor	chr1	17637186	17637186	A	C	intronic	NEDD4L
1	poor	chr1	17637188	17637190	AAC	A	intronic	NEDD4L
1	poor	chr1	17670670	17670670	A	G	intronic	NEDD4L
1	poor	chr1	17866912	17866912	A	ATTATTTATTCATG	intergenic	NEDD4L;ATP8B1		dist=8441;dist=289752
1	poor	chr1	17875944	17875944	G	C	intergenic	NEDD4L;ATP8B1		dist=17473;dist=280720
1	poor	chr1	17875947	17875947	G	C	intergenic	NEDD4L;ATP8B1		dist=17476;dist=280717
1	poor	chr1	17937524	17937524	T	C	intergenic	NEDD4L;ATP8B1		dist=79053;dist=219140
1	poor	chr1	18013493	18013493	A	C	intergenic	NEDD4L;ATP8B1		dist=155022;dist=143171
1	poor	chr1	18148482	18148482	C	CTG	intergenic	NEDD4L;ATP8B1		dist=290011;dist=8182
1	poor	chr1	18148502	18148502	T	A	intergenic	NEDD4L;ATP8B1		dist=290031;dist=8162
1	poor	chr1	18190999	18190999	C	G	intronic	ATP8B1
1	poor	chr1	18191007	18191015	TCTTTTCCC	T	intronic	ATP8B1
1	poor	chr1	18239318	18239318	C	T	intronic	ATP8B1
1	poor	chr1	18269349	18269353	GCTCT	G	intronic	ATP8B1
1	poor	chr1	18637899	18637899	G	A	intergenic	ST8SIA3;WDR7		dist=80012;dist=168501
1	poor	chr1	18667220	18667220	C	T	intergenic	ST8SIA3;WDR7		dist=109333;dist=139180
1	poor	chr1	18991099	18991099	A	C	intronic	WDR7
1	poor	chr1	18991104	18991104	G	T	intronic	WDR7
1	poor	chr1	19068931	19068931	T	C	ncRNA_intronic	LOC111095146
1	poor	chr1	19171976	19171976	C	A	intronic	TXNL1
1	poor	chr1	19345448	19345448	A	G	intergenic	LOC111095155;LOC111090613		dist=60883;dist=80655
1	poor	chr1	19401907	19401907	C	A	intergenic	LOC111095155;LOC111090613		dist=117342;dist=24196
1	poor	chr1	19401918	19401918	C	CCCACG	intergenic	LOC111095155;LOC111090613		dist=117353;dist=24185
1	poor	chr1	19449487	19449490	GAGT	G	ncRNA_intronic	LOC102153304
1	poor	chr1	19449492	19449492	C	CACT	ncRNA_intronic	LOC102153304
1	poor	chr1	19495846	19495846	G	GACAC	intergenic	LOC102153304;LOC111090614		dist=20057;dist=19475
1	poor	chr1	19514563	19514563	A	T	downstream	LOC111090614		dist=758
1	poor	chr1	19666035	19666035	T	C	intergenic	LOC111090616;LOC102153337		dist=74832;dist=119336
1	poor	chr1	19678230	19678230	T	A	intergenic	LOC111090616;LOC102153337		dist=87027;dist=107141
1	poor	chr1	19766574	19766574	C	T	intergenic	LOC111090616;LOC102153337		dist=175371;dist=18797
1	poor	chr1	19766575	19766575	A	G	intergenic	LOC111090616;LOC102153337		dist=175372;dist=18796
1	poor	chr1	19783697	19783697	C	T	intergenic	LOC111090616;LOC102153337		dist=192494;dist=1674
1	poor	chr1	19872698	19872698	T	A	ncRNA_intronic	LOC102153337
1	poor	chr1	19904429	19904429	G	C	intergenic	LOC102153337;TCF4		dist=30175;dist=156359
1	poor	chr1	19933880	19933884	CTCTG	C	intergenic	LOC102153337;TCF4		dist=59626;dist=126904
1	poor	chr1	19933892	19933892	C	A	intergenic	LOC102153337;TCF4		dist=59638;dist=126896
1	poor	chr1	20060024	20060054	ATCACGATGGCCCCCGCTCCCTCCTCCCAGG	A	upstream	TCF4		dist=734
1	poor	chr1	20064633	20064654	TGCCGCCGCCGCCGCCGCCGCC	T	intronic	TCF4
1	poor	chr1	20128860	20128860	G	A	intronic	TCF4
1	poor	chr1	20447787	20447789	CCT	C	intergenic	TCF4;CCDC68		dist=30420;dist=196513
1	poor	chr1	20447792	20447792	T	TGA	intergenic	TCF4;CCDC68		dist=30425;dist=196510
1	poor	chr1	20535535	20535535	C	T	intergenic	TCF4;CCDC68		dist=118168;dist=108767
1	poor	chr1	20535553	20535553	C	CACACACAT	intergenic	TCF4;CCDC68		dist=118186;dist=108749
1	poor	chr1	20568284	20568284	C	T	intergenic	TCF4;CCDC68		dist=150917;dist=76018
1	poor	chr1	20596857	20596857	G	A	intergenic	TCF4;CCDC68		dist=179490;dist=47445
1	poor	chr1	20675284	20675284	T	C	ncRNA_intronic	LOC111095166
1	poor	chr1	20675289	20675289	G	C	ncRNA_intronic	LOC111095166
1	poor	chr1	20720637	20720637	A	AGCCATGT	intronic	RAB27B
1	poor	chr1	20744161	20744161	A	ACTTC	intronic	RAB27B
1	poor	chr1	20750100	20750100	C	G	intronic	RAB27B
1	poor	chr1	20750107	20750107	T	C	intronic	RAB27B
1	poor	chr1	20754020	20754022	CGT	C	intronic	RAB27B
1	poor	chr1	20854389	20854389	G	A	intergenic	LOC102154183;LOC610632		dist=21470;dist=46771
1	poor	chr1	20867077	20867079	CAT	C	intergenic	LOC102154183;LOC610632		dist=34158;dist=34081
1	poor	chr1	20867080	20867080	A	C	intergenic	LOC102154183;LOC610632		dist=34161;dist=34080
1	poor	chr1	20879539	20879539	T	A	intergenic	LOC102154183;LOC610632		dist=46620;dist=21621
1	poor	chr1	20914016	20914016	G	A	intergenic	LOC610632;LOC610642		dist=6682;dist=24756
1	poor	chr1	20922298	20922298	A	G	intergenic	LOC610632;LOC610642		dist=14964;dist=16474
1	poor	chr1	21128334	21128334	A	AG	UTR5	LOC100683370		XM_003432509.4:c.-84T>CT
1	poor	chr1	21133018	21133018	C	A	intronic	STARD6
1	poor	chr1	21133023	21133023	T	G	intronic	STARD6
1	poor	chr1	21134046	21134046	T	A	intronic	STARD6
1	poor	chr1	21134047	21134047	T	A	intronic	STARD6
1	poor	chr1	21206758	21206758	C	A	intergenic	LOC106558172;LOC102154410		dist=6546;dist=11344
1	poor	chr1	21206763	21206763	T	G	intergenic	LOC106558172;LOC102154410		dist=6551;dist=11339
1	poor	chr1	21214930	21214930	C	G	intergenic	LOC106558172;LOC102154410		dist=14718;dist=3172
1	poor	chr1	21293271	21293271	A	G	intergenic	MBD2;LOC102154621		dist=9584;dist=291220
1	poor	chr1	21332983	21332983	A	T	intergenic	MBD2;LOC102154621		dist=49296;dist=251508
1	poor	chr1	21333002	21333003	TG	T	intergenic	MBD2;LOC102154621		dist=49315;dist=251488
1	poor	chr1	21816234	21816234	G	A	intronic	DCC
1	poor	chr1	21822358	21822358	G	C	intronic	DCC
1	poor	chr1	21822363	21822363	G	C	intronic	DCC
1	poor	chr1	21854365	21854365	T	A	intronic	DCC
1	poor	chr1	22178318	22178318	G	T	intronic	DCC
1	poor	chr1	22178321	22178321	A	C	intronic	DCC
1	poor	chr1	22496997	22496997	C	A	intergenic	DCC;LOC111090624		dist=2148;dist=477775
1	poor	chr1	22496998	22496998	T	G	intergenic	DCC;LOC111090624		dist=2149;dist=477774
1	poor	chr1	22540085	22540085	G	A	intergenic	DCC;LOC111090624		dist=45236;dist=434687
1	poor	chr1	22553589	22553591	TAC	T	intergenic	DCC;LOC111090624		dist=58740;dist=421181
1	poor	chr1	22581112	22581112	G	C	intergenic	DCC;LOC111090624		dist=86263;dist=393660
1	poor	chr1	22581120	22581120	G	GTAGTTC	intergenic	DCC;LOC111090624		dist=86271;dist=393652
1	poor	chr1	22600807	22600807	C	A	intergenic	DCC;LOC111090624		dist=105958;dist=373965
1	poor	chr1	22600808	22600808	G	GT	intergenic	DCC;LOC111090624		dist=105959;dist=373964
1	poor	chr1	22651330	22651330	T	C	intergenic	DCC;LOC111090624		dist=156481;dist=323442
1	poor	chr1	22651331	22651331	G	A	intergenic	DCC;LOC111090624		dist=156482;dist=323441
1	poor	chr1	22701646	22701646	A	C	intergenic	DCC;LOC111090624		dist=206797;dist=273126
1	poor	chr1	22701651	22701651	G	T	intergenic	DCC;LOC111090624		dist=206802;dist=273121
1	poor	chr1	22728708	22728708	C	T	intergenic	DCC;LOC111090624		dist=233859;dist=246064
1	poor	chr1	23049621	23049621	G	A	intergenic	LOC111090624;LOC102154698		dist=44052;dist=455973
1	poor	chr1	23050084	23050084	T	C	intergenic	LOC111090624;LOC102154698		dist=44515;dist=455510
1	poor	chr1	23075566	23075566	A	G	intergenic	LOC111090624;LOC102154698		dist=69997;dist=430028
1	poor	chr1	23157217	23157217	C	CTG	intergenic	LOC111090624;LOC102154698		dist=151648;dist=348377
1	poor	chr1	23157223	23157225	TCA	T	intergenic	LOC111090624;LOC102154698		dist=151654;dist=348369
1	poor	chr1	23163495	23163495	G	T	intergenic	LOC111090624;LOC102154698		dist=157926;dist=342099
1	poor	chr1	23302739	23302739	A	AGG	intergenic	LOC111090624;LOC102154698		dist=297170;dist=202855
1	poor	chr1	23302745	23302745	G	C	intergenic	LOC111090624;LOC102154698		dist=297176;dist=202849
1	poor	chr1	23388094	23388095	AC	A	intergenic	LOC111090624;LOC102154698		dist=382525;dist=117499
1	poor	chr1	23470916	23470916	G	C	intergenic	LOC111090624;LOC102154698		dist=465347;dist=34678
1	poor	chr1	23470922	23470922	C	CCCCAAGG	intergenic	LOC111090624;LOC102154698		dist=465353;dist=34672
1	poor	chr1	23479340	23479340	T	G	intergenic	LOC111090624;LOC102154698		dist=473771;dist=26254
1	poor	chr1	23479345	23479345	C	A	intergenic	LOC111090624;LOC102154698		dist=473776;dist=26249
1	poor	chr1	23709114	23709114	T	C	intergenic	LOC102154698;MEX3C		dist=200056;dist=109676
1	poor	chr1	23742258	23742272	AGTCTCTCATGTTCT	A	intergenic	LOC102154698;MEX3C		dist=233200;dist=76518
1	poor	chr1	23742314	23742314	C	T	intergenic	LOC102154698;MEX3C		dist=233256;dist=76476
1	poor	chr1	23780614	23780614	G	GTCTAGC	intergenic	LOC102154698;MEX3C		dist=271556;dist=38176
1	poor	chr1	23851848	23851848	G	A	intergenic	MEX3C;SMAD4		dist=13742;dist=24141
1	poor	chr1	23851853	23851853	C	T	intergenic	MEX3C;SMAD4		dist=13747;dist=24136
1	poor	chr1	23881872	23881872	A	ACTACTTCTGTTGCT	UTR3	SMAD4		XM_022416898.1:c.*616T>AGCAACAGAAGTAGT;XM_022416902.1:c.*616T>AGCAACAGAAGTAGT;XM_022416903.1:c.*616T>AGCAACAGAAGTAGT;XM_022416897.1:c.*616T>AGCAACAGAAGTAGT;XM_022416896.1:c.*616T>AGCAACAGAAGTAGT
1	poor	chr1	23881874	23881874	A	AAGGGATGCTGGGAACTTCAGATGGCCTTTTTGAAAGTGAGTAG	UTR3	SMAD4		XM_022416898.1:c.*614T>CTACTCACTTTCAAAAAGGCCATCTGAAGTTCCCAGCATCCCTT;XM_022416902.1:c.*614T>CTACTCACTTTCAAAAAGGCCATCTGAAGTTCCCAGCATCCCTT;XM_022416903.1:c.*614T>CTACTCACTTTCAAAAAGGCCATCTGAAGTTCCCAGCATCCCTT;XM_022416897.1:c.*614T>CTACTCACTTTCAAAAAGGCCATCTGAAGTTCCCAGCATCCCTT;XM_022416896.1:c.*614T>CTACTCACTTTCAAAAAGGCCATCTGAAGTTCCCAGCATCCCTT
1	poor	chr1	23961698	23961698	A	AC	intronic	ELAC1
1	poor	chr1	23961701	23961702	AG	A	intronic	ELAC1
1	poor	chr1	24028745	24028745	C	A	intronic	ME2
1	poor	chr1	24049645	24049645	A	T	intergenic	ME2;MRO		dist=17003;dist=23485
1	poor	chr1	24049646	24049646	G	T	intergenic	ME2;MRO		dist=17004;dist=23484
1	poor	chr1	24128261	24128261	A	ACTCAC	intergenic	MRO;LOC106559532		dist=34936;dist=89756
1	poor	chr1	24308057	24308057	C	A	intergenic	LOC106559532;LOC111095227		dist=48341;dist=26579
1	poor	chr1	24319926	24319926	C	T	intergenic	LOC106559532;LOC111095227		dist=60210;dist=14710
1	poor	chr1	24439038	24439038	G	A	intergenic	MC5R;RNMT		dist=5826;dist=26596
1	poor	chr1	24439042	24439042	A	G	intergenic	MC5R;RNMT		dist=5830;dist=26592
1	poor	chr1	24516937	24516937	G	GGAA	intronic	FAM210A
1	poor	chr1	24542648	24542648	C	T	intronic	LDLRAD4
1	poor	chr1	24542654	24542654	A	C	intronic	LDLRAD4
1	poor	chr1	24597003	24597003	T	C	intronic	LDLRAD4
1	poor	chr1	24845810	24845810	A	G	intronic	LDLRAD4
1	poor	chr1	24892498	24892498	A	C	intronic	LDLRAD4
1	poor	chr1	24892499	24892499	G	C	intronic	LDLRAD4
1	poor	chr1	24909463	24909463	T	TGGGCACTTCTATGTTTTAAGGCCCAGCGTA	intronic	LDLRAD4
1	poor	chr1	24986262	24986266	AGGCT	A	intergenic	LDLRAD4;MOXD1		dist=58827;dist=32186
1	poor	chr1	25023438	25023438	G	C	intronic	MOXD1
1	poor	chr1	25124405	25124405	T	G	intergenic	TUBB4B;LOC111095250		dist=4311;dist=114448
1	poor	chr1	25141909	25141909	C	T	intergenic	TUBB4B;LOC111095250		dist=21815;dist=96944
1	poor	chr1	25146031	25146031	G	C	intergenic	TUBB4B;LOC111095250		dist=25937;dist=92822
1	poor	chr1	25266879	25266880	TA	T	intergenic	LOC111095250;LOC102156553		dist=27033;dist=4838
1	poor	chr1	25266883	25266883	G	T	intergenic	LOC111095250;LOC102156553		dist=27037;dist=4835
1	poor	chr1	25273689	25273689	T	A	ncRNA_intronic	LOC102156553
1	poor	chr1	25273691	25273691	G	T	ncRNA_intronic	LOC102156553
1	poor	chr1	25356222	25356222	C	G	downstream	LOC102156553		dist=549
1	poor	chr1	25385303	25385303	C	CT	intergenic	LOC102156553;LOC111090010		dist=29630;dist=49879
1	poor	chr1	25476104	25476104	G	A	ncRNA_intronic	LOC111090010
1	poor	chr1	25508035	25508035	G	GCAT	ncRNA_intronic	LOC111090010	NA
1	poor	chr1	25528387	25528387	T	A	intergenic	CTGF;STX7		dist=17329;dist=15896
1	poor	chr1	25535507	25535507	A	G	intergenic	CTGF;STX7		dist=24449;dist=8776
1	poor	chr1	25535524	25535524	T	G	intergenic	CTGF;STX7		dist=24466;dist=8759
1	poor	chr1	25586170	25586170	A	T	intronic	STX7
1	poor	chr1	25614073	25614073	G	A	intergenic	STX7;VNN1		dist=6894;dist=63966
1	poor	chr1	25614079	25614079	T	A	intergenic	STX7;VNN1		dist=6900;dist=63960
1	poor	chr1	25655962	25655962	C	T	intergenic	STX7;VNN1		dist=48783;dist=22077
1	poor	chr1	25666835	25666835	G	A	intergenic	STX7;VNN1		dist=59656;dist=11204
1	poor	chr1	25711282	25711282	A	G	intergenic	VNN1;LOC102155259		dist=6703;dist=23694
1	poor	chr1	25728137	25728137	A	C	intergenic	VNN1;LOC102155259		dist=23558;dist=6839
1	poor	chr1	25728156	25728156	A	G	intergenic	VNN1;LOC102155259		dist=23577;dist=6820
1	poor	chr1	25734625	25734625	A	T	upstream	LOC102155259		dist=351
1	poor	chr1	25763826	25763826	A	G	intergenic	LOC102155259;SLC18B1		dist=1832;dist=34166
1	poor	chr1	25817831	25817831	G	C	intronic	SLC18B1
1	poor	chr1	25817838	25817842	TCCAA	T	intronic	SLC18B1
1	poor	chr1	25858597	25858597	C	A	intergenic	LOC476206;LOC102157343		dist=19449;dist=78905
1	poor	chr1	25858599	25858599	A	T	intergenic	LOC476206;LOC102157343		dist=19451;dist=78903
1	poor	chr1	25973274	25973274	C	CCAGA	ncRNA_intronic	LOC111095276
1	poor	chr1	25973276	25973280	TTCTG	T	ncRNA_intronic	LOC111095276
1	poor	chr1	26101882	26101898	TTGTGTGTGTGTGTGTG	T	intergenic	LOC476208;LOC111095280		dist=71006;dist=9547
1	poor	chr1	26251515	26251515	C	CTG	intronic	EYA4
1	poor	chr1	26395687	26395687	G	C	intronic	EYA4
1	poor	chr1	26412921	26412921	T	TGTA	intronic	EYA4
1	poor	chr1	26412926	26412929	CCTA	C	intronic	EYA4
1	poor	chr1	26425566	26425566	C	G	intronic	EYA4
1	poor	chr1	26594468	26594468	A	C	intergenic	EYA4;TCF21		dist=79867;dist=261813
1	poor	chr1	26594469	26594469	G	T	intergenic	EYA4;TCF21		dist=79868;dist=261812
1	poor	chr1	26617831	26617831	A	AG	intergenic	EYA4;TCF21		dist=103230;dist=238450
1	poor	chr1	26617834	26617835	AC	A	intergenic	EYA4;TCF21		dist=103233;dist=238446
1	poor	chr1	26654991	26654991	A	G	intergenic	EYA4;TCF21		dist=140390;dist=201290
1	poor	chr1	26680690	26680690	G	C	intergenic	EYA4;TCF21		dist=166089;dist=175591
1	poor	chr1	26680698	26680698	G	T	intergenic	EYA4;TCF21		dist=166097;dist=175583
1	poor	chr1	26682392	26682392	A	C	intergenic	EYA4;TCF21		dist=167791;dist=173889
1	poor	chr1	26682396	26682396	C	A	intergenic	EYA4;TCF21		dist=167795;dist=173885
1	poor	chr1	26685444	26685444	A	C	intergenic	EYA4;TCF21		dist=170843;dist=170837
1	poor	chr1	26718408	26718408	G	T	intergenic	EYA4;TCF21		dist=203807;dist=137873
1	poor	chr1	26881844	26881844	G	A	intergenic	TCF21;TBPL1		dist=22190;dist=16500
1	poor	chr1	26881847	26881847	G	A	intergenic	TCF21;TBPL1		dist=22193;dist=16497
1	poor	chr1	26892849	26892849	C	A	intergenic	TCF21;TBPL1		dist=33195;dist=5495
1	poor	chr1	26971434	26971434	T	C	intronic	SLC2A12
1	poor	chr1	26971441	26971441	T	C	intronic	SLC2A12
1	poor	chr1	26988240	26988240	A	T	intronic	SLC2A12
1	poor	chr1	26996307	26996307	C	T	intergenic	SLC2A12;SGK1		dist=2449;dist=90124
1	poor	chr1	27145309	27145309	C	CCCAAAGGGTAGAGAGGAGGCAGTGGGGCCTCCAGGCCTCCCACTCTCCCCTTTGGGTCCTGA	intronic	SGK1
1	poor	chr1	27190413	27190413	A	G	intronic	SGK1
1	poor	chr1	27311432	27311432	A	AAGCCTT	intergenic	SGK1;LOC102151837		dist=114831;dist=11060
1	poor	chr1	27311441	27311441	C	G	intergenic	SGK1;LOC102151837		dist=114840;dist=11051
1	poor	chr1	27374357	27374357	A	G	downstream	LOC106558449		dist=431
1	poor	chr1	27422274	27422274	T	C	intergenic	LOC106558449;LOC106559542		dist=34195;dist=144777
1	poor	chr1	27480302	27480302	C	T	intergenic	LOC106558449;LOC106559542		dist=92223;dist=86749
1	poor	chr1	27552565	27552565	C	T	intergenic	LOC106558449;LOC106559542		dist=164486;dist=14486
1	poor	chr1	27552568	27552568	A	G	intergenic	LOC106558449;LOC106559542		dist=164489;dist=14483
1	poor	chr1	27593272	27593272	G	C	ncRNA_intronic	LOC106559542
1	poor	chr1	27646016	27646022	GTGAGGA	G	intergenic	LOC106559542;ALDH8A1		dist=33590;dist=26400
1	poor	chr1	27677992	27677992	A	G	intronic	ALDH8A1
1	poor	chr1	27691645	27691645	C	CTTA	intronic	ALDH8A1
1	poor	chr1	27698641	27698641	C	CCAGCGGATGAT	intergenic	ALDH8A1;HBS1L		dist=3612;dist=5734
1	poor	chr1	27883507	27883507	T	G	intergenic	HBS1L;MYB		dist=92131;dist=24802
1	poor	chr1	28238635	28238639	GATCA	G	ncRNA_intronic	LOC102152959;LOC102153001
1	poor	chr1	28238641	28238641	G	GTGAT	ncRNA_intronic	LOC102152959;LOC102153001
1	poor	chr1	28304865	28304865	C	A	intergenic	LOC102152959;LOC102153582		dist=23445;dist=28194
1	poor	chr1	28422892	28422892	A	C	intergenic	LOC102153582;PDE7B		dist=68295;dist=56749
1	poor	chr1	28626454	28626454	C	G	intronic	PDE7B
1	poor	chr1	28827776	28827776	A	ATGGAACTGGAGGGTATTTTTTTTTTTT	intergenic	PDE7B;MTFR2		dist=32132;dist=3042
1	poor	chr1	28915006	28915006	T	C	intergenic	LOC106558576;MAP7		dist=4516;dist=18416
1	poor	chr1	28915031	28915031	T	C	intergenic	LOC106558576;MAP7		dist=4541;dist=18391
1	poor	chr1	29059964	29059964	C	T	intronic	MAP7
1	poor	chr1	29065277	29065277	A	G	intronic	MAP7
1	poor	chr1	29132030	29132036	TTAAGAG	T	intronic	MAP3K5
1	poor	chr1	29133003	29133007	TGCAA	T	intronic	MAP3K5
1	poor	chr1	29138154	29138155	GT	G	intronic	MAP3K5
1	poor	chr1	29138161	29138161	C	CA	intronic	MAP3K5
1	poor	chr1	29145003	29145003	T	A	intronic	MAP3K5
1	poor	chr1	29214894	29214894	G	A	intronic	MAP3K5
1	poor	chr1	29255774	29255774	T	C	intronic	MAP3K5
1	poor	chr1	29255783	29255783	G	C	intronic	MAP3K5
1	poor	chr1	29281901	29281901	A	T	intronic	MAP3K5
1	poor	chr1	29314576	29314576	C	G	intergenic	MAP3K5;PEX7		dist=8139;dist=22786
1	poor	chr1	29314586	29314586	C	CCCA	intergenic	MAP3K5;PEX7		dist=8149;dist=22776
1	poor	chr1	29359580	29359580	A	C	intronic	PEX7
1	poor	chr1	29359585	29359585	G	T	intronic	PEX7
1	poor	chr1	29513688	29513688	A	C	intronic	IL20RA
1	poor	chr1	29513691	29513691	A	T	intronic	IL20RA
1	poor	chr1	29516289	29516289	T	TCC	intronic	IL20RA
1	poor	chr1	29516293	29516293	A	ATCAC	intronic	IL20RA
1	poor	chr1	29620060	29620060	G	C	intronic	IL22RA2
1	poor	chr1	29620061	29620061	G	C	intronic	IL22RA2
1	poor	chr1	29661579	29661579	A	T	intronic	IFNGR1
1	poor	chr1	29707421	29707421	C	T	intergenic	IFNGR1;LOC102155165		dist=37752;dist=27617
1	poor	chr1	29751342	29751342	T	C	intergenic	LOC102155165;LOC111090647		dist=3153;dist=5021
1	poor	chr1	29884775	29884775	G	A	intergenic	LOC111090647;OLIG3		dist=88921;dist=34268
1	poor	chr1	30054162	30054162	C	T	intergenic	LOC111090650;TNFAIP3		dist=93947;dist=193270
1	poor	chr1	30054167	30054167	A	T	intergenic	LOC111090650;TNFAIP3		dist=93952;dist=193265
1	poor	chr1	30166538	30166538	C	T	intergenic	LOC111090650;TNFAIP3		dist=206323;dist=80894
1	poor	chr1	30193858	30193858	G	T	intergenic	LOC111090650;TNFAIP3		dist=233643;dist=53574
1	poor	chr1	30279984	30279988	GAAAA	G	intergenic	TNFAIP3;LOC111090652		dist=16992;dist=33760
1	poor	chr1	30468048	30468048	C	T	intergenic	PERP;ARFGEF3		dist=32761;dist=14327
1	poor	chr1	30468054	30468055	AG	A	intergenic	PERP;ARFGEF3		dist=32767;dist=14320
1	poor	chr1	30584760	30584760	T	A	intronic	ARFGEF3
1	poor	chr1	30584763	30584763	T	A	intronic	ARFGEF3
1	poor	chr1	30679711	30679711	T	C	intergenic	ARFGEF3;LOC111095460		dist=21005;dist=32301
1	poor	chr1	30690663	30690663	G	A	intergenic	ARFGEF3;LOC111095460		dist=31957;dist=21349
1	poor	chr1	30696285	30696285	C	T	intergenic	ARFGEF3;LOC111095460		dist=37579;dist=15727
1	poor	chr1	30721557	30721557	C	T	intronic	HEBP2
1	poor	chr1	30721564	30721564	T	C	intronic	HEBP2
1	poor	chr1	30736815	30736819	AGTGT	A	intergenic	HEBP2;NHSL1		dist=12001;dist=1547
1	poor	chr1	30883289	30883289	A	T	intergenic	NHSL1;CCDC28A		dist=10730;dist=160813
1	poor	chr1	30896297	30896297	G	A	intergenic	NHSL1;CCDC28A		dist=23738;dist=147805
1	poor	chr1	30896299	30896299	C	CCA	intergenic	NHSL1;CCDC28A		dist=23740;dist=147803
1	poor	chr1	30908569	30908569	C	T	intergenic	NHSL1;CCDC28A		dist=36010;dist=135533
1	poor	chr1	31067949	31067949	A	G	intergenic	LOC111095472;ECT2L		dist=7865;dist=1719
1	poor	chr1	31381200	31381200	T	C	intronic	HECA
1	poor	chr1	31381203	31381203	G	A	intronic	HECA
1	poor	chr1	31387471	31387491	CTCTCTCTCTCTCTCATTCTG	C	intergenic	HECA;TXLNB		dist=3783;dist=29691
1	poor	chr1	31423341	31423341	C	G	intronic	TXLNB
1	poor	chr1	31574036	31574036	G	C	ncRNA_intronic	LOC102156887
1	poor	chr1	31711378	31711378	A	G	intergenic	LOC106558606;LOC111090654		dist=55753;dist=372997
1	poor	chr1	32030241	32030243	AGG	A	intergenic	LOC106558606;LOC111090654		dist=374616;dist=54132
1	poor	chr1	32030245	32030245	T	TCC	intergenic	LOC106558606;LOC111090654		dist=374620;dist=54130
1	poor	chr1	32142591	32142591	C	CCTACA	intergenic	LOC111090654;LOC106558612		dist=49966;dist=447248
1	poor	chr1	32232895	32232895	A	G	intergenic	LOC111090654;LOC106558612		dist=140270;dist=356944
1	poor	chr1	32232916	32232916	T	G	intergenic	LOC111090654;LOC106558612		dist=140291;dist=356923
1	poor	chr1	32253299	32253299	C	A	intergenic	LOC111090654;LOC106558612		dist=160674;dist=336540
1	poor	chr1	32465088	32465088	G	A	intergenic	LOC111090654;LOC106558612		dist=372463;dist=124751
1	poor	chr1	32468493	32468493	T	C	intergenic	LOC111090654;LOC106558612		dist=375868;dist=121346
1	poor	chr1	32814451	32814451	C	T	intergenic	LOC102157010;LOC102157053		dist=195612;dist=351082
1	poor	chr1	32814454	32814454	A	G	intergenic	LOC102157010;LOC102157053		dist=195615;dist=351079
1	poor	chr1	32833845	32833845	C	T	intergenic	LOC102157010;LOC102157053		dist=215006;dist=331688
1	poor	chr1	33485639	33485639	A	T	intergenic	LOC102157053;NMBR		dist=216194;dist=287048
1	poor	chr1	33665001	33665001	T	A	intergenic	LOC102157053;NMBR		dist=395556;dist=107686
1	poor	chr1	33666372	33666372	T	C	intergenic	LOC102157053;NMBR		dist=396927;dist=106315
1	poor	chr1	33729470	33729470	T	C	intergenic	LOC102157053;NMBR		dist=460025;dist=43217
1	poor	chr1	34129081	34129081	C	CTAGTTTGGCCCATGGGT	intergenic	ADGRG6;HIVEP2		dist=22131;dist=238374
1	poor	chr1	34173374	34173374	A	G	intergenic	ADGRG6;HIVEP2		dist=66424;dist=194081
1	poor	chr1	34173383	34173383	C	T	intergenic	ADGRG6;HIVEP2		dist=66433;dist=194072
1	poor	chr1	34309765	34309765	A	T	intergenic	ADGRG6;HIVEP2		dist=202815;dist=57690
1	poor	chr1	34321666	34321666	C	CAAGA	intergenic	ADGRG6;HIVEP2		dist=214716;dist=45789
1	poor	chr1	34321669	34321669	G	A	intergenic	ADGRG6;HIVEP2		dist=214719;dist=45786
1	poor	chr1	34437742	34437742	T	TA	intronic	HIVEP2
1	poor	chr1	34437750	34437751	GT	G	intronic	HIVEP2
1	poor	chr1	34468872	34468872	A	C	intronic	HIVEP2
1	poor	chr1	34468875	34468875	A	G	intronic	HIVEP2
1	poor	chr1	34614764	34614764	G	C	intergenic	LOC111090656;LOC111095528		dist=16654;dist=21019
1	poor	chr1	34654489	34654489	G	C	intronic	AIG1
1	poor	chr1	34654498	34654498	A	G	intronic	AIG1
1	poor	chr1	34656000	34656000	C	CAT	intronic	AIG1
1	poor	chr1	34724527	34724527	A	T	intronic	AIG1
1	poor	chr1	34724533	34724548	TCCCTGGGTCAGAAGA	T	intronic	AIG1
1	poor	chr1	34781888	34781888	A	G	intronic	AIG1
1	poor	chr1	34894164	34894164	C	G	intergenic	AIG1;LOC111090660		dist=9719;dist=2710
1	poor	chr1	34931888	34931888	C	T	intergenic	LOC111090660;ADAT2		dist=27425;dist=34772
1	poor	chr1	34947702	34947702	C	A	intergenic	LOC111090660;ADAT2		dist=43239;dist=18958
1	poor	chr1	34987621	34987621	C	T	intronic	ADAT2
1	poor	chr1	34987622	34987622	A	G	intronic	ADAT2
1	poor	chr1	35011190	35011190	C	T	intronic	PEX3
1	poor	chr1	35011201	35011201	A	T	intronic	PEX3
1	poor	chr1	35203852	35203852	G	A	ncRNA_intronic	LOC111095548
1	poor	chr1	35221028	35221028	C	CCCGCGCGGCGGGGGCG	ncRNA_intronic	LOC111095548
1	poor	chr1	35221033	35221033	G	GTGCGCCCCGGACTCA	ncRNA_intronic	LOC111095548
1	poor	chr1	35336744	35336744	C	A	intronic	PHACTR2
1	poor	chr1	35372238	35372238	A	ACC	intronic	LTV1
1	poor	chr1	35372241	35372243	TGG	T	intronic	LTV1
1	poor	chr1	35406797	35406797	A	T	intronic	ZC2HC1B
1	poor	chr1	35510854	35510854	G	A	intronic	PLAGL1
1	poor	chr1	35576936	35576936	G	A	intergenic	SF3B5;STX11		dist=17938;dist=33091
1	poor	chr1	35633933	35633933	T	C	intronic	STX11
1	poor	chr1	35762146	35762146	A	G	intronic	UTRN
1	poor	chr1	35762147	35762147	C	T	intronic	UTRN
1	poor	chr1	35790503	35790503	A	G	intronic	UTRN
1	poor	chr1	35939315	35939315	T	C	intronic	UTRN
1	poor	chr1	35965626	35965627	GA	G	intronic	UTRN
1	poor	chr1	35965629	35965629	C	CT	intronic	UTRN
1	poor	chr1	35980071	35980071	G	A	intronic	UTRN
1	poor	chr1	35980072	35980072	T	C	intronic	UTRN
1	poor	chr1	36080477	36080477	G	A	intronic	UTRN
1	poor	chr1	36136402	36136402	G	A	exonic	UTRN	NA		synonymous SNV	UTRN:XM_005615256.3:exon6:c.G957A:p.L319L,UTRN:XM_022417730.1:exon6:c.G864A:p.L288L,UTRN:XM_022417763.1:exon6:c.G864A:p.L288L,UTRN:NM_001012395.1:exon55:c.G8292A:p.L2764L,UTRN:XM_005615249.3:exon55:c.G8307A:p.L2769L,UTRN:XM_005615252.3:exon55:c.G8307A:p.L2769L,UTRN:XM_005615254.3:exon55:c.G8307A:p.L2769L,UTRN:XM_005615250.3:exon56:c.G8292A:p.L2764L,UTRN:XM_005615251.3:exon56:c.G8292A:p.L2764L,UTR…
1	poor	chr1	36139695	36139695	A	C	intronic	UTRN
1	poor	chr1	36139805	36139805	G	A	intronic	UTRN
1	poor	chr1	36139814	36139814	C	T	intronic	UTRN
1	poor	chr1	36258183	36258183	C	T	intergenic	UTRN;LOC106558639		dist=32650;dist=427625
1	poor	chr1	36388076	36388076	T	A	intergenic	UTRN;LOC106558639		dist=162543;dist=297732
1	poor	chr1	36388082	36388086	CTGGA	C	intergenic	UTRN;LOC106558639		dist=162549;dist=297722
1	poor	chr1	36435498	36435498	G	A	intergenic	UTRN;LOC106558639		dist=209965;dist=250310
1	poor	chr1	36435520	36435520	G	C	intergenic	UTRN;LOC106558639		dist=209987;dist=250288
1	poor	chr1	36503433	36503433	T	C	intergenic	UTRN;LOC106558639		dist=277900;dist=182375
1	poor	chr1	36503465	36503465	A	G	intergenic	UTRN;LOC106558639		dist=277932;dist=182343
1	poor	chr1	36528218	36528218	C	CT	intergenic	UTRN;LOC106558639		dist=302685;dist=157590
1	poor	chr1	36637079	36637079	T	C	intergenic	UTRN;LOC106558639		dist=411546;dist=48729
1	poor	chr1	36744476	36744476	G	A	ncRNA_intronic	LOC106558639
1	poor	chr1	36744478	36744478	G	GCA	ncRNA_intronic	LOC106558639
1	poor	chr1	36872288	36872288	C	G	intronic	EPM2A
1	poor	chr1	36872294	36872294	G	GCAGCTAAGAGAC	intronic	EPM2A
1	poor	chr1	36891936	36891936	A	T	intronic	EPM2A
1	poor	chr1	36911096	36911096	T	TG	intronic	EPM2A
1	poor	chr1	36911099	36911100	TC	T	intronic	EPM2A
1	poor	chr1	37069149	37069149	A	ATCCTGCATGAAGCCAAGGACCCCCTTGGCTGG	intergenic	FBXO30;SHPRH		dist=43585;dist=7169
1	poor	chr1	37100233	37100235	CAG	C	intronic	SHPRH
1	poor	chr1	37100237	37100237	A	ACT	intronic	SHPRH
1	poor	chr1	37182122	37182122	C	CA	intergenic	LOC111095614;GRM1		dist=7964;dist=23695
1	poor	chr1	37182124	37182125	GT	G	intergenic	LOC111095614;GRM1		dist=7966;dist=23692
1	poor	chr1	37192558	37192558	T	TC	intergenic	LOC111095614;GRM1		dist=18400;dist=13259
1	poor	chr1	37192559	37192559	T	TTCTC	intergenic	LOC111095614;GRM1		dist=18401;dist=13258
1	poor	chr1	37254180	37254180	G	T	intronic	GRM1
1	poor	chr1	37254181	37254181	A	C	intronic	GRM1
1	poor	chr1	37357179	37357179	T	TG	intronic	GRM1
1	poor	chr1	37357181	37357182	TC	T	intronic	GRM1
1	poor	chr1	37391221	37391221	C	A	intronic	GRM1
1	poor	chr1	37391226	37391226	T	G	intronic	GRM1
1	poor	chr1	37556189	37556194	CCTGAT	C	intronic	GRM1
1	poor	chr1	37556199	37556199	G	GGATCA	intronic	GRM1
1	poor	chr1	37566667	37566667	C	A	intronic	GRM1
1	poor	chr1	37566668	37566668	T	G	intronic	GRM1
1	poor	chr1	37597018	37597018	C	G	intronic	GRM1
1	poor	chr1	37687925	37687925	C	G	ncRNA_intronic	LOC111095623
1	poor	chr1	37821714	37821714	G	A	intronic	ADGB
1	poor	chr1	37821715	37821715	T	C	intronic	ADGB
1	poor	chr1	37895131	37895131	C	T	intronic	ADGB
1	poor	chr1	38136919	38136919	C	A	intergenic	ADGB;STXBP5		dist=222331;dist=134319
1	poor	chr1	38213277	38213281	CTGTG	C	intergenic	ADGB;STXBP5		dist=298689;dist=57957
1	poor	chr1	38298297	38298297	G	A	intronic	STXBP5
1	poor	chr1	38304943	38304943	A	G	intronic	STXBP5
1	poor	chr1	38353678	38353678	C	CCACTTA	intronic	STXBP5
1	poor	chr1	38577357	38577357	G	C	intergenic	LOC100688424;LOC111095675		dist=71726;dist=83903
1	poor	chr1	38605836	38605836	C	T	intergenic	LOC100688424;LOC111095675		dist=100205;dist=55424
1	poor	chr1	38739004	38739004	C	G	intergenic	LOC111095675;LOC111095681		dist=51335;dist=57565
1	poor	chr1	38749496	38749496	A	T	intergenic	LOC111095675;LOC111095681		dist=61827;dist=47073
1	poor	chr1	38755129	38755129	G	C	intergenic	LOC111095675;LOC111095681		dist=67460;dist=41440
1	poor	chr1	38814066	38814066	A	G	ncRNA_intronic	LOC111095681
1	poor	chr1	38905424	38905424	T	C	ncRNA_intronic	LOC111095681
1	poor	chr1	38911445	38911445	A	G	ncRNA_intronic	LOC111095681
1	poor	chr1	38930640	38930640	A	G	intergenic	LOC111095681;SASH1		dist=3333;dist=290603
1	poor	chr1	38952163	38952165	TTA	T	intergenic	LOC111095681;SASH1		dist=24856;dist=269078
1	poor	chr1	38952169	38952169	G	GTA	intergenic	LOC111095681;SASH1		dist=24862;dist=269074
1	poor	chr1	39045850	39045850	G	A	intergenic	LOC111095681;SASH1		dist=118543;dist=175393
1	poor	chr1	39045853	39045853	T	C	intergenic	LOC111095681;SASH1		dist=118546;dist=175390
1	poor	chr1	39093654	39093654	C	CCCACAAGGAGCCCG	intergenic	LOC111095681;SASH1		dist=166347;dist=127589
1	poor	chr1	39093655	39093655	T	A	intergenic	LOC111095681;SASH1		dist=166348;dist=127588
1	poor	chr1	39189586	39189601	TCACTTCCCACCTCAA	T	intergenic	LOC111095681;SASH1		dist=262279;dist=31642
1	poor	chr1	39267893	39267893	G	GGATCAA	intronic	SASH1
1	poor	chr1	39309070	39309070	C	CAAAGGTTTTAGAAAAAACCTTTGAA	intronic	SASH1
1	poor	chr1	39346864	39346864	C	T	intronic	SASH1
1	poor	chr1	39346868	39346868	G	A	intronic	SASH1
1	poor	chr1	39377879	39377879	A	T	intronic	SASH1
1	poor	chr1	39377886	39377886	C	CTT	intronic	SASH1
1	poor	chr1	39573024	39573026	GTC	G	intergenic	LOC102155455;UST		dist=2577;dist=60250
1	poor	chr1	39589269	39589269	T	A	intergenic	LOC102155455;UST		dist=18822;dist=44007
1	poor	chr1	39680178	39680180	GCA	G	intronic	UST
1	poor	chr1	39680182	39680182	C	CTG	intronic	UST
1	poor	chr1	39790091	39790091	G	GT	intronic	UST
1	poor	chr1	39790092	39790092	G	GCTGATGGCCTCCAAC	intronic	UST
1	poor	chr1	40182869	40182869	A	G	intronic	TAB2
1	poor	chr1	40343472	40343472	G	A	intergenic	PPIL4;GINM1		dist=1356;dist=5853
1	poor	chr1	40343479	40343479	G	A	intergenic	PPIL4;GINM1		dist=1363;dist=5846
1	poor	chr1	40360044	40360044	A	T	intronic	GINM1
1	poor	chr1	40360078	40360079	GT	G	intronic	GINM1
1	poor	chr1	40417984	40417984	T	TG	intronic	KATNA1
1	poor	chr1	40437576	40437576	C	A	intronic	LATS1
1	poor	chr1	40437581	40437581	T	G	intronic	LATS1
1	poor	chr1	40537132	40537132	A	G	intronic	PCMT1
1	poor	chr1	40633752	40633752	C	T	intergenic	LOC111090672;LOC100683099		dist=11657;dist=1864
1	poor	chr1	40677991	40677991	C	G	intergenic	LOC100683099;LOC106559630		dist=38126;dist=9070
1	poor	chr1	40748847	40748847	G	A	intronic	PPP1R14C
1	poor	chr1	40928360	40928360	C	T	intergenic	IYD;LOC111095760		dist=19923;dist=58859
1	poor	chr1	40960447	40960447	A	T	intergenic	IYD;LOC111095760		dist=52010;dist=26772
1	poor	chr1	41006571	41006571	T	G	intergenic	LOC111095760;PLEKHG1		dist=9270;dist=67177
1	poor	chr1	41059939	41059939	A	T	intergenic	LOC111095760;PLEKHG1		dist=62638;dist=13809
1	poor	chr1	41059942	41059942	A	T	intergenic	LOC111095760;PLEKHG1		dist=62641;dist=13806
1	poor	chr1	41181248	41181250	ATT	A	intronic	PLEKHG1
1	poor	chr1	41181252	41181254	ATG	A	intronic	PLEKHG1
1	poor	chr1	41228948	41228948	C	T	intronic	PLEKHG1
1	poor	chr1	41228951	41228951	T	A	intronic	PLEKHG1
1	poor	chr1	41318395	41318395	C	CCTTGTG	intronic	MTHFD1L
1	poor	chr1	41318397	41318403	TCACAAG	T	intronic	MTHFD1L
1	poor	chr1	41439246	41439246	T	C	intronic	MTHFD1L
1	poor	chr1	41473446	41473460	TCTCTCTCTCTCTCA	T	ncRNA_intronic	LOC111095761
1	poor	chr1	41663127	41663127	G	T	intronic	AKAP12
1	poor	chr1	41701236	41701239	TGTC	T	intronic	AKAP12
1	poor	chr1	41798901	41798905	TAAAA	T	intronic	RMND1
1	poor	chr1	41874740	41874740	C	G	intronic	CCDC170
1	poor	chr1	41935355	41935360	GTGGTT	G	intergenic	CCDC170;ESR1		dist=3069;dist=146592
1	poor	chr1	42003740	42003740	C	T	intergenic	CCDC170;ESR1		dist=71454;dist=78212
1	poor	chr1	42041588	42041588	G	T	intergenic	CCDC170;ESR1		dist=109302;dist=40364
1	poor	chr1	42041597	42041597	C	G	intergenic	CCDC170;ESR1		dist=109311;dist=40355
1	poor	chr1	42069603	42069603	T	A	intergenic	CCDC170;ESR1		dist=137317;dist=12349
1	poor	chr1	42167209	42167209	G	C	intronic	ESR1
1	poor	chr1	42229759	42229759	T	C	intronic	ESR1
1	poor	chr1	42358583	42358583	G	A	intronic	ESR1
1	poor	chr1	42457269	42457269	T	TTCATTCAGGATGAACCTCTCCCGAGGCTCATCCTGAATGAATTC	intronic	SYNE1
1	poor	chr1	42641413	42641416	AAAT	A	intronic	SYNE1
1	poor	chr1	42641418	42641418	G	GATT	intronic	SYNE1
1	poor	chr1	42701338	42701338	C	G	intronic	SYNE1
1	poor	chr1	42723222	42723222	A	G	intronic	SYNE1
1	poor	chr1	42723226	42723226	A	C	intronic	SYNE1
1	poor	chr1	42883458	42883458	T	A	intergenic	SYNE1;MYCT1		dist=52229;dist=3539
1	poor	chr1	42883468	42883468	T	TGG	intergenic	SYNE1;MYCT1		dist=52239;dist=3529
1	poor	chr1	42909512	42909512	G	A	downstream	MYCT1		dist=699
1	poor	chr1	42938701	42938701	T	C	intergenic	LOC111095766;VIP		dist=21689;dist=2954
1	poor	chr1	43028826	43028826	A	T	ncRNA_intronic	LOC111090675
1	poor	chr1	43028831	43028831	A	T	ncRNA_intronic	LOC111090675
1	poor	chr1	43285340	43285340	T	A	intergenic	RGS17;LOC111090676		dist=21063;dist=199369
1	poor	chr1	43343191	43343193	TCC	T	intergenic	RGS17;LOC111090676		dist=78914;dist=141516
1	poor	chr1	43374043	43374043	T	C	intergenic	RGS17;LOC111090676		dist=109766;dist=110666
1	poor	chr1	43634210	43634210	G	A	intergenic	LOC111090676;OPRM1		dist=113256;dist=338705
1	poor	chr1	43635686	43635686	T	TGACACAGGTGCCCAACTAGCTGTGCCACACA	intergenic	LOC111090676;OPRM1		dist=114732;dist=337229
1	poor	chr1	43742026	43742026	A	G	intergenic	LOC111090676;OPRM1		dist=221072;dist=230889
1	poor	chr1	44056757	44056757	A	G	intergenic	OPRM1;IPCEF1		dist=19280;dist=9641
1	poor	chr1	44096108	44096108	G	T	intronic	IPCEF1
1	poor	chr1	44206726	44206731	AAGGAG	A	intergenic	IPCEF1;CNKSR3		dist=42553;dist=73401
1	poor	chr1	44206734	44206734	T	TTCTCC	intergenic	IPCEF1;CNKSR3		dist=42561;dist=73398
1	poor	chr1	44299825	44299825	A	T	intronic	CNKSR3
1	poor	chr1	44322989	44322989	A	G	intronic	CNKSR3
1	poor	chr1	44322994	44322994	C	T	intronic	CNKSR3
1	poor	chr1	44400859	44400859	C	CCCTGGACAGGAGGA	intergenic	CNKSR3;MIR8873B		dist=39721;dist=44120
1	poor	chr1	44401278	44401280	GAA	G	intergenic	CNKSR3;MIR8873B		dist=40140;dist=43699
1	poor	chr1	44401281	44401281	G	A	intergenic	CNKSR3;MIR8873B		dist=40143;dist=43698
1	poor	chr1	44448603	44448603	C	T	intergenic	MIR8873B;LOC111095813		dist=3480;dist=21649
1	poor	chr1	44448604	44448604	T	C	intergenic	MIR8873B;LOC111095813		dist=3481;dist=21648
1	poor	chr1	44467403	44467403	T	C	intergenic	MIR8873B;LOC111095813		dist=22280;dist=2849
1	poor	chr1	44494185	44494185	A	ACC	intergenic	LOC111095813;SCAF8		dist=1888;dist=68405
1	poor	chr1	44494187	44494187	C	CAGATTCTGTAAGAAG	intergenic	LOC111095813;SCAF8		dist=1890;dist=68403
1	poor	chr1	44514528	44514528	C	T	intergenic	LOC111095813;SCAF8		dist=22231;dist=48062
1	poor	chr1	44710365	44710365	A	T	intergenic	SCAF8;LOC111095842		dist=6382;dist=168809
1	poor	chr1	44717961	44717961	A	T	intergenic	SCAF8;LOC111095842		dist=13978;dist=161213
1	poor	chr1	44804909	44804909	C	CTGTGTT	intergenic	SCAF8;LOC111095842		dist=100926;dist=74265
1	poor	chr1	44824214	44824214	A	T	intergenic	SCAF8;LOC111095842		dist=120231;dist=54960
1	poor	chr1	44861913	44861913	C	T	intergenic	SCAF8;LOC111095842		dist=157930;dist=17261
1	poor	chr1	44871130	44871130	A	G	intergenic	SCAF8;LOC111095842		dist=167147;dist=8044
1	poor	chr1	44930482	44930482	G	C	intronic	TIAM2
1	poor	chr1	45104596	45104596	A	C	intergenic	TFB1M;NOX3		dist=33235;dist=24516
1	poor	chr1	45112330	45112331	AG	A	intergenic	TFB1M;NOX3		dist=40969;dist=16781
1	poor	chr1	45112333	45112333	T	A	intergenic	TFB1M;NOX3		dist=40972;dist=16779
1	poor	chr1	45305040	45305040	C	G	intergenic	LOC102153338;LOC111090678		dist=52047;dist=379636
1	poor	chr1	45305041	45305041	C	G	intergenic	LOC102153338;LOC111090678		dist=52048;dist=379635
1	poor	chr1	45655929	45655929	A	G	intergenic	LOC102153338;LOC111090678		dist=402936;dist=28747
1	poor	chr1	45798453	45798453	T	A	intergenic	LOC111090678;LOC111095850		dist=105379;dist=517999
1	poor	chr1	45798454	45798454	T	A	intergenic	LOC111090678;LOC111095850		dist=105380;dist=517998
1	poor	chr1	45823100	45823100	T	C	intergenic	LOC111090678;LOC111095850		dist=130026;dist=493352
1	poor	chr1	45913088	45913089	GT	G	intergenic	LOC111090678;LOC111095850		dist=220014;dist=403363
1	poor	chr1	45913092	45913092	T	TA	intergenic	LOC111090678;LOC111095850		dist=220018;dist=403360
1	poor	chr1	46043252	46043252	T	C	intergenic	LOC111090678;LOC111095850		dist=350178;dist=273200
1	poor	chr1	46066129	46066129	C	A	intergenic	LOC111090678;LOC111095850		dist=373055;dist=250323
1	poor	chr1	46184259	46184259	C	T	intergenic	LOC111090678;LOC111095850		dist=491185;dist=132193
1	poor	chr1	46234470	46234470	A	AC	intergenic	LOC111090678;LOC111095850		dist=541396;dist=81982
1	poor	chr1	46360849	46360851	AGG	A	intergenic	LOC111095850;ARID1B		dist=12104;dist=9770
1	poor	chr1	46479731	46479731	G	T	intronic	ARID1B
1	poor	chr1	46482400	46482400	T	C	intronic	ARID1B
1	poor	chr1	46578206	46578206	T	A	intronic	ARID1B
1	poor	chr1	46578207	46578207	T	A	intronic	ARID1B
1	poor	chr1	46836044	46836044	C	T	ncRNA_exonic	LOC102153553
1	poor	chr1	46896125	46896125	A	C	intronic	TMEM242
1	poor	chr1	46896130	46896130	G	T	intronic	TMEM242
1	poor	chr1	46979027	46979027	A	T	intronic	ZDHHC14
1	poor	chr1	47023823	47023823	G	T	intronic	ZDHHC14
1	poor	chr1	47089574	47089574	G	C	intronic	ZDHHC14
1	poor	chr1	47089575	47089575	G	C	intronic	ZDHHC14
1	poor	chr1	47095420	47095420	A	AC	intronic	ZDHHC14
1	poor	chr1	47150742	47150742	T	A	intronic	ZDHHC14
1	poor	chr1	47252639	47252639	G	C	intergenic	ZDHHC14;SNX9		dist=31732;dist=93575
1	poor	chr1	47316455	47316455	A	T	intergenic	ZDHHC14;SNX9		dist=95548;dist=29759
1	poor	chr1	47358743	47358743	T	TAGGACAGCACTGCCA	intronic	SNX9
1	poor	chr1	47367667	47367667	C	A	intronic	SNX9
1	poor	chr1	47367668	47367668	T	G	intronic	SNX9
1	poor	chr1	47506242	47506242	T	TTATCTCAA	upstream	SYNJ2		dist=683
1	poor	chr1	47506244	47506244	C	A	upstream	SYNJ2		dist=681
1	poor	chr1	47517838	47517838	G	C	intronic	SYNJ2
1	poor	chr1	47555811	47555811	G	C	intronic	SYNJ2
1	poor	chr1	47564007	47564007	C	T	intronic	SYNJ2
1	poor	chr1	47564008	47564008	A	G	intronic	SYNJ2
1	poor	chr1	47785084	47785084	G	GTTTCTTTC	intronic	TULP4
1	poor	chr1	47859215	47859215	C	G	intronic	TULP4
1	poor	chr1	47861213	47861213	C	T	intronic	TULP4
1	poor	chr1	47861216	47861216	A	G	intronic	TULP4
1	poor	chr1	47938850	47938850	T	A	intronic	TULP4
1	poor	chr1	47938858	47938858	G	T	intronic	TULP4
1	poor	chr1	47966066	47966066	T	A	intergenic	LOC111095871;TMEM181		dist=1686;dist=3181
1	poor	chr1	47966075	47966075	A	ATC	intergenic	LOC111095871;TMEM181		dist=1695;dist=3172
1	poor	chr1	47989152	47989152	G	A	intronic	TMEM181
1	poor	chr1	48017833	48017833	C	G	intronic	TMEM181
1	poor	chr1	48106661	48106661	A	G	intronic	SYTL3
1	poor	chr1	48202249	48202249	T	G	intronic	EZR
1	poor	chr1	48226656	48226656	A	G	downstream	LOC102155395		dist=486
1	poor	chr1	48400024	48400024	A	G	intronic	LOC111095876
1	poor	chr1	48442626	48442626	G	C	intergenic	LOC111095876;LOC111095881		dist=34036;dist=28354
1	poor	chr1	48547068	48547068	C	CCAAGG	ncRNA_exonic	LOC111095882
1	poor	chr1	48547069	48547069	T	TCCAGTGTCC	ncRNA_exonic	LOC111095882
1	poor	chr1	48548187	48548187	T	C	ncRNA_exonic	LOC111095882
1	poor	chr1	48548205	48548205	C	A	ncRNA_exonic	LOC111095882
1	poor	chr1	48608659	48608659	A	AGGCAGGTAGGAATGGCCTGCAG	intergenic	FNDC1;SOD2		dist=5697;dist=334813
1	poor	chr1	48672198	48672198	T	C	intergenic	FNDC1;SOD2		dist=69236;dist=271274
1	poor	chr1	48699458	48699458	G	A	intergenic	FNDC1;SOD2		dist=96496;dist=244014
1	poor	chr1	48781952	48781952	A	G	intergenic	FNDC1;SOD2		dist=178990;dist=161520
1	poor	chr1	48889043	48889044	GA	G	intergenic	FNDC1;SOD2		dist=286081;dist=54428
1	poor	chr1	48896064	48896066	CAT	C	intergenic	FNDC1;SOD2		dist=293102;dist=47406
1	poor	chr1	48896068	48896068	A	AAT	intergenic	FNDC1;SOD2		dist=293106;dist=47404
1	poor	chr1	48993541	48993541	G	A	intronic	WTAP
1	poor	chr1	48993547	48993547	G	GGC	intronic	WTAP
1	poor	chr1	49047157	49047157	G	A	intronic	PNLDC1
1	poor	chr1	49171313	49171313	C	CCCAGCCAGAGCACCTGA	intronic	IGF2R
1	poor	chr1	49248635	49248635	C	T	intronic	IGF2R
1	poor	chr1	49248646	49248646	T	C	intronic	IGF2R
1	poor	chr1	49250663	49250664	AC	A	intronic	IGF2R
1	poor	chr1	49250666	49250666	A	AG	intronic	IGF2R
1	poor	chr1	49268567	49268567	G	T	upstream	SLC22A1		dist=411
1	poor	chr1	49268569	49268569	G	A	upstream	SLC22A1		dist=409
1	poor	chr1	49306536	49306536	C	CCAGGGGACCCCTGGCTAT	intergenic	SLC22A1;LOC111097993		dist=10014;dist=1918
1	poor	chr1	49322461	49322463	AGC	A	exonic	LOC111097993			frameshift substitution	LOC111097993:XM_022425171.1:exon2:c.883_885delinsA:p.S295Kfs*4
1	poor	chr1	49322464	49322591	AGCAGCAATAGTAATGGCAGCAACAACAGCAGCAACAATAGTAACAGTGACAACAGCAGCAGCAACAAGAGTGACAATGGCAATATTAGCAGCAACAACAGTAACCACCACAACAATGGGAACCACAG	A	exonic	LOC111097993			frameshift substitution	LOC111097993:XM_022425171.1:exon2:c.886_1013delinsA:p.S296Kfs*161
1	poor	chr1	49325701	49325701	G	T	downstream	LOC111097993		dist=273
1	poor	chr1	49415484	49415484	T	TA	intronic	SLC22A3
1	poor	chr1	49415490	49415491	CT	C	intronic	SLC22A3
1	poor	chr1	49425572	49425572	T	A	intronic	SLC22A3
1	poor	chr1	49519129	49519129	C	G	intronic	PLG
1	poor	chr1	49532183	49532183	G	A	intronic	PLG
1	poor	chr1	49571016	49571016	G	GA	intergenic	PLG;LOC111095918		dist=35756;dist=14130
1	poor	chr1	49571018	49571018	C	CAAGCCCCATGTTGGG	intergenic	PLG;LOC111095918		dist=35758;dist=14128
1	poor	chr1	49700392	49700392	C	CCTGT	intronic	MAP3K4
1	poor	chr1	49700394	49700398	TACAG	T	intronic	MAP3K4
1	poor	chr1	49741232	49741232	A	T	exonic	AGPAT4	DELETERIOUS		nonsynonymous SNV	AGPAT4:XM_022418699.1:exon2:c.T95A:p.L32Q,AGPAT4:XM_005615562.3:exon3:c.T281A:p.L94Q,AGPAT4:XM_005615563.3:exon3:c.T281A:p.L94Q,AGPAT4:XM_850050.5:exon3:c.T281A:p.L94Q
1	poor	chr1	49741241	49741241	A	AGTTTGAGATTGAC	exonic	AGPAT4	NA		frameshift substitution	AGPAT4:XM_022418699.1:exon2:c.86delinsGTCAATCTCAAACT:p.I29Sfs*13,AGPAT4:XM_005615562.3:exon3:c.272delinsGTCAATCTCAAACT:p.I91Sfs*13,AGPAT4:XM_005615563.3:exon3:c.272delinsGTCAATCTCAAACT:p.I91Sfs*13,AGPAT4:XM_850050.5:exon3:c.272delinsGTCAATCTCAAACT:p.I91Sfs*13
1	poor	chr1	49829011	49829011	G	T	intronic	AGPAT4
1	poor	chr1	49829012	49829012	A	C	intronic	AGPAT4
1	poor	chr1	49937322	49937322	A	G	intronic	PRKN
1	poor	chr1	49963848	49963848	G	A	intronic	PRKN
1	poor	chr1	49963855	49963855	A	G	intronic	PRKN
1	poor	chr1	49978997	49978997	G	A	intronic	PRKN
1	poor	chr1	50108747	50108747	T	C	intronic	PRKN
1	poor	chr1	50154011	50154011	A	G	intronic	PRKN
1	poor	chr1	50158636	50158636	G	A	intronic	PRKN
1	poor	chr1	50158637	50158637	T	C	intronic	PRKN
1	poor	chr1	50243723	50243723	A	G	intronic	PRKN
1	poor	chr1	50243735	50243736	CA	C	intronic	PRKN
1	poor	chr1	50402952	50402952	G	T	intronic	PRKN
1	poor	chr1	50402955	50402955	G	GCAGGACCCCAGCCTATC	intronic	PRKN
1	poor	chr1	50478615	50478615	A	G	intronic	PRKN
1	poor	chr1	50535146	50535146	G	A	intronic	PRKN
1	poor	chr1	50552303	50552303	G	C	intronic	PRKN
1	poor	chr1	50577168	50577168	A	C	intronic	PRKN
1	poor	chr1	50608834	50608834	T	A	intronic	PRKN
1	poor	chr1	50712701	50712701	T	A	intronic	PRKN
1	poor	chr1	50712715	50712715	A	ATT	intronic	PRKN
1	poor	chr1	50864542	50864542	A	G	intronic	PRKN
1	poor	chr1	50978043	50978043	T	C	intronic	PRKN
1	poor	chr1	50978044	50978044	C	T	intronic	PRKN
1	poor	chr1	51136114	51136114	A	G	intronic	PRKN
1	poor	chr1	51302163	51302163	A	G	intronic	PACRG
1	poor	chr1	51347353	51347353	C	CATTCAGGGATAACTGCATTCAG	intronic	PACRG
1	poor	chr1	51383922	51383922	C	A	intronic	PACRG
1	poor	chr1	51383927	51383927	T	G	intronic	PACRG
1	poor	chr1	51610452	51610452	T	C	intronic	PACRG
1	poor	chr1	51610453	51610453	G	A	intronic	PACRG
1	poor	chr1	51623745	51623745	C	T	intronic	PACRG
1	poor	chr1	51640506	51640506	T	TCCAAATGACACTGAA	intronic	PACRG
1	poor	chr1	51640511	51640511	T	G	intronic	PACRG
1	poor	chr1	51649479	51649479	C	A	intronic	PACRG
1	poor	chr1	51649484	51649484	T	G	intronic	PACRG
1	poor	chr1	51683420	51683420	C	A	intronic	PACRG
1	poor	chr1	51683432	51683432	G	A	intronic	PACRG
1	poor	chr1	51706871	51706871	G	A	intronic	PACRG
1	poor	chr1	51706872	51706872	T	G	intronic	PACRG
1	poor	chr1	51716438	51716438	T	C	ncRNA_intronic	LOC111095931
1	poor	chr1	51928399	51928400	GC	G	intronic	QKI
1	poor	chr1	51928402	51928402	T	TG	intronic	QKI
1	poor	chr1	52024820	52024820	T	C	intergenic	QKI;LOC106559668		dist=67929;dist=76776
1	poor	chr1	52079779	52079779	G	A	intergenic	QKI;LOC106559668		dist=122888;dist=21817
1	poor	chr1	52195815	52195815	T	C	intergenic	LOC106559668;LOC111090691		dist=93349;dist=285087
1	poor	chr1	52373780	52373780	A	G	intergenic	LOC106559668;LOC111090691		dist=271314;dist=107122
1	poor	chr1	52461185	52461185	C	CGGCTCCTCCCTG	intergenic	LOC106559668;LOC111090691		dist=358719;dist=19717
1	poor	chr1	52461189	52461189	T	TGTGGC	intergenic	LOC106559668;LOC111090691		dist=358723;dist=19713
1	poor	chr1	52538648	52538648	G	A	intergenic	LOC111090691;LOC111095940		dist=51055;dist=58210
1	poor	chr1	52538655	52538655	T	C	intergenic	LOC111090691;LOC111095940		dist=51062;dist=58203
1	poor	chr1	52552630	52552630	G	C	intergenic	LOC111090691;LOC111095940		dist=65037;dist=44228
1	poor	chr1	52552631	52552631	G	C	intergenic	LOC111090691;LOC111095940		dist=65038;dist=44227
1	poor	chr1	52599986	52599986	T	C	ncRNA_intronic	LOC111095940
1	poor	chr1	52689536	52689536	T	C	intergenic	LOC111095940;C1H6orf118		dist=72405;dist=727066
1	poor	chr1	52689541	52689541	G	GTGCCCCTGTCCTCCA	intergenic	LOC111095940;C1H6orf118		dist=72410;dist=727061
1	poor	chr1	52768209	52768209	A	T	intergenic	LOC111095940;C1H6orf118		dist=151078;dist=648393
1	poor	chr1	52772425	52772425	C	A	intergenic	LOC111095940;C1H6orf118		dist=155294;dist=644177
1	poor	chr1	52772430	52772430	T	G	intergenic	LOC111095940;C1H6orf118		dist=155299;dist=644172
1	poor	chr1	52831039	52831039	T	G	intergenic	LOC111095940;C1H6orf118		dist=213908;dist=585563
1	poor	chr1	52831040	52831040	C	A	intergenic	LOC111095940;C1H6orf118		dist=213909;dist=585562
1	poor	chr1	52864701	52864701	G	GC	intergenic	LOC111095940;C1H6orf118		dist=247570;dist=551901
1	poor	chr1	52947150	52947150	G	A	intergenic	LOC111095940;C1H6orf118		dist=330019;dist=469452
1	poor	chr1	52977233	52977233	T	A	intergenic	LOC111095940;C1H6orf118		dist=360102;dist=439369
1	poor	chr1	52977236	52977236	T	A	intergenic	LOC111095940;C1H6orf118		dist=360105;dist=439366
1	poor	chr1	53023571	53023571	T	TGAC	intergenic	LOC111095940;C1H6orf118		dist=406440;dist=393031
1	poor	chr1	53032656	53032656	T	C	intergenic	LOC111095940;C1H6orf118		dist=415525;dist=383946
1	poor	chr1	53089296	53089296	C	A	intergenic	LOC111095940;C1H6orf118		dist=472165;dist=327306
1	poor	chr1	53354359	53354359	G	T	intergenic	LOC111095940;C1H6orf118		dist=737228;dist=62243
1	poor	chr1	53429281	53429284	CCTG	C	intronic	C1H6orf118
1	poor	chr1	53429289	53429289	C	CCAG	intronic	C1H6orf118
1	poor	chr1	53545058	53545058	A	T	intronic	PDE10A
1	poor	chr1	53545063	53545063	A	T	intronic	PDE10A
1	poor	chr1	53582362	53582362	A	G	intronic	PDE10A
1	poor	chr1	53690453	53690453	G	C	ncRNA_exonic	LOC111095957
1	poor	chr1	53699819	53699819	T	A	ncRNA_intronic	LOC102152011
1	poor	chr1	53708645	53708647	GAA	G	ncRNA_intronic	LOC102152011
1	poor	chr1	53719066	53719066	C	CATGCACCGGGAGCCCGA	ncRNA_intronic	LOC102152011
1	poor	chr1	53778578	53778578	G	GTGCCTTTCCCTCTGCACACTT	intronic	PDE10A
1	poor	chr1	53850124	53850124	T	G	intronic	LOC100685014;PDE10A
1	poor	chr1	53850125	53850125	C	A	intronic	LOC100685014;PDE10A
1	poor	chr1	53920628	53920628	G	A	intronic	PDE10A
1	poor	chr1	54017121	54017121	A	G	intronic	PDE10A
1	poor	chr1	54207543	54207543	A	G	intergenic	T;LOC111095958		dist=15212;dist=121835
1	poor	chr1	54208449	54208449	T	C	intergenic	T;LOC111095958		dist=16118;dist=120929
1	poor	chr1	54208450	54208450	G	GGTCATCACCACAGC	intergenic	T;LOC111095958		dist=16119;dist=120928
1	poor	chr1	54326348	54326348	A	T	intergenic	T;LOC111095958		dist=134017;dist=3030
1	poor	chr1	54326349	54326349	A	T	intergenic	T;LOC111095958		dist=134018;dist=3029
1	poor	chr1	54448181	54448181	C	A	intronic	RPS6KA2
1	poor	chr1	54448182	54448182	C	CTGGGCTGGGTGTGCATT	intronic	RPS6KA2
1	poor	chr1	54515367	54515409	ATCCCACTGGCAGGCCACGGGGTCCCACTGGTGGGCCACGGGG	A	intronic	RPS6KA2
1	poor	chr1	54626352	54626352	A	G	intronic	RPS6KA2
1	poor	chr1	54626353	54626353	C	T	intronic	RPS6KA2
1	poor	chr1	54719922	54719922	A	AGTGCAGAGCCTG	intronic	RPS6KA2
1	poor	chr1	54731867	54731867	A	G	intronic	RPS6KA2
1	poor	chr1	55022031	55022031	C	T	intergenic	TCP10L2;TTLL2		dist=2159;dist=14247
1	poor	chr1	55027382	55027382	G	A	intergenic	TCP10L2;TTLL2		dist=7510;dist=8896
1	poor	chr1	55091697	55091697	G	C	intronic	UNC93A
1	poor	chr1	55091705	55091705	A	AAGGGAG	intronic	UNC93A
1	poor	chr1	55163839	55163839	C	CCACAGAGCCA	intergenic	LOC102153253;LOC111090695		dist=56922;dist=13307
1	poor	chr1	55163842	55163842	T	A	intergenic	LOC102153253;LOC111090695		dist=56925;dist=13304
1	poor	chr1	55240771	55240771	C	G	intergenic	LOC111095985;LOC106559705		dist=27566;dist=13961
1	poor	chr1	55240778	55240778	G	GCCGT	intergenic	LOC111095985;LOC106559705		dist=27573;dist=13954
1	poor	chr1	55276692	55276722	TACACAGGCACACACATACACATGCACAGAC	T	intergenic	LOC106559705;LOC111095986		dist=9435;dist=23351
1	poor	chr1	55356989	55356989	C	A	intergenic	LOC111095986;LOC111095989		dist=51779;dist=14438
1	poor	chr1	55435772	55435772	G	A	intronic	AFDN
1	poor	chr1	55503915	55503915	T	G	intronic	AFDN
1	poor	chr1	55564425	55564425	C	G	intronic	KIF25
1	poor	chr1	55564432	55564432	C	CTCACAGTTGTGTAGCTCGGTA	intronic	KIF25
1	poor	chr1	55597330	55597336	CCCAGCA	C	intronic	FRMD1
1	poor	chr1	55631191	55631191	G	C	intergenic	FRMD1;LOC111090696		dist=7764;dist=48524
1	poor	chr1	55631192	55631192	G	C	intergenic	FRMD1;LOC111090696		dist=7765;dist=48523
1	poor	chr1	55662532	55662532	T	C	intergenic	FRMD1;LOC111090696		dist=39105;dist=17183
1	poor	chr1	55675153	55675153	T	TACAA	intergenic	FRMD1;LOC111090696		dist=51726;dist=4562
1	poor	chr1	55703101	55703101	G	A	intergenic	LOC111090696;DACT2		dist=20354;dist=22940
1	poor	chr1	55771250	55771250	T	A	ncRNA_exonic	LOC102153625
1	poor	chr1	55776705	55776705	T	C	intergenic	LOC102153625;SMOC2		dist=4179;dist=49649
1	poor	chr1	55782185	55782185	G	GC	intergenic	LOC102153625;SMOC2		dist=9659;dist=44169
1	poor	chr1	55783192	55783192	A	G	intergenic	LOC102153625;SMOC2		dist=10666;dist=43162
1	poor	chr1	55886691	55886691	A	G	intronic	SMOC2
1	poor	chr1	56008807	56008807	T	A	intergenic	SMOC2;LOC102153755		dist=22754;dist=101574
1	poor	chr1	56008816	56008816	G	T	intergenic	SMOC2;LOC102153755		dist=22763;dist=101565
1	poor	chr1	56105556	56105556	T	A	intergenic	SMOC2;LOC102153755		dist=119503;dist=4825
1	poor	chr1	56106577	56106577	G	A	intergenic	SMOC2;LOC102153755		dist=120524;dist=3804
1	poor	chr1	56168639	56168639	A	T	intergenic	LOC102153755;THBS2		dist=54022;dist=233880
1	poor	chr1	56169534	56169534	C	T	intergenic	LOC102153755;THBS2		dist=54917;dist=232985
1	poor	chr1	56275513	56275513	G	A	intergenic	LOC102153755;THBS2		dist=160896;dist=127006
1	poor	chr1	56281519	56281519	G	A	intergenic	LOC102153755;THBS2		dist=166902;dist=121000
1	poor	chr1	56365643	56365643	T	C	intergenic	LOC102153755;THBS2		dist=251026;dist=36876
1	poor	chr1	56388715	56388715	G	A	intergenic	LOC102153755;THBS2		dist=274098;dist=13804
1	poor	chr1	56424047	56424047	G	C	intronic	THBS2
1	poor	chr1	56443196	56443196	A	C	ncRNA_intronic	LOC102153803
1	poor	chr1	56443201	56443201	G	T	ncRNA_intronic	LOC102153803
1	poor	chr1	56466895	56466899	TGGGA	T	intergenic	LOC102153803;WDR27		dist=10014;dist=106533
1	poor	chr1	56466901	56466917	ACCCTCAGACACCCTGG	A	intergenic	LOC102153803;WDR27		dist=10020;dist=106515
1	poor	chr1	56506947	56506947	T	G	intergenic	LOC102153803;WDR27		dist=50066;dist=66485
1	poor	chr1	56506948	56506948	C	A	intergenic	LOC102153803;WDR27		dist=50067;dist=66484
1	poor	chr1	56563204	56563204	G	C	intergenic	LOC102153803;WDR27		dist=106323;dist=10228
1	poor	chr1	56570404	56570404	C	T	intergenic	LOC102153803;WDR27		dist=113523;dist=3028
1	poor	chr1	56643728	56643728	A	G	intronic	WDR27
1	poor	chr1	56658337	56658337	A	C	intronic	WDR27
1	poor	chr1	56832465	56832465	C	CCCCACTGGGCTCCCTGCT	intronic	DSE
1	poor	chr1	56874479	56874479	T	C	intergenic	DSE;CALHM6		dist=6442;dist=20086
1	poor	chr1	56911214	56911214	T	A	intergenic	CALHM6;TRAPPC3L		dist=14549;dist=10804
1	poor	chr1	56927280	56927280	C	T	intronic	CALHM4;TRAPPC3L
1	poor	chr1	56976747	56976747	A	G	intronic	CALHM4;TRAPPC3L
1	poor	chr1	57061181	57061181	G	C	intergenic	LOC612537;RSPH4A		dist=15106;dist=2571
1	poor	chr1	57229411	57229411	T	C	intergenic	GPRC6A;RFX6		dist=17403;dist=13152
1	poor	chr1	57246754	57246755	GC	G	intronic	RFX6
1	poor	chr1	57246758	57246758	A	AG	intronic	RFX6
1	poor	chr1	57258241	57258241	T	A	intronic	RFX6
1	poor	chr1	57258244	57258244	T	A	intronic	RFX6
1	poor	chr1	57393831	57393831	G	A	intergenic	LOC111090702;VGLL2		dist=46428;dist=136070
1	poor	chr1	57423213	57423213	A	T	intergenic	LOC111090702;VGLL2		dist=75810;dist=106688
1	poor	chr1	57453855	57453855	C	T	intergenic	LOC111090702;VGLL2		dist=106452;dist=76046
1	poor	chr1	57557407	57557407	A	G	ncRNA_intronic	LOC106558782
1	poor	chr1	57560151	57560151	G	C	ncRNA_intronic	LOC106558782
1	poor	chr1	57560160	57560160	G	C	ncRNA_intronic	LOC106558782
1	poor	chr1	57602317	57602317	G	GA	intronic	ROS1
1	poor	chr1	57617602	57617602	G	A	intronic	ROS1
1	poor	chr1	57639877	57639877	C	CGG	intronic	ROS1
1	poor	chr1	57639881	57639881	A	T	intronic	ROS1
1	poor	chr1	57651602	57651602	T	C	intronic	ROS1
1	poor	chr1	57674142	57674145	TAAA	T	intronic	ROS1
1	poor	chr1	57684994	57684994	G	A	intergenic	ROS1;GOPC		dist=7453;dist=105124
1	poor	chr1	57699088	57699088	T	C	intergenic	ROS1;GOPC		dist=21547;dist=91030
1	poor	chr1	57796613	57796613	C	G	intronic	GOPC
1	poor	chr1	58012722	58012722	G	A	intronic	SLC35F1
1	poor	chr1	58012727	58012727	T	C	intronic	SLC35F1
1	poor	chr1	58120657	58120657	T	C	ncRNA_intronic	LOC111096073
1	poor	chr1	58120660	58120660	C	T	ncRNA_intronic	LOC111096073
1	poor	chr1	58200187	58200188	GA	G	ncRNA_intronic	LOC111096073
1	poor	chr1	58200189	58200192	CTGT	C	ncRNA_intronic	LOC111096073
1	poor	chr1	58405650	58405650	T	C	intergenic	SLC35F1;LOC111096075		dist=7663;dist=4958
1	poor	chr1	58405651	58405651	G	A	intergenic	SLC35F1;LOC111096075		dist=7664;dist=4957
1	poor	chr1	58431008	58431008	A	C	intergenic	LOC111096075;CEP85L		dist=12260;dist=63544
1	poor	chr1	58463697	58463697	A	G	intergenic	LOC111096075;CEP85L		dist=44949;dist=30855
1	poor	chr1	58676691	58676691	T	A	intergenic	CEP85L;LOC111096082		dist=33586;dist=5359
1	poor	chr1	58732841	58732841	C	T	ncRNA_exonic	LOC111096094
1	poor	chr1	58732843	58732843	C	T	ncRNA_exonic	LOC111096094
1	poor	chr1	58763872	58763872	T	C	intronic	MCM9	NA
1	poor	chr1	59101302	59101302	G	GCA	intergenic	LOC111096169;MAN1A1		dist=74809;dist=5532
1	poor	chr1	59304651	59304651	A	G	intergenic	MAN1A1;LOC111096174		dist=29715;dist=821437
1	poor	chr1	59304713	59304713	C	T	intergenic	MAN1A1;LOC111096174		dist=29777;dist=821375
1	poor	chr1	59304727	59304727	G	A	intergenic	MAN1A1;LOC111096174		dist=29791;dist=821361
1	poor	chr1	59367077	59367079	CAA	C	intergenic	MAN1A1;LOC111096174		dist=92141;dist=759009
1	poor	chr1	59376789	59376789	C	T	intergenic	MAN1A1;LOC111096174		dist=101853;dist=749299
1	poor	chr1	59410824	59410824	T	C	intergenic	MAN1A1;LOC111096174		dist=135888;dist=715264
1	poor	chr1	59410832	59410832	A	G	intergenic	MAN1A1;LOC111096174		dist=135896;dist=715256
1	poor	chr1	59630625	59630625	A	G	intergenic	MAN1A1;LOC111096174		dist=355689;dist=495463
1	poor	chr1	59631405	59631405	G	T	intergenic	MAN1A1;LOC111096174		dist=356469;dist=494683
1	poor	chr1	59631409	59631409	C	T	intergenic	MAN1A1;LOC111096174		dist=356473;dist=494679
1	poor	chr1	59666187	59666187	A	C	intergenic	MAN1A1;LOC111096174		dist=391251;dist=459901
1	poor	chr1	59666189	59666189	G	T	intergenic	MAN1A1;LOC111096174		dist=391253;dist=459899
1	poor	chr1	59811092	59811092	G	A	intergenic	MAN1A1;LOC111096174		dist=536156;dist=314996
1	poor	chr1	59811096	59811096	G	C	intergenic	MAN1A1;LOC111096174		dist=536160;dist=314992
1	poor	chr1	60132168	60132168	G	A	intergenic	LOC111096174;LOC111096173		dist=2738;dist=393948
1	poor	chr1	60132169	60132169	C	G	intergenic	LOC111096174;LOC111096173		dist=2739;dist=393947
1	poor	chr1	60348135	60348135	A	C	intergenic	LOC111096174;LOC111096173		dist=218705;dist=177981
1	poor	chr1	60348140	60348140	G	T	intergenic	LOC111096174;LOC111096173		dist=218710;dist=177976
1	poor	chr1	60385633	60385637	CTTAA	C	intergenic	LOC111096174;LOC111096173		dist=256203;dist=140479
1	poor	chr1	60498645	60498645	A	G	intergenic	LOC111096174;LOC111096173		dist=369215;dist=27471
1	poor	chr1	60597806	60597806	G	C	intergenic	LOC111096173;LOC111096172	TOLERATED	dist=9138;dist=28281
1	poor	chr1	60598870	60598870	A	G	intergenic	LOC111096173;LOC111096172	NA	dist=10202;dist=27217
1	poor	chr1	60599569	60599570	CT	C	intergenic	LOC111096173;LOC111096172		dist=10901;dist=26517
1	poor	chr1	60726266	60726266	G	A	ncRNA_intronic	LOC111096177
1	poor	chr1	60810229	60810229	G	GA	intronic	TBC1D32
1	poor	chr1	60831237	60831237	A	G	intronic	TBC1D32
1	poor	chr1	60888120	60888120	A	G	intergenic	LOC102157283;GJA1		dist=12968;dist=53652
1	poor	chr1	61078371	61078371	C	G	intergenic	GJA1;LOC106559720		dist=133677;dist=29011
1	poor	chr1	61078377	61078377	T	C	intergenic	GJA1;LOC106559720		dist=133683;dist=29005
1	poor	chr1	61262839	61262844	TTACCC	T	intergenic	LOC106559720;LOC106558802		dist=123478;dist=1567
1	poor	chr1	61275480	61275480	A	T	ncRNA_intronic	LOC106558802
1	poor	chr1	61275481	61275481	A	T	ncRNA_intronic	LOC106558802
1	poor	chr1	61323819	61323820	GA	G	ncRNA_intronic	LOC106558802
1	poor	chr1	61323822	61323822	A	AT	ncRNA_intronic	LOC106558802
1	poor	chr1	61391046	61391047	TC	T	ncRNA_intronic	LOC106558802
1	poor	chr1	61411006	61411006	G	C	ncRNA_intronic	LOC106558802
1	poor	chr1	61411007	61411007	T	TCC	ncRNA_intronic	LOC106558802
1	poor	chr1	61448919	61448919	C	G	ncRNA_intronic	LOC106558802
1	poor	chr1	61448928	61448928	G	GC	ncRNA_intronic	LOC106558802
1	poor	chr1	61484996	61485000	TAAAC	T	ncRNA_intronic	LOC106558802
1	poor	chr1	61524424	61524424	G	T	intergenic	LOC106558802;LOC111096196		dist=33531;dist=132021
1	poor	chr1	61536402	61536416	GCTGTTACCCTAATA	G	intergenic	LOC106558802;LOC111096196		dist=45509;dist=120029
1	poor	chr1	61536431	61536431	A	G	intergenic	LOC106558802;LOC111096196		dist=45538;dist=120014
1	poor	chr1	61664893	61664893	C	A	ncRNA_intronic	LOC111096196
1	poor	chr1	61774294	61774294	C	T	intergenic	LOC111096196;HSF2		dist=30087;dist=3003
1	poor	chr1	61774297	61774297	T	C	intergenic	LOC111096196;HSF2		dist=30090;dist=3000
1	poor	chr1	61777996	61777996	C	CCT	intronic	HSF2
1	poor	chr1	61865534	61865534	C	T	intergenic	SERINC1;PKIB		dist=20189;dist=94932
1	poor	chr1	61865547	61865547	C	A	intergenic	SERINC1;PKIB		dist=20202;dist=94919
1	poor	chr1	61867389	61867389	T	C	intergenic	SERINC1;PKIB		dist=22044;dist=93077
1	poor	chr1	61868796	61868796	G	T	intergenic	SERINC1;PKIB		dist=23451;dist=91670
1	poor	chr1	61953437	61953437	A	C	intergenic	SERINC1;PKIB		dist=108092;dist=7029
1	poor	chr1	61953442	61953442	G	T	intergenic	SERINC1;PKIB		dist=108097;dist=7024
1	poor	chr1	61963484	61963486	CCG	C	intronic	PKIB
1	poor	chr1	61963489	61963489	T	TGC	intronic	PKIB
1	poor	chr1	62285104	62285104	C	T	UTR3	CLVS2		XM_014113492.2:c.*2692C>T
1	poor	chr1	62285105	62285105	A	G	UTR3	CLVS2		XM_014113492.2:c.*2693A>G
1	poor	chr1	62390546	62390546	T	A	intergenic	CLVS2;TRDN		dist=103693;dist=12217
1	poor	chr1	62411664	62411664	C	CTGATG	intronic	TRDN
1	poor	chr1	62671210	62671224	TGTGTGCGCGCGCGC	T	intronic	TRDN
1	poor	chr1	62679306	62679306	C	T	intronic	TRDN
1	poor	chr1	62686099	62686099	G	A	intronic	TRDN
1	poor	chr1	62697246	62697246	A	T	intronic	TRDN
1	poor	chr1	62717786	62717786	A	T	intronic	TRDN
1	poor	chr1	62759920	62759920	C	T	intronic	TRDN
1	poor	chr1	62801301	62801301	A	T	intergenic	TRDN;LOC106558813		dist=38584;dist=109497
1	poor	chr1	62921999	62921999	T	G	intergenic	LOC106558813;LOC111096209		dist=9308;dist=102875
1	poor	chr1	62990434	62990439	TCAAAG	T	intergenic	LOC106558813;LOC111096209		dist=77743;dist=34435
1	poor	chr1	63034679	63034679	T	C	intergenic	LOC111096209;LOC111096210		dist=4411;dist=14383
1	poor	chr1	63074783	63074783	A	G	intergenic	LOC111096210;NKAIN2		dist=13356;dist=17173
1	poor	chr1	63074784	63074784	C	T	intergenic	LOC111096210;NKAIN2		dist=13357;dist=17172
1	poor	chr1	63157918	63157918	A	G	intronic	NKAIN2
1	poor	chr1	63165819	63165819	T	A	intronic	NKAIN2
1	poor	chr1	63216052	63216052	T	G	intronic	NKAIN2
1	poor	chr1	63468353	63468353	A	C	intronic	NKAIN2
1	poor	chr1	63541905	63541905	T	A	intronic	NKAIN2
1	poor	chr1	63541912	63541912	T	A	intronic	NKAIN2
1	poor	chr1	63723447	63723447	A	T	intronic	NKAIN2
1	poor	chr1	63723450	63723450	A	T	intronic	NKAIN2
1	poor	chr1	63779190	63779190	A	T	intronic	NKAIN2
1	poor	chr1	63779195	63779195	A	T	intronic	NKAIN2
1	poor	chr1	63842817	63842817	A	T	intronic	NKAIN2
1	poor	chr1	63902889	63902889	C	G	upstream	RNF217		dist=96
1	poor	chr1	63936656	63936656	C	CTCAAGGTGTGG	intronic	RNF217
1	poor	chr1	63940260	63940260	C	A	intronic	RNF217
1	poor	chr1	63940265	63940265	T	G	intronic	RNF217
1	poor	chr1	64076689	64076689	T	A	intronic	RNF217
1	poor	chr1	64119123	64119123	A	C	intergenic	RNF217;TPD52L1		dist=24632;dist=46710
1	poor	chr1	64282991	64282991	G	GC	intronic	LOC111096211
1	poor	chr1	64324130	64324130	C	G	intergenic	LOC111096211;HEY2		dist=32800;dist=306526
1	poor	chr1	64404605	64404605	G	GAGTGCTGTTTGCCAGCACTCTGTGA	intergenic	LOC111096211;HEY2		dist=113275;dist=226051
1	poor	chr1	64429727	64429727	C	G	intergenic	LOC111096211;HEY2		dist=138397;dist=200929
1	poor	chr1	64439058	64439058	A	G	intergenic	LOC111096211;HEY2		dist=147728;dist=191598
1	poor	chr1	64762096	64762096	T	C	intronic	NCOA7
1	poor	chr1	64762102	64762102	G	GCTTTTTCCACTTGAGAACC	intronic	NCOA7
1	poor	chr1	64889201	64889201	A	G	intronic	TRMT11
1	poor	chr1	65019097	65019097	T	G	ncRNA_intronic	LOC111096229
1	poor	chr1	65034752	65034752	T	C	ncRNA_intronic	LOC111096229
1	poor	chr1	65065303	65065303	A	C	ncRNA_intronic	LOC111096229
1	poor	chr1	65083629	65083629	C	T	intergenic	LOC111096229;LOC111096230		dist=17781;dist=41863
1	poor	chr1	65088638	65088638	C	G	intergenic	LOC111096229;LOC111096230		dist=22790;dist=36854
1	poor	chr1	65167629	65167629	T	A	intergenic	LOC111096230;CENPW		dist=10233;dist=4156
1	poor	chr1	65203338	65203338	C	T	intergenic	CENPW;LOC111096231		dist=24981;dist=31269
1	poor	chr1	65252271	65252271	A	C	ncRNA_intronic	LOC111096231
1	poor	chr1	65252276	65252276	G	T	ncRNA_intronic	LOC111096231
1	poor	chr1	65265893	65265893	A	C	intergenic	LOC111096231;LOC111090705		dist=9284;dist=180230
1	poor	chr1	65265897	65265897	G	C	intergenic	LOC111096231;LOC111090705		dist=9288;dist=180226
1	poor	chr1	65499746	65499746	G	A	intergenic	LOC111090705;LOC102153070		dist=46661;dist=167588
1	poor	chr1	65608253	65608253	T	C	intergenic	LOC111090705;LOC102153070		dist=155168;dist=59081
1	poor	chr1	65608290	65608290	T	C	intergenic	LOC111090705;LOC102153070		dist=155205;dist=59044
1	poor	chr1	65619231	65619231	C	G	intergenic	LOC111090705;LOC102153070		dist=166146;dist=48103
1	poor	chr1	65619240	65619240	C	CAA	intergenic	LOC111090705;LOC102153070		dist=166155;dist=48094
1	poor	chr1	66183469	66183469	C	CA	intronic	SOGA3
1	poor	chr1	66304470	66304470	A	G	intergenic	LOC111096260;LOC111090707		dist=14167;dist=7484
1	poor	chr1	66480944	66480944	G	GGCTGCATTCCTAAGCAGCCACAAA	intronic	THEMIS
1	poor	chr1	66681484	66681484	G	GCC	intronic	PTPRK
1	poor	chr1	66839949	66839949	G	A	intronic	PTPRK
1	poor	chr1	66913980	66913992	ATGTCGGGCTCCC	A	intronic	PTPRK
1	poor	chr1	66913997	66913997	T	G	intronic	PTPRK
1	poor	chr1	66995412	66995412	G	A	intronic	PTPRK
1	poor	chr1	66995909	66995909	G	A	intronic	PTPRK
1	poor	chr1	67211866	67211866	T	G	intergenic	LOC106558822;LOC111090710		dist=88244;dist=180122
1	poor	chr1	67480671	67480671	C	A	intergenic	LOC111090710;LOC106559762		dist=78393;dist=41376
1	poor	chr1	67480674	67480674	T	G	intergenic	LOC111090710;LOC106559762		dist=78396;dist=41373
1	poor	chr1	67907093	67907095	ATT	A	intronic	LAMA2
1	poor	chr1	67907101	67907102	TC	T	intronic	LAMA2
1	poor	chr1	67971908	67971908	C	T	intronic	LAMA2
1	poor	chr1	67972555	67972555	G	C	intronic	LAMA2
1	poor	chr1	68069413	68069413	C	G	intronic	LAMA2
1	poor	chr1	68308358	68308358	A	T	intergenic	LOC111090713;LOC111090714		dist=37662;dist=5430
1	poor	chr1	68454948	68454948	T	C	intergenic	TMEM244;L3MBTL3		dist=70677;dist=83066
1	poor	chr1	68628809	68628811	AAG	A	intronic	L3MBTL3
1	poor	chr1	68628817	68628817	C	CCT	intronic	L3MBTL3
1	poor	chr1	68693916	68693916	G	T	intronic	SAMD3
1	poor	chr1	68693918	68693918	G	GCCCAAAGAGCCCACCAT	intronic	SAMD3
1	poor	chr1	68699569	68699569	T	A	upstream	SAMD3		dist=931
1	poor	chr1	68699570	68699570	C	CT	upstream	SAMD3		dist=932
1	poor	chr1	68773418	68773418	C	T	intergenic	SAMD3;LOC111090715		dist=74780;dist=18577
1	poor	chr1	68773431	68773431	A	G	intergenic	SAMD3;LOC111090715		dist=74793;dist=18564
1	poor	chr1	68777648	68777648	G	A	intergenic	SAMD3;LOC111090715		dist=79010;dist=14347
1	poor	chr1	68777655	68777655	T	C	intergenic	SAMD3;LOC111090715		dist=79017;dist=14340
1	poor	chr1	68862170	68862170	C	A	intergenic	TMEM200A;LOC106559769		dist=11707;dist=89459
1	poor	chr1	68862175	68862175	T	G	intergenic	TMEM200A;LOC106559769		dist=11712;dist=89454
1	poor	chr1	68958312	68958312	A	ATGGAAAGCCTCTGCTGCAAC	ncRNA_exonic	LOC106559769
1	poor	chr1	68990846	68990846	C	T	intergenic	LOC106559769;LOC106559350		dist=31902;dist=83478
1	poor	chr1	69242220	69242220	T	TAGGAATCAGTACCTAGATTCCTATC	intronic	EPB41L2
1	poor	chr1	69541935	69541935	T	A	ncRNA_intronic	LOC111096305
1	poor	chr1	69547618	69547618	T	A	intergenic	LOC111096305;LOC491382		dist=5315;dist=115670
1	poor	chr1	69547630	69547630	G	A	intergenic	LOC111096305;LOC491382		dist=5327;dist=115658
1	poor	chr1	69547730	69547730	T	C	intergenic	LOC111096305;LOC491382		dist=5427;dist=115558
1	poor	chr1	69547731	69547731	G	A	intergenic	LOC111096305;LOC491382		dist=5428;dist=115557
1	poor	chr1	69555601	69555601	G	GA	intergenic	LOC111096305;LOC491382		dist=13298;dist=107687
1	poor	chr1	69569976	69569979	GCTT	G	intergenic	LOC111096305;LOC491382		dist=27673;dist=93309
1	poor	chr1	69569986	69569986	C	A	intergenic	LOC111096305;LOC491382		dist=27683;dist=93302
1	poor	chr1	69588012	69588012	C	A	intergenic	LOC111096305;LOC491382		dist=45709;dist=75276
1	poor	chr1	69602517	69602517	A	G	intergenic	LOC111096305;LOC491382		dist=60214;dist=60771
1	poor	chr1	69659591	69659591	C	T	intergenic	LOC111096305;LOC491382		dist=117288;dist=3697
1	poor	chr1	69684546	69684546	T	C	intronic	LOC491382
1	poor	chr1	69719761	69719761	C	G	intergenic	LOC491382;LOC606788		dist=28590;dist=6197
1	poor	chr1	69793235	69793239	AGGGT	A	intergenic	LOC106559338;LOC102156614		dist=32747;dist=144311
1	poor	chr1	69793240	69793240	G	GCACC	intergenic	LOC106559338;LOC102156614		dist=32752;dist=144310
1	poor	chr1	69855961	69855961	C	T	intergenic	LOC106559338;LOC102156614		dist=95473;dist=81589
1	poor	chr1	69877948	69877948	A	G	intergenic	LOC106559338;LOC102156614		dist=117460;dist=59602
1	poor	chr1	69878101	69878101	G	T	intergenic	LOC106559338;LOC102156614		dist=117613;dist=59449
1	poor	chr1	69891795	69891795	G	A	intergenic	LOC106559338;LOC102156614		dist=131307;dist=45755
1	poor	chr1	70013937	70013937	G	T	intergenic	LOC102156614;ZNF782		dist=70621;dist=36035
1	poor	chr1	70013939	70013939	A	C	intergenic	LOC102156614;ZNF782		dist=70623;dist=36033
1	poor	chr1	70042737	70042737	G	C	intergenic	LOC102156614;ZNF782		dist=99421;dist=7235
1	poor	chr1	70128698	70128698	C	G	intergenic	ZNF782;ZNF510		dist=20533;dist=15694
1	poor	chr1	70195278	70195278	A	G	intergenic	ZNF510;AAED1		dist=15803;dist=4000
1	poor	chr1	70211110	70211110	G	C	intergenic	AAED1;LOC111096328		dist=2084;dist=6873
1	poor	chr1	70224647	70224647	G	A	ncRNA_intronic	LOC111096328
1	poor	chr1	70224648	70224648	T	C	ncRNA_intronic	LOC111096328
1	poor	chr1	70239763	70239763	G	C	intronic	CDC14B
1	poor	chr1	70246286	70246286	C	T	intronic	CDC14B
1	poor	chr1	70246287	70246287	A	G	intronic	CDC14B
1	poor	chr1	70267746	70267750	AAGAG	A	intronic	CDC14B
1	poor	chr1	70304185	70304185	T	C	intronic	CDC14B
1	poor	chr1	70418584	70418584	G	A	intergenic	HABP4;ZNF367		dist=36890;dist=43047
1	poor	chr1	70598615	70598615	C	T	intergenic	HSD17B3;LOC111090716		dist=12251;dist=35770
1	poor	chr1	70616789	70616789	A	T	intergenic	HSD17B3;LOC111090716		dist=30425;dist=17596
1	poor	chr1	70687934	70687962	GCTTGACTTTGACCTTACCTGCTGTTTAC	G	intergenic	LOC102151543;LOC111096339		dist=33715;dist=29378
1	poor	chr1	70802465	70802465	G	A	intronic	ERCC6L2
1	poor	chr1	70808446	70808446	C	T	intronic	ERCC6L2
1	poor	chr1	70930112	70930114	CAA	C	ncRNA_intronic	LOC111096340
1	poor	chr1	70930115	70930115	T	C	ncRNA_intronic	LOC111096340
1	poor	chr1	71032602	71032602	A	G	intergenic	LOC111096350;LOC111090717		dist=82624;dist=98598
1	poor	chr1	71032603	71032603	C	T	intergenic	LOC111096350;LOC111090717		dist=82625;dist=98597
1	poor	chr1	71037365	71037365	C	T	intergenic	LOC111096350;LOC111090717		dist=87387;dist=93835
1	poor	chr1	71042084	71042084	T	C	intergenic	LOC111096350;LOC111090717		dist=92106;dist=89116
1	poor	chr1	71108304	71108304	G	A	intergenic	LOC111096350;LOC111090717		dist=158326;dist=22896
1	poor	chr1	71148822	71148822	A	C	intergenic	LOC111090717;PTCH1		dist=2205;dist=97928
1	poor	chr1	71179768	71179913	GCTCTCCCCCGCAGCGCCCCGCTCTCCTCCGCAGCGCCCCGCTCCCCGCAGCGCCCCGCTCCCCGCAGCGCCCCGCTCCTCGCAGCGCCCATCTCTCCCCCGCAGCACCCAGCTCTACGCAGCACCCGGCTCCCCGCAGCGCCCAA	G	intergenic	LOC111090717;PTCH1		dist=33151;dist=66837
1	poor	chr1	71270624	71270624	T	C	intronic	PTCH1
1	poor	chr1	71270636	71270636	C	T	intronic	PTCH1
1	poor	chr1	71295347	71295347	C	T	intronic	PTCH1
1	poor	chr1	71341699	71341699	C	A	intergenic	LOC102151730;FANCC		dist=4834;dist=47232
1	poor	chr1	71370959	71370959	G	A	intergenic	LOC102151730;FANCC		dist=34094;dist=17972
1	poor	chr1	71370961	71370961	T	C	intergenic	LOC102151730;FANCC		dist=34096;dist=17970
1	poor	chr1	71373230	71373230	T	A	intergenic	LOC102151730;FANCC		dist=36365;dist=15701
1	poor	chr1	71373231	71373231	T	A	intergenic	LOC102151730;FANCC		dist=36366;dist=15700
1	poor	chr1	71380874	71380874	A	C	intergenic	LOC102151730;FANCC		dist=44009;dist=8057
1	poor	chr1	71380880	71380880	A	T	intergenic	LOC102151730;FANCC		dist=44015;dist=8051
1	poor	chr1	71453021	71453021	A	C	intronic	FANCC
1	poor	chr1	71453080	71453080	T	G	intronic	FANCC
1	poor	chr1	71568299	71568299	C	CAAAGCCAGGGGAG	intronic	FANCC
1	poor	chr1	71580115	71580115	A	G	intronic	FANCC
1	poor	chr1	71640065	71640065	T	C	intronic	FANCC
1	poor	chr1	71663171	71663171	A	C	intronic	FANCC
1	poor	chr1	71948882	71948882	G	C	intronic	C1H9orf3
1	poor	chr1	71948889	71948889	C	T	intronic	C1H9orf3
1	poor	chr1	72001049	72001049	A	AT	intronic	C1H9orf3
1	poor	chr1	72001052	72001052	A	C	intronic	C1H9orf3
1	poor	chr1	72075320	72075320	T	C	intergenic	C1H9orf3;FBP1		dist=65946;dist=24566
1	poor	chr1	72099185	72099185	G	C	upstream	FBP1		dist=701
1	poor	chr1	72108917	72108917	T	A	intronic	FBP1
1	poor	chr1	72159051	72159051	T	A	intronic	FBP2
1	poor	chr1	72176318	72176318	A	G	intergenic	FBP2;CTSL3		dist=7831;dist=39456
1	poor	chr1	72226210	72226210	G	T	intergenic	CTSL3;LOC100688895		dist=7117;dist=39842
1	poor	chr1	72255108	72255108	A	G	intergenic	CTSL3;LOC100688895		dist=36015;dist=10944
1	poor	chr1	72256446	72256446	A	G	intergenic	CTSL3;LOC100688895		dist=37353;dist=9606
1	poor	chr1	72287616	72287616	A	G	intronic	DAPK1
1	poor	chr1	72288498	72288498	A	T	intronic	DAPK1
1	poor	chr1	72290404	72290404	G	C	intronic	DAPK1
1	poor	chr1	72397533	72397533	C	G	intronic	DAPK1
1	poor	chr1	72415388	72415388	A	ACC	intronic	DAPK1
1	poor	chr1	72417568	72417568	A	T	intronic	DAPK1
1	poor	chr1	72420137	72420137	G	A	intronic	DAPK1
1	poor	chr1	72524102	72524102	G	A	intergenic	LOC111096369;LOC106559361		dist=9209;dist=100133
1	poor	chr1	72525969	72525969	C	G	intergenic	LOC111096369;LOC106559361		dist=11076;dist=98266
1	poor	chr1	72526115	72526115	A	C	intergenic	LOC111096369;LOC106559361		dist=11222;dist=98120
1	poor	chr1	72526118	72526118	G	T	intergenic	LOC111096369;LOC106559361		dist=11225;dist=98117
1	poor	chr1	72798394	72798394	C	T	intergenic	LOC111096376;LOC106559362		dist=14899;dist=93385
1	poor	chr1	72833176	72833176	C	A	intergenic	LOC111096376;LOC106559362		dist=49681;dist=58603
1	poor	chr1	72905271	72905271	A	G	ncRNA_intronic	LOC111096384
1	poor	chr1	72905277	72905277	C	CCCTCAGGGAGCCTGCTTCTTCCTCTGCCTGTGTCT	ncRNA_intronic	LOC111096384
1	poor	chr1	72957817	72957817	G	C	intergenic	LOC111096384;LOC106559315		dist=19521;dist=151511
1	poor	chr1	72957825	72957825	C	T	intergenic	LOC111096384;LOC106559315		dist=19529;dist=151503
1	poor	chr1	72977017	72977017	G	A	intergenic	LOC111096384;LOC106559315		dist=38721;dist=132311
1	poor	chr1	73012938	73012938	C	T	intergenic	LOC111096384;LOC106559315		dist=74642;dist=96390
1	poor	chr1	73019853	73019853	T	A	intergenic	LOC111096384;LOC106559315		dist=81557;dist=89475
1	poor	chr1	73019859	73019859	C	CAGAT	intergenic	LOC111096384;LOC106559315		dist=81563;dist=89469
1	poor	chr1	73024364	73024364	C	G	intergenic	LOC111096384;LOC106559315		dist=86068;dist=84964
1	poor	chr1	73034809	73034809	C	T	intergenic	LOC111096384;LOC106559315		dist=96513;dist=74519
1	poor	chr1	73034813	73034813	G	A	intergenic	LOC111096384;LOC106559315		dist=96517;dist=74515
1	poor	chr1	73041575	73041580	CCTAGA	C	intergenic	LOC111096384;LOC106559315		dist=103279;dist=67748
1	poor	chr1	73044561	73044561	A	G	intergenic	LOC111096384;LOC106559315		dist=106265;dist=64767
1	poor	chr1	73083406	73083406	A	C	intergenic	LOC111096384;LOC106559315		dist=145110;dist=25922
1	poor	chr1	73090889	73090889	C	T	intergenic	LOC111096384;LOC106559315		dist=152593;dist=18439
1	poor	chr1	73104591	73104591	T	C	intergenic	LOC111096384;LOC106559315		dist=166295;dist=4737
1	poor	chr1	73233314	73233314	A	T	intergenic	LOC106559315;LOC111090722		dist=109420;dist=24206
1	poor	chr1	73266151	73266151	A	C	intergenic	LOC111090722;ZCCHC6		dist=2767;dist=134497
1	poor	chr1	73272288	73272288	T	C	intergenic	LOC111090722;ZCCHC6		dist=8904;dist=128360
1	poor	chr1	73304449	73304449	C	CCTCG	intergenic	LOC111090722;ZCCHC6		dist=41065;dist=96199
1	poor	chr1	73314912	73314917	GGCTAC	G	intergenic	LOC111090722;ZCCHC6		dist=51528;dist=85731
1	poor	chr1	73314920	73314920	G	A	intergenic	LOC111090722;ZCCHC6		dist=51536;dist=85728
1	poor	chr1	73357270	73357270	C	G	intergenic	LOC111090722;ZCCHC6		dist=93886;dist=43378
1	poor	chr1	73357273	73357273	C	G	intergenic	LOC111090722;ZCCHC6		dist=93889;dist=43375
1	poor	chr1	73390082	73390082	A	C	intergenic	LOC111090722;ZCCHC6		dist=126698;dist=10566
1	poor	chr1	73422489	73422489	C	T	intronic	ZCCHC6
1	poor	chr1	73422490	73422490	A	C	intronic	ZCCHC6
1	poor	chr1	73466946	73466946	A	G	downstream	LOC111096394		dist=705
1	poor	chr1	73524802	73524802	C	T	ncRNA_intronic	LOC111096408
1	poor	chr1	73524803	73524803	A	G	ncRNA_intronic	LOC111096408
1	poor	chr1	73560097	73560097	C	A	downstream	LOC111096422		dist=988
1	poor	chr1	73560098	73560098	T	G	downstream	LOC111096422		dist=989
1	poor	chr1	73651189	73651189	C	CCCAA	intronic	GOLM1
1	poor	chr1	73724467	73724467	T	C	intronic	NAA35
1	poor	chr1	73784494	73784494	G	A	intergenic	LOC111096425;LOC484145		dist=21339;dist=8102
1	poor	chr1	73784495	73784495	T	C	intergenic	LOC111096425;LOC484145		dist=21340;dist=8101
1	poor	chr1	73799976	73799976	T	C	intergenic	LOC484145;LOC111096426		dist=5521;dist=29222
1	poor	chr1	73819543	73819543	G	C	intergenic	LOC484145;LOC111096426		dist=25088;dist=9655
1	poor	chr1	73819548	73819548	G	C	intergenic	LOC484145;LOC111096426		dist=25093;dist=9650
1	poor	chr1	73846029	73846029	A	G	ncRNA_intronic	LOC111096426
1	poor	chr1	73932234	73932234	T	G	intronic	AGTPBP1
1	poor	chr1	73975941	73975941	C	T	intronic	AGTPBP1
1	poor	chr1	73994070	73994070	T	A	intronic	AGTPBP1
1	poor	chr1	73994075	73994075	T	A	intronic	AGTPBP1
1	poor	chr1	74032399	74032399	T	C	intergenic	AGTPBP1;LOC111096434	NA	dist=2324;dist=32109
1	poor	chr1	74047868	74047868	G	A	intergenic	AGTPBP1;LOC111096434		dist=17793;dist=16640
1	poor	chr1	74253509	74253509	C	CAGTACTGACTGCCAGGGACCT	intergenic	LOC111090724;LOC111096441		dist=58050;dist=131862
1	poor	chr1	74295186	74295186	T	C	intergenic	LOC111090724;LOC111096441		dist=99727;dist=90185
1	poor	chr1	74313726	74313726	C	CAGGGGCAGGAATCA	intergenic	LOC111090724;LOC111096441		dist=118267;dist=71645
1	poor	chr1	74313728	74313728	C	G	intergenic	LOC111090724;LOC111096441		dist=118269;dist=71643
1	poor	chr1	74451676	74451676	G	A	intronic	NTRK2
1	poor	chr1	74493675	74493675	A	G	intronic	NTRK2
1	poor	chr1	74521445	74521445	G	A	intronic	NTRK2
1	poor	chr1	74521446	74521446	G	T	intronic	NTRK2
1	poor	chr1	74650594	74650594	A	G	intronic	NTRK2
1	poor	chr1	74845363	74845365	TTA	T	ncRNA_intronic	LOC111096447
1	poor	chr1	74869774	74869774	G	A	ncRNA_intronic	LOC111096447
1	poor	chr1	74881977	74881977	T	C	ncRNA_intronic	LOC111096447
1	poor	chr1	74882007	74882007	T	C	ncRNA_intronic	LOC111096447
1	poor	chr1	74936368	74936368	G	A	ncRNA_intronic	LOC111090725
1	poor	chr1	74936371	74936371	T	C	ncRNA_intronic	LOC111090725
1	poor	chr1	75028745	75028745	T	A	intergenic	LOC111090725;SLC28A3		dist=76947;dist=6945
1	poor	chr1	75075392	75075392	C	CAG	intronic	SLC28A3
1	poor	chr1	75112636	75112636	A	G	intergenic	SLC28A3;LOC111096474		dist=19658;dist=32265
1	poor	chr1	75126112	75126112	T	TC	intergenic	SLC28A3;LOC111096474		dist=33134;dist=18789
1	poor	chr1	75138438	75138438	C	G	intergenic	SLC28A3;LOC111096474		dist=45460;dist=6463
1	poor	chr1	75138439	75138439	C	G	intergenic	SLC28A3;LOC111096474		dist=45461;dist=6462
1	poor	chr1	75168016	75168016	T	C	ncRNA_intronic	LOC111096474
1	poor	chr1	75168031	75168031	A	G	ncRNA_intronic	LOC111096474
1	poor	chr1	75180362	75180362	T	C	intergenic	LOC111096474;LOC111096473		dist=10342;dist=195456
1	poor	chr1	75222629	75222629	A	AGCAGCAATGGAGGACCCATGGCTGCTCTCCTGG	intergenic	LOC111096474;LOC111096473		dist=52609;dist=153189
1	poor	chr1	75250404	75250404	G	A	intergenic	LOC111096474;LOC111096473		dist=80384;dist=125414
1	poor	chr1	75296745	75296745	A	C	intergenic	LOC111096474;LOC111096473		dist=126725;dist=79073
1	poor	chr1	75296746	75296746	G	A	intergenic	LOC111096474;LOC111096473		dist=126726;dist=79072
1	poor	chr1	75331163	75331163	A	G	intergenic	LOC111096474;LOC111096473		dist=161143;dist=44655
1	poor	chr1	75332138	75332138	G	C	intergenic	LOC111096474;LOC111096473		dist=162118;dist=43680
1	poor	chr1	75332140	75332140	C	A	intergenic	LOC111096474;LOC111096473		dist=162120;dist=43678
1	poor	chr1	75498972	75498972	C	A	intronic	RMI1
1	poor	chr1	75498980	75498980	C	G	intronic	RMI1
1	poor	chr1	75534789	75534789	A	G	intronic	C1H9orf64
1	poor	chr1	75534790	75534790	C	T	intronic	C1H9orf64
1	poor	chr1	75576136	75576136	C	T	intronic	KIF27
1	poor	chr1	75686935	75686935	C	T	intronic	GKAP1
1	poor	chr1	75686940	75686940	A	G	intronic	GKAP1
1	poor	chr1	75788016	75788016	T	A	intronic	UBQLN1
1	poor	chr1	75878262	75878262	T	C	intergenic	IDNK;FRMD3		dist=41382;dist=14752
1	poor	chr1	75906305	75906305	C	CTCTGCACCCAAGCAGAG	intronic	FRMD3
1	poor	chr1	75916821	75916821	C	A	intronic	FRMD3
1	poor	chr1	75923425	75923425	T	TGCACATGAGCATGTACACAGTACATGCACATGTGCACAC	intronic	FRMD3
1	poor	chr1	75965161	75965161	T	C	intronic	FRMD3
1	poor	chr1	76011551	76011551	G	A	intronic	FRMD3
1	poor	chr1	76016372	76016373	GC	G	intronic	FRMD3
1	poor	chr1	76064250	76064251	AT	A	intronic	FRMD3
1	poor	chr1	76064253	76064253	C	CA	intronic	FRMD3
1	poor	chr1	76132566	76132566	G	A	intronic	FRMD3
1	poor	chr1	76184928	76184928	C	A	intergenic	FRMD3;LOC111096570		dist=1694;dist=64428
1	poor	chr1	76184931	76184931	T	G	intergenic	FRMD3;LOC111096570		dist=1697;dist=64425
1	poor	chr1	76209014	76209014	A	ATG	intergenic	FRMD3;LOC111096570		dist=25780;dist=40342
1	poor	chr1	76215365	76215365	A	G	intergenic	FRMD3;LOC111096570		dist=32131;dist=33991
1	poor	chr1	76234578	76234578	C	T	intergenic	FRMD3;LOC111096570		dist=51344;dist=14778
1	poor	chr1	76336682	76336682	T	C	ncRNA_intronic	LOC102155601
1	poor	chr1	76634781	76634781	C	T	intergenic	LOC111096571;LOC111096572		dist=8899;dist=315995
1	poor	chr1	76655105	76655105	T	C	intergenic	LOC111096571;LOC111096572		dist=29223;dist=295671
1	poor	chr1	76655210	76655210	T	G	intergenic	LOC111096571;LOC111096572		dist=29328;dist=295566
1	poor	chr1	76761234	76761234	G	C	intergenic	LOC111096571;LOC111096572		dist=135352;dist=189542
1	poor	chr1	76951334	76951334	C	G	ncRNA_exonic	LOC111096572
1	poor	chr1	77121158	77121158	G	T	intergenic	LOC111096572;LOC111096574		dist=144846;dist=9187
1	poor	chr1	77137236	77137236	G	GACGCCTGTACAGGGGCTGGGGCTTTGCACTGGCTCTGCCCCTCCCGGGGGGCAGGGTATGCGCCCAGCGCCCTCGCCAGGAGGGTGCACATGCT	ncRNA_intronic	LOC111096574
1	poor	chr1	77171159	77171159	T	G	intergenic	LOC111096574;SPATA31D1		dist=22875;dist=159130
1	poor	chr1	77197742	77197742	A	G	intergenic	LOC111096574;SPATA31D1		dist=49458;dist=132547
1	poor	chr1	77227549	77227549	T	C	intergenic	LOC111096574;SPATA31D1		dist=79265;dist=102740
1	poor	chr1	77328219	77328219	A	G	intergenic	LOC111096574;SPATA31D1		dist=179935;dist=2070
1	poor	chr1	77328228	77328228	G	A	intergenic	LOC111096574;SPATA31D1		dist=179944;dist=2061
1	poor	chr1	77330898	77330898	T	C	exonic	SPATA31D1	TOLERATED		synonymous SNV	SPATA31D1:XM_014117402.2:exon6:c.A3831G:p.L1277L
1	poor	chr1	77371863	77371863	G	C	intronic	LOC102155844
1	poor	chr1	77371869	77371870	CA	C	intronic	LOC102155844
1	poor	chr1	77373691	77373691	G	A	intronic	LOC102155844
1	poor	chr1	77376631	77376631	C	T	intronic	LOC102155844
1	poor	chr1	77376639	77376639	G	A	intronic	LOC102155844
1	poor	chr1	77475002	77475002	G	T	intronic	LOC102155844
1	poor	chr1	77475005	77475005	A	C	intronic	LOC102155844
1	poor	chr1	77575166	77575166	G	C	intronic	TLE1
1	poor	chr1	77583750	77583750	C	A	intronic	TLE1
1	poor	chr1	77590945	77590945	T	A	intronic	TLE1
1	poor	chr1	77635490	77635490	A	T	intronic	TLE1
1	poor	chr1	77635499	77635499	C	CTCCTGTGGTT	intronic	TLE1
1	poor	chr1	77760814	77760814	G	T	intergenic	LOC111096586;LOC111096588		dist=33774;dist=48821
1	poor	chr1	77787095	77787095	G	A	intergenic	LOC111096586;LOC111096588		dist=60055;dist=22540
1	poor	chr1	78008248	78008248	T	G	intergenic	LOC111096588;LOC111090728		dist=196469;dist=159451
1	poor	chr1	78008249	78008249	C	A	intergenic	LOC111096588;LOC111090728		dist=196470;dist=159450
1	poor	chr1	78026880	78026880	T	C	intergenic	LOC111096588;LOC111090728		dist=215101;dist=140819
1	poor	chr1	78052146	78052146	A	C	intergenic	LOC111096588;LOC111090728		dist=240367;dist=115553
1	poor	chr1	78241826	78241826	C	CTTATATGAAGACTCATCAGAGAGTT	intergenic	LOC111090728;LOC476315		dist=65159;dist=167754
1	poor	chr1	78333841	78333841	A	C	intergenic	LOC111090728;LOC476315		dist=157174;dist=75739
1	poor	chr1	78333842	78333842	G	T	intergenic	LOC111090728;LOC476315		dist=157175;dist=75738
1	poor	chr1	78367484	78367484	T	C	intergenic	LOC111090728;LOC476315		dist=190817;dist=42096
1	poor	chr1	78414396	78414422	GGTGCCCACGGGCCGCGGCGTCCGCGC	G	intergenic	LOC476315;LOC102151355		dist=3449;dist=22760
1	poor	chr1	78414424	78414447	TTCTGCCTCCCCCGCACTGCGGCC	T	intergenic	LOC476315;LOC102151355		dist=3477;dist=22735
1	poor	chr1	78441852	78441852	T	TCTCACG	upstream	LOC102151355		dist=759
1	poor	chr1	78446151	78446151	C	T	exonic	LOC106559215	-		nonsynonymous SNV	LOC106559215:XM_014116194.2:exon1:c.C149T:p.P50L,LOC106559215:XM_022420835.1:exon1:c.C149T:p.P50L,LOC106559215:XM_022420842.1:exon2:c.C149T:p.P50L
1	poor	chr1	78449682	78449682	A	T	intronic	LOC106559215
1	poor	chr1	78556211	78556211	T	C	intronic	LOC106559215
1	poor	chr1	78575872	78575872	C	A	intergenic	LOC106559215;LOC106557534		dist=12697;dist=46587
1	poor	chr1	78610162	78610162	C	CA	intergenic	LOC106559215;LOC106557534		dist=46987;dist=12297
1	poor	chr1	78706011	78706011	A	AAAG	intergenic	LOC102151589;LOC111090731		dist=48119;dist=269602
1	poor	chr1	78757454	78757454	G	T	intergenic	LOC102151589;LOC111090731		dist=99562;dist=218159
1	poor	chr1	78811373	78811373	C	T	intergenic	LOC102151589;LOC111090731		dist=153481;dist=164240
1	poor	chr1	78962939	78962939	G	GTTCCCCATGATCC	intergenic	LOC102151589;LOC111090731		dist=305047;dist=12674
1	poor	chr1	78977839	78977839	T	C	ncRNA_intronic	LOC111090731
1	poor	chr1	78977842	78977842	G	A	ncRNA_intronic	LOC111090731
1	poor	chr1	79033045	79033045	A	G	intergenic	LOC111090733;LOC476317		dist=23669;dist=93216
1	poor	chr1	79122816	79122816	C	G	intergenic	LOC111090733;LOC476317		dist=113440;dist=3445
1	poor	chr1	79137626	79137628	ATT	A	intronic	LOC476317
1	poor	chr1	79286328	79286328	A	C	intergenic	LOC476317;LOC111096618		dist=18276;dist=10067
1	poor	chr1	79286330	79286330	A	ACTTGTCTGTGTGTCC	intergenic	LOC476317;LOC111096618		dist=18278;dist=10065
1	poor	chr1	79343150	79343150	C	A	ncRNA_intronic	LOC111096618
1	poor	chr1	79343155	79343155	T	G	ncRNA_intronic	LOC111096618
1	poor	chr1	79372724	79372724	A	G	ncRNA_intronic	LOC111096618
1	poor	chr1	79432126	79432126	A	AATG	intergenic	LOC111096618;LOC111096622		dist=25091;dist=394347
1	poor	chr1	79448115	79448115	A	C	intergenic	LOC111096618;LOC111096622		dist=41080;dist=378358
1	poor	chr1	79501117	79501123	TGTTTTG	T	intergenic	LOC111096618;LOC111096622		dist=94082;dist=325350
1	poor	chr1	79577096	79577096	T	A	intergenic	LOC111096618;LOC111096622		dist=170061;dist=249377
1	poor	chr1	79577102	79577102	T	TTATG	intergenic	LOC111096618;LOC111096622		dist=170067;dist=249371
1	poor	chr1	79684771	79684771	A	G	intergenic	LOC111096618;LOC111096622		dist=277736;dist=141702
1	poor	chr1	79700259	79700259	C	G	intergenic	LOC111096618;LOC111096622		dist=293224;dist=126214
1	poor	chr1	80041423	80041423	G	GC	ncRNA_intronic	LOC111096622
1	poor	chr1	80168908	80168908	T	TGATGTGG	intergenic	LOC111096622;PSAT1		dist=111180;dist=207561
1	poor	chr1	80264991	80264991	C	G	intergenic	LOC111096622;PSAT1		dist=207263;dist=111478
1	poor	chr1	80398731	80398731	A	AGAGTGTCTTGGGCCAGC	intronic	PSAT1
1	poor	chr1	80408346	80408346	G	GCCCGCGCTAGGATCGTGGGCAGGGGAAGCCTTTTCCCGCCGCCCGCGATCCTAGCGCGGGCACCCTGCCGAGCCGGGCGGCTGGTGCAATCT	upstream	PSAT1		dist=169
1	poor	chr1	80425146	80425146	G	A	intergenic	PSAT1;CEP78		dist=16969;dist=12756
1	poor	chr1	80634608	80634608	G	A	intergenic	LOC111096629;GNAQ		dist=57127;dist=98922
1	poor	chr1	80634609	80634609	T	C	intergenic	LOC111096629;GNAQ		dist=57128;dist=98921
1	poor	chr1	80734334	80734334	C	A	intronic	GNAQ
1	poor	chr1	80775136	80775136	C	T	intronic	GNAQ
1	poor	chr1	80858846	80858846	A	G	intronic	GNAQ
1	poor	chr1	80858849	80858849	C	T	intronic	GNAQ
1	poor	chr1	80966254	80966254	A	G	intergenic	GNAQ;LOC111096633		dist=38189;dist=26663
1	poor	chr1	81086404	81086404	C	G	intronic	GNA14
1	poor	chr1	81095140	81095140	G	GC	intronic	GNA14
1	poor	chr1	81095147	81095148	TG	T	intronic	GNA14
1	poor	chr1	81126549	81126549	A	G	intronic	GNA14
1	poor	chr1	81156258	81156258	G	GGA	intronic	GNA14
1	poor	chr1	81231596	81231596	C	G	intronic	VPS13A
1	poor	chr1	81231597	81231597	C	G	intronic	VPS13A
1	poor	chr1	81576450	81576450	C	T	intergenic	FOXB2;PRUNE2		dist=32111;dist=68826
1	poor	chr1	81768191	81768191	C	G	ncRNA_intronic	LOC102157105
1	poor	chr1	81768206	81768206	A	G	ncRNA_intronic	LOC102157105
1	poor	chr1	81780873	81780876	GTAT	G	intronic	PRUNE2
1	poor	chr1	81780878	81780878	C	CATA	intronic	PRUNE2
1	poor	chr1	81782062	81782062	T	C	intronic	PRUNE2
1	poor	chr1	82002381	82002381	G	T	intronic	GCNT1
1	poor	chr1	82047483	82047483	A	C	intergenic	GCNT1;RFK		dist=30063;dist=14807
1	poor	chr1	82047487	82047487	C	T	intergenic	GCNT1;RFK		dist=30067;dist=14803
1	poor	chr1	82058430	82058430	T	C	intergenic	GCNT1;RFK		dist=41010;dist=3860
1	poor	chr1	82146413	82146413	G	C	intronic	PCSK5
1	poor	chr1	82146414	82146414	G	C	intronic	PCSK5
1	poor	chr1	82358713	82358713	G	T	intronic	PCSK5
1	poor	chr1	82410504	82410504	G	A	intronic	PCSK5
1	poor	chr1	82412076	82412076	A	AAATAGTAATGTAATTACTATTGGATTACATGATAATCC	intronic	PCSK5
1	poor	chr1	82501407	82501408	AC	A	intronic	PCSK5
1	poor	chr1	82543076	82543076	C	T	intergenic	PCSK5;LOC102151731		dist=36945;dist=116220
1	poor	chr1	82571144	82571144	A	G	intergenic	PCSK5;LOC102151731		dist=65013;dist=88152
1	poor	chr1	82642082	82642082	G	GCCTGACTTGTTCTGGTT	intergenic	PCSK5;LOC102151731		dist=135951;dist=17214
1	poor	chr1	82813531	82813531	C	G	ncRNA_intronic	LOC102151731
1	poor	chr1	82923982	82923982	A	G	ncRNA_intronic	LOC102151731
1	poor	chr1	82927005	82927005	T	TCAGGGAAGCCCACG	ncRNA_intronic	LOC102151731
1	poor	chr1	82927006	82927006	T	A	ncRNA_intronic	LOC102151731
1	poor	chr1	82998535	82998535	A	T	intergenic	LOC102151731;OSTF1		dist=49113;dist=86690
1	poor	chr1	83040468	83040468	G	GAGAGAA	intergenic	LOC102151731;OSTF1		dist=91046;dist=44757
1	poor	chr1	83206140	83206140	A	C	intronic	CARNMT1
1	poor	chr1	83206145	83206145	G	T	intronic	CARNMT1
1	poor	chr1	83270505	83270505	T	A	intronic	TRPM6
1	poor	chr1	83387637	83387637	C	CTCAGCGGTTTAGCGCCACCTTCA	intronic	TRPM6
1	poor	chr1	83412972	83412972	T	A	intronic	TRPM6
1	poor	chr1	83412983	83412983	A	T	intronic	TRPM6
1	poor	chr1	83441486	83441486	A	T	intergenic	TRPM6;RORB		dist=4442;dist=29083
1	poor	chr1	83485032	83485032	C	CCTCCTG	intronic	RORB
1	poor	chr1	83634193	83634193	T	TG	intronic	RORB
1	poor	chr1	83634197	83634198	TC	T	intronic	RORB
1	poor	chr1	83678851	83678851	G	GCA	intergenic	RORB;LOC100686852		dist=12651;dist=549282
1	poor	chr1	83802205	83802205	T	A	intergenic	RORB;LOC100686852		dist=136005;dist=425928
1	poor	chr1	83847326	83847326	A	C	intergenic	RORB;LOC100686852		dist=181126;dist=380807
1	poor	chr1	83847331	83847331	G	T	intergenic	RORB;LOC100686852		dist=181131;dist=380802
1	poor	chr1	83954442	83954442	T	C	intergenic	RORB;LOC100686852		dist=288242;dist=273691
1	poor	chr1	84004686	84004686	A	AC	intergenic	RORB;LOC100686852		dist=338486;dist=223447
1	poor	chr1	84004688	84004689	TG	T	intergenic	RORB;LOC100686852		dist=338488;dist=223444
1	poor	chr1	84094313	84094313	T	TG	intergenic	RORB;LOC100686852		dist=428113;dist=133820
1	poor	chr1	84300812	84300812	C	CAGAACCCCGGGATCACACTCTGAGCCGAA	intergenic	LOC100686852;LOC102152841		dist=55444;dist=213478
1	poor	chr1	84368516	84368516	C	T	intergenic	LOC100686852;LOC102152841		dist=123148;dist=145774
1	poor	chr1	84562449	84562449	T	A	intergenic	LOC102152841;LOC111096689		dist=20238;dist=146922
1	poor	chr1	84562452	84562452	T	A	intergenic	LOC102152841;LOC111096689		dist=20241;dist=146919
1	poor	chr1	84567183	84567183	A	T	intergenic	LOC102152841;LOC111096689		dist=24972;dist=142188
1	poor	chr1	84735403	84735403	G	A	intergenic	LOC111096689;ANXA1		dist=13872;dist=8756
1	poor	chr1	84801340	84801340	T	C	ncRNA_exonic	LOC106559319
1	poor	chr1	84926723	84926723	T	C	ncRNA_intronic	LOC102153050
1	poor	chr1	85028994	85028994	A	T	intergenic	LOC111090744;TMC1		dist=17485;dist=12045
1	poor	chr1	85295742	85295742	T	C	intergenic	TMC1;LOC102153097		dist=136135;dist=46085
1	poor	chr1	85303312	85303312	C	A	intergenic	TMC1;LOC102153097		dist=143705;dist=38515
1	poor	chr1	85303313	85303313	A	T	intergenic	TMC1;LOC102153097		dist=143706;dist=38514
1	poor	chr1	85467842	85467842	C	CCAA	intergenic	ZFAND5;GDA		dist=37999;dist=38756
1	poor	chr1	85616896	85616896	G	C	intergenic	GDA;C1H9orf57		dist=30684;dist=57733
1	poor	chr1	85646348	85646348	A	G	intergenic	GDA;C1H9orf57		dist=60136;dist=28281
1	poor	chr1	85646349	85646349	C	T	intergenic	GDA;C1H9orf57		dist=60137;dist=28280
1	poor	chr1	85704443	85704443	T	C	intergenic	C1H9orf57;C1H9orf85		dist=19404;dist=41339
1	poor	chr1	85757551	85757551	T	A	intronic	C1H9orf85
1	poor	chr1	85834440	85834442	TGG	T	intronic	ABHD17B
1	poor	chr1	85844837	85844837	C	T	intronic	ABHD17B
1	poor	chr1	85844842	85844842	A	G	intronic	ABHD17B
1	poor	chr1	85891279	85891283	TGGAA	T	ncRNA_intronic	LOC106559439
1	poor	chr1	85911999	85911999	A	C	ncRNA_intronic	LOC106559439
1	poor	chr1	85912004	85912004	G	T	ncRNA_intronic	LOC106559439
1	poor	chr1	85988703	85988703	T	C	intronic	TMEM2
1	poor	chr1	85988705	85988705	C	CAGAG	intronic	TMEM2
1	poor	chr1	86078019	86078019	T	C	intergenic	TMEM2;TRPM3		dist=57064;dist=447035
1	poor	chr1	86139784	86139784	G	T	intergenic	TMEM2;TRPM3		dist=118829;dist=385270
1	poor	chr1	86253312	86253312	C	G	intergenic	TMEM2;TRPM3		dist=232357;dist=271742
1	poor	chr1	86253317	86253317	C	A	intergenic	TMEM2;TRPM3		dist=232362;dist=271737
1	poor	chr1	86380442	86380442	C	T	intergenic	TMEM2;TRPM3		dist=359487;dist=144612
1	poor	chr1	86415842	86415842	A	T	intergenic	TMEM2;TRPM3		dist=394887;dist=109212
1	poor	chr1	86428242	86428242	G	GTGGGAGGCAC	intergenic	TMEM2;TRPM3		dist=407287;dist=96812
1	poor	chr1	86428248	86428248	C	G	intergenic	TMEM2;TRPM3		dist=407293;dist=96806
1	poor	chr1	86531625	86531625	C	A	intronic	TRPM3
1	poor	chr1	86538202	86538202	T	C	intronic	TRPM3
1	poor	chr1	86538209	86538209	G	C	intronic	TRPM3
1	poor	chr1	86569919	86569919	G	A	intronic	TRPM3
1	poor	chr1	86595906	86595906	G	T	intronic	TRPM3
1	poor	chr1	86637464	86637464	T	C	intronic	TRPM3
1	poor	chr1	86766168	86766168	C	CTGCCCTTAATCTGGGCAGTGCCATCGGGGCATGCCTGGGAG	ncRNA_intronic	LOC111096727
1	poor	chr1	86850251	86850251	C	T	ncRNA_intronic	LOC111096727
1	poor	chr1	86850252	86850252	A	G	ncRNA_intronic	LOC111096727
1	poor	chr1	86918054	86918054	T	G	intronic	TRPM3
1	poor	chr1	86918055	86918055	C	A	intronic	TRPM3
1	poor	chr1	87009560	87009560	G	A	ncRNA_exonic	LOC111096729
1	poor	chr1	87043479	87043479	C	T	intergenic	TRPM3;LOC111096732		dist=19918;dist=3696
1	poor	chr1	87096328	87096328	A	T	intergenic	LOC111096732;KLF9		dist=27984;dist=12982
1	poor	chr1	87096329	87096329	A	T	intergenic	LOC111096732;KLF9		dist=27985;dist=12981
1	poor	chr1	87136769	87136769	C	T	intronic	KLF9
1	poor	chr1	87244265	87244268	AAAG	A	intronic	SMC5
1	poor	chr1	87270626	87270626	G	A	intronic	SMC5
1	poor	chr1	87270627	87270627	T	C	intronic	SMC5
1	poor	chr1	87415328	87415331	ATAT	A	intronic	MAMDC2
1	poor	chr1	87415339	87415339	G	GATA	intronic	MAMDC2
1	poor	chr1	87442369	87442369	T	C	intronic	MAMDC2
1	poor	chr1	87527777	87527778	CT	C	intergenic	MAMDC2;LOC106559459		dist=76580;dist=28845
1	poor	chr1	87622056	87622056	G	A	intronic	C1H9orf135
1	poor	chr1	87783581	87783581	G	T	intergenic	PTAR1;APBA1		dist=23853;dist=3458
1	poor	chr1	87783582	87783582	A	ATGTAATGTTTATACTCCTATTTTAGTTTTGTTAATT	intergenic	PTAR1;APBA1		dist=23854;dist=3457
1	poor	chr1	87904314	87904319	GCCCCC	G	intronic	APBA1
1	poor	chr1	87904321	87904321	C	CGGGGG	intronic	APBA1
1	poor	chr1	87962925	87962925	A	AGCAGCTGAGTGAGGACAGCTGCTCTCGGGACGAGG	intronic	APBA1
1	poor	chr1	87996207	87996207	C	T	UTR3	LOC102155525		XM_022421417.1:c.*1629C>T
1	poor	chr1	87996214	87996214	T	A	UTR3	LOC102155525		XM_022421417.1:c.*1636T>A
1	poor	chr1	88013467	88013467	C	G	intronic	FAM189A2
1	poor	chr1	88013468	88013468	C	A	intronic	FAM189A2
1	poor	chr1	88041266	88041266	T	C	intronic	FAM189A2
1	poor	chr1	88041269	88041269	A	G	intronic	FAM189A2
1	poor	chr1	88322163	88322163	C	T	intergenic	FXN;PIP5K1B		dist=10935;dist=37013
1	poor	chr1	88456125	88456125	A	C	intronic	PIP5K1B
1	poor	chr1	88456130	88456130	G	T	intronic	PIP5K1B
1	poor	chr1	88476707	88476707	T	A	intronic	PIP5K1B
1	poor	chr1	88476708	88476708	C	G	intronic	PIP5K1B
1	poor	chr1	88507537	88507537	C	T	intronic	PIP5K1B
1	poor	chr1	88507538	88507538	T	A	intronic	PIP5K1B
1	poor	chr1	88535787	88535787	A	G	ncRNA_intronic	LOC111096775
1	poor	chr1	88626489	88626489	T	C	intergenic	PIP5K1B;LOC106559468		dist=1142;dist=39132
1	poor	chr1	88626491	88626491	A	G	intergenic	PIP5K1B;LOC106559468		dist=1144;dist=39130
1	poor	chr1	88786383	88786383	T	TG	intergenic	LOC102156201;TMEM252		dist=12459;dist=28137
1	poor	chr1	88786385	88786386	AC	A	intergenic	LOC102156201;TMEM252		dist=12461;dist=28134
1	poor	chr1	89043960	89043960	G	T	intergenic	PGM5;CBWD2		dist=32869;dist=19551
1	poor	chr1	89043963	89043963	A	C	intergenic	PGM5;CBWD2		dist=32872;dist=19548
1	poor	chr1	89087010	89087010	C	CTGCTGGGGTAAATCCCCAGCAGTGCAAT	intronic	CBWD2
1	poor	chr1	89141609	89141609	A	C	intergenic	CBWD2;DOCK8		dist=20614;dist=10847
1	poor	chr1	89141612	89141612	G	T	intergenic	CBWD2;DOCK8		dist=20617;dist=10844
1	poor	chr1	89251157	89251157	T	A	intronic	DOCK8
1	poor	chr1	89281208	89281208	T	C	intronic	DOCK8
1	poor	chr1	89289442	89289442	G	A	intronic	DOCK8
1	poor	chr1	89343281	89343281	C	CA	intronic	DOCK8
1	poor	chr1	89388284	89388284	T	C	intergenic	DOCK8;KANK1		dist=9081;dist=58056
1	poor	chr1	89392873	89392873	T	G	intergenic	DOCK8;KANK1		dist=13670;dist=53467
1	poor	chr1	89584344	89584344	C	T	intronic	KANK1
1	poor	chr1	89660575	89660575	T	C	intergenic	KANK1;DMRT1		dist=41859;dist=16979
1	poor	chr1	89660576	89660576	G	A	intergenic	KANK1;DMRT1		dist=41860;dist=16978
1	poor	chr1	89688324	89688324	G	A	intronic	DMRT1
1	poor	chr1	89712209	89712209	A	T	intronic	DMRT1
1	poor	chr1	89747589	89747589	C	G	intronic	DMRT1
1	poor	chr1	89747598	89747600	AGT	A	intronic	DMRT1
1	poor	chr1	89787818	89787818	T	TG	intronic	DMRT1
1	poor	chr1	89840886	89840886	T	TAA	intergenic	DMRT3;LOC106559228		dist=27746;dist=32494
1	poor	chr1	89854384	89854384	A	G	intergenic	DMRT3;LOC106559228		dist=41244;dist=18996
1	poor	chr1	90043785	90043785	A	G	intergenic	LOC106559228;LOC111096817		dist=162841;dist=175202
1	poor	chr1	90210106	90210106	A	ACCTGGATGAGTTCCACATCCAGGTTCCCTGTAGGGAG	intergenic	LOC106559228;LOC111096817		dist=329162;dist=8881
1	poor	chr1	90214812	90214812	C	T	intergenic	LOC106559228;LOC111096817		dist=333868;dist=4175
1	poor	chr1	90257043	90257043	A	T	intergenic	LOC111096817;LOC111090766		dist=32508;dist=98169
1	poor	chr1	90257051	90257051	T	TCCAGTAGA	intergenic	LOC111096817;LOC111090766		dist=32516;dist=98161
1	poor	chr1	90351597	90351597	G	A	intergenic	LOC111096817;LOC111090766		dist=127062;dist=3615
1	poor	chr1	90410183	90410183	C	G	intergenic	LOC111090766;LOC111096818		dist=13304;dist=295203
1	poor	chr1	90469916	90469916	G	A	intergenic	LOC111090766;LOC111096818		dist=73037;dist=235470
1	poor	chr1	90477776	90477776	T	C	intergenic	LOC111090766;LOC111096818		dist=80897;dist=227610
1	poor	chr1	90477779	90477779	G	A	intergenic	LOC111090766;LOC111096818		dist=80900;dist=227607
1	poor	chr1	90694218	90694218	T	C	intergenic	LOC111090766;LOC111096818		dist=297339;dist=11168
1	poor	chr1	90735327	90735327	T	C	intronic	SMARCA2
1	poor	chr1	90780512	90780512	G	A	intronic	SMARCA2
1	poor	chr1	90780531	90780531	T	C	intronic	SMARCA2
1	poor	chr1	90825942	90825942	G	A	intronic	SMARCA2
1	poor	chr1	90942657	90942657	C	G	intergenic	SMARCA2;LOC102151732		dist=58362;dist=142487
1	poor	chr1	90942665	90942665	C	CGTGGTTTCCAG	intergenic	SMARCA2;LOC102151732		dist=58370;dist=142479
1	poor	chr1	90957676	90957676	T	C	intergenic	SMARCA2;LOC102151732		dist=73381;dist=127468
1	poor	chr1	90991638	90991638	G	A	intergenic	SMARCA2;LOC102151732		dist=107343;dist=93506
1	poor	chr1	90995558	90995558	A	G	intergenic	SMARCA2;LOC102151732		dist=111263;dist=89586
1	poor	chr1	90997937	90997937	A	T	intergenic	SMARCA2;LOC102151732		dist=113642;dist=87207
1	poor	chr1	91001406	91001406	T	A	intergenic	SMARCA2;LOC102151732		dist=117111;dist=83738
1	poor	chr1	91011222	91011222	T	G	intergenic	SMARCA2;LOC102151732		dist=126927;dist=73922
1	poor	chr1	91020029	91020029	A	G	intergenic	SMARCA2;LOC102151732		dist=135734;dist=65115
1	poor	chr1	91020030	91020030	C	T	intergenic	SMARCA2;LOC102151732		dist=135735;dist=65114
1	poor	chr1	91086259	91086259	T	A	ncRNA_exonic	LOC102151732
1	poor	chr1	91086262	91086262	T	A	ncRNA_exonic	LOC102151732
1	poor	chr1	91095719	91095719	A	C	ncRNA_intronic	LOC102151732
1	poor	chr1	91095724	91095724	G	T	ncRNA_intronic	LOC102151732
1	poor	chr1	91108826	91108826	G	A	ncRNA_intronic	LOC102151732
1	poor	chr1	91249678	91249678	A	G	intronic	VLDLR
1	poor	chr1	91249679	91249679	C	T	intronic	VLDLR
1	poor	chr1	91312019	91312019	A	AGGGGTGG	intergenic	VLDLR;KCNV2		dist=34989;dist=26382
1	poor	chr1	91312020	91312020	A	AGAGGGTCTGGCATGATTTTCTGACATAGGGTC	intergenic	VLDLR;KCNV2		dist=34990;dist=26381
1	poor	chr1	91385128	91385128	T	G	intergenic	LOC111096835;PUM3		dist=7616;dist=6491
1	poor	chr1	91385133	91385133	C	CCTGTTTGGGGTGAA	intergenic	LOC111096835;PUM3		dist=7621;dist=6486
1	poor	chr1	91419342	91419342	T	G	intronic	PUM3
1	poor	chr1	91419349	91419349	C	A	intronic	PUM3
1	poor	chr1	91422976	91422976	A	G	intronic	PUM3
1	poor	chr1	91438448	91438448	A	C	ncRNA_exonic	LOC111096836
1	poor	chr1	91438452	91438452	A	T	ncRNA_exonic	LOC111096836
1	poor	chr1	91562798	91562798	T	C	ncRNA_intronic	LOC102152101
1	poor	chr1	91684672	91684672	A	C	intronic	LOC609469
1	poor	chr1	91734251	91734251	G	A	intronic	LOC609469
1	poor	chr1	91758100	91758100	C	CCTGTGAGGAGCCTGCT	intergenic	LOC609469;RFX3		dist=16924;dist=15392
1	poor	chr1	91893971	91893975	TAAAA	T	ncRNA_intronic	LOC111096943
1	poor	chr1	91952260	91952260	G	A	intronic	RFX3
1	poor	chr1	91999244	91999244	C	CT	intronic	RFX3
1	poor	chr1	91999245	91999245	A	G	intronic	RFX3
1	poor	chr1	92004159	92004159	A	ACAGG	intronic	RFX3
1	poor	chr1	92004170	92004170	A	C	intronic	RFX3
1	poor	chr1	92104181	92104181	C	G	intergenic	RFX3;LOC102152915		dist=43286;dist=62206
1	poor	chr1	92104189	92104189	C	CTGCTG	intergenic	RFX3;LOC102152915		dist=43294;dist=62198
1	poor	chr1	92138374	92138374	G	T	intergenic	RFX3;LOC102152915		dist=77479;dist=28013
1	poor	chr1	92138378	92138378	A	ACAG	intergenic	RFX3;LOC102152915		dist=77483;dist=28009
1	poor	chr1	92139132	92139132	G	GGGCT	intergenic	RFX3;LOC102152915		dist=78237;dist=27255
1	poor	chr1	92139136	92139140	AAGCC	A	intergenic	RFX3;LOC102152915		dist=78241;dist=27247
1	poor	chr1	92158136	92158136	C	A	intergenic	RFX3;LOC102152915		dist=97241;dist=8251
1	poor	chr1	92158141	92158141	G	C	intergenic	RFX3;LOC102152915		dist=97246;dist=8246
1	poor	chr1	92215540	92215540	G	C	intergenic	LOC102152915;GLIS3		dist=44526;dist=62981
1	poor	chr1	92282741	92282745	CAAGG	C	intronic	GLIS3
1	poor	chr1	92282746	92282746	A	ATCCT	intronic	GLIS3
1	poor	chr1	92303300	92303300	G	A	intronic	GLIS3
1	poor	chr1	92334228	92334228	C	A	intronic	GLIS3
1	poor	chr1	92356529	92356529	A	G	intronic	GLIS3
1	poor	chr1	92434541	92434541	C	G	intronic	GLIS3
1	poor	chr1	92534615	92534615	T	C	intronic	GLIS3
1	poor	chr1	92535760	92535760	G	A	intronic	GLIS3
1	poor	chr1	92539796	92539796	T	TC	intronic	GLIS3
1	poor	chr1	92742201	92742201	T	C	intronic	GLIS3
1	poor	chr1	92773378	92773378	G	GCCAA	intronic	GLIS3
1	poor	chr1	92773380	92773384	CTTGG	C	intronic	GLIS3
1	poor	chr1	92999829	92999829	G	A	intronic	SPATA6L
1	poor	chr1	93008332	93008332	G	A	intronic	SPATA6L
1	poor	chr1	93143867	93143867	G	A	upstream	RCL1		dist=297
1	poor	chr1	93303993	93303993	A	G	intergenic	LOC111096967;JAK2		dist=84770;dist=17062
1	poor	chr1	93305855	93305855	A	T	intergenic	LOC111096967;JAK2		dist=86632;dist=15200
1	poor	chr1	93305866	93305866	T	C	intergenic	LOC111096967;JAK2		dist=86643;dist=15189
1	poor	chr1	93465432	93465432	A	C	intronic	CD274;INSL6
1	poor	chr1	93465437	93465437	G	T	intronic	CD274;INSL6
1	poor	chr1	93636699	93636699	C	T	ncRNA_intronic	LOC100688720
1	poor	chr1	93642317	93642317	C	G	ncRNA_intronic	LOC100688720
1	poor	chr1	93647902	93647903	TA	T	intronic	PDCD1LG2
1	poor	chr1	93647905	93647905	C	CT	intronic	PDCD1LG2
1	poor	chr1	93781306	93781307	TG	T	intronic	RIC1
1	poor	chr1	93781309	93781309	A	AC	intronic	RIC1
1	poor	chr1	93806781	93806781	C	CGA	intronic	RIC1
1	poor	chr1	93806785	93806787	ATC	A	intronic	RIC1
1	poor	chr1	93892239	93892239	G	GCAGCCCAGGGGGAAAC	intronic	ERMP1
1	poor	chr1	93953732	93953732	G	C	intronic	ERMP1
1	poor	chr1	93953737	93953737	G	C	intronic	ERMP1
1	poor	chr1	93976589	93976589	G	T	intronic	ERMP1
1	poor	chr1	93978474	93978474	A	AGGGTTGTGAGAT	intronic	ERMP1
1	poor	chr1	93978478	93978478	C	G	intronic	ERMP1
1	poor	chr1	94035414	94035414	C	A	intergenic	ERMP1;LOC102155374		dist=27148;dist=62486
1	poor	chr1	94035874	94035874	A	G	intergenic	ERMP1;LOC102155374		dist=27608;dist=62026
1	poor	chr1	94060551	94060551	G	T	intergenic	ERMP1;LOC102155374		dist=52285;dist=37349
1	poor	chr1	94060552	94060556	GCACT	G	intergenic	ERMP1;LOC102155374		dist=52286;dist=37344
1	poor	chr1	94069760	94069760	G	A	intergenic	ERMP1;LOC102155374		dist=61494;dist=28140
1	poor	chr1	94099264	94099264	C	A	exonic	LOC102155374	NA		stopgain	LOC102155374:XM_005615947.2:exon4:c.G2968T:p.G990X
1	poor	chr1	94099265	94099265	T	G	exonic	LOC102155374	TOLERATED		synonymous SNV	LOC102155374:XM_005615947.2:exon4:c.A2967C:p.S989S
1	poor	chr1	94139758	94139758	T	A	ncRNA_intronic	LOC111096991
1	poor	chr1	94139760	94139760	A	C	ncRNA_intronic	LOC111096991
1	poor	chr1	94169651	94169651	C	A	intergenic	LOC111096991;LOC111090786		dist=21848;dist=17147
1	poor	chr1	94169656	94169656	T	G	intergenic	LOC111096991;LOC111090786		dist=21853;dist=17142
1	poor	chr1	94214168	94214169	TA	T	intergenic	LOC111090786;LOC100687983		dist=22504;dist=40963
1	poor	chr1	94214173	94214173	C	CT	intergenic	LOC111090786;LOC100687983		dist=22509;dist=40959
1	poor	chr1	94338070	94338070	T	A	intergenic	LOC100687983;LOC609770		dist=74973;dist=195017
1	poor	chr1	94381257	94381257	C	G	intergenic	LOC100687983;LOC609770		dist=118160;dist=151830
1	poor	chr1	94381263	94381263	C	G	intergenic	LOC100687983;LOC609770		dist=118166;dist=151824
1	poor	chr1	94381809	94381809	A	G	intergenic	LOC100687983;LOC609770		dist=118712;dist=151278
1	poor	chr1	94381810	94381810	C	T	intergenic	LOC100687983;LOC609770		dist=118713;dist=151277
1	poor	chr1	94403381	94403381	C	T	intergenic	LOC100687983;LOC609770		dist=140284;dist=129706
1	poor	chr1	94403386	94403386	T	A	intergenic	LOC100687983;LOC609770		dist=140289;dist=129701
1	poor	chr1	94626745	94626745	A	G	intronic	LOC609770
1	poor	chr1	94651449	94651449	G	GACCATGATCCTCAGA	intronic	LOC609770
1	poor	chr1	94651456	94651456	T	C	intronic	LOC609770
1	poor	chr1	94677950	94677950	G	A	intronic	LOC609770
1	poor	chr1	94677960	94677960	C	G	intronic	LOC609770
1	poor	chr1	94805863	94805863	G	A	intergenic	LOC111096995;LOC102155456		dist=6478;dist=2521
1	poor	chr1	94805868	94805868	G	A	intergenic	LOC111096995;LOC102155456		dist=6483;dist=2516
1	poor	chr1	94896557	94896557	T	C	ncRNA_intronic	LOC111097000
1	poor	chr1	94933158	94933158	A	G	ncRNA_intronic	LOC111097017
1	poor	chr1	94933165	94933165	T	C	ncRNA_intronic	LOC111097017
1	poor	chr1	95028869	95028869	T	TGGCCACCATCACAGAGATGA	intronic	SPTLC1
1	poor	chr1	95101036	95101036	T	C	intergenic	SPTLC1;ROR2		dist=38612;dist=108086
1	poor	chr1	95145650	95145650	C	CCCATCCTGTCCACGGCTGGGGTCTCT	intergenic	SPTLC1;ROR2		dist=83226;dist=63472
1	poor	chr1	95243895	95243895	T	TCCAG	ncRNA_intronic	LOC111097025
1	poor	chr1	95243906	95243910	TGCTG	T	ncRNA_intronic	LOC111097025
1	poor	chr1	95356390	95356390	G	GGC	intergenic	ROR2;NFIL3		dist=75434;dist=151834
1	poor	chr1	95356392	95356396	TGGTG	T	intergenic	ROR2;NFIL3		dist=75436;dist=151828
1	poor	chr1	95555885	95555885	C	T	intronic	AUH
1	poor	chr1	95638582	95638594	CCTCTCTCTCTCT	C	intronic	AUH
1	poor	chr1	95674606	95674606	G	C	intronic	AUH
1	poor	chr1	95674613	95674613	C	CAGCTG	intronic	AUH
1	poor	chr1	95820374	95820412	ATGTGAGGGTGTGCATAGGCATACACTCGTGTACAGCAG	A	intergenic	AUH;SYK		dist=112720;dist=83089
1	poor	chr1	95857096	95857096	G	T	intergenic	AUH;SYK		dist=149442;dist=46405
1	poor	chr1	95882255	95882255	C	CTT	intergenic	AUH;SYK		dist=174601;dist=21246
1	poor	chr1	95882258	95882260	CAA	C	intergenic	AUH;SYK		dist=174604;dist=21241
1	poor	chr1	95976663	95976663	A	G	intergenic	SYK;DIRAS2		dist=21086;dist=80932
1	poor	chr1	95989741	95989741	G	T	intergenic	SYK;DIRAS2		dist=34164;dist=67854
1	poor	chr1	95989742	95989742	A	C	intergenic	SYK;DIRAS2		dist=34165;dist=67853
1	poor	chr1	96024582	96024582	C	A	intergenic	SYK;DIRAS2		dist=69005;dist=33013
1	poor	chr1	96055020	96055020	A	G	intergenic	SYK;DIRAS2		dist=99443;dist=2575
1	poor	chr1	96059949	96059949	T	C	ncRNA_exonic	LOC111097044
1	poor	chr1	96059950	96059950	G	A	ncRNA_exonic	LOC111097044
1	poor	chr1	96110946	96110946	G	C	intergenic	DIRAS2;LOC111097047		dist=28883;dist=13646
1	poor	chr1	96118008	96118008	A	G	intergenic	DIRAS2;LOC111097047		dist=35945;dist=6584
1	poor	chr1	96184164	96184164	G	A	intergenic	LOC102156486;LOC111090787		dist=47099;dist=216890
1	poor	chr1	96199199	96199199	T	TCCACTGAGATCATGATCTCAGTGGAAGGCAGATGCTCAA	intergenic	LOC102156486;LOC111090787		dist=62134;dist=201855
1	poor	chr1	96230649	96230655	CTTTTTT	C	intergenic	LOC102156486;LOC111090787		dist=93584;dist=170399
1	poor	chr1	96256784	96256784	G	A	intergenic	LOC102156486;LOC111090787		dist=119719;dist=144270
1	poor	chr1	96311357	96311362	TCTCCC	T	intergenic	LOC102156486;LOC111090787		dist=174292;dist=89692
1	poor	chr1	96454997	96454997	G	C	intergenic	LOC111090788;LOC111097050		dist=34508;dist=27088
1	poor	chr1	96522335	96522335	G	T	intergenic	LOC106559328;LOC111090789		dist=12486;dist=18306
1	poor	chr1	96522336	96522336	A	C	intergenic	LOC106559328;LOC111090789		dist=12487;dist=18305
1	poor	chr1	96544535	96544535	T	A	ncRNA_exonic	LOC111097055
1	poor	chr1	96563530	96563530	C	CACAAGCCGACCGTCTTCCA	intergenic	LOC111097054;LOC102156616		dist=8549;dist=25765
1	poor	chr1	96563992	96563992	G	T	intergenic	LOC111097054;LOC102156616		dist=9011;dist=25303
1	poor	chr1	96588330	96588330	A	G	upstream	LOC102156616		dist=965
1	poor	chr1	96630595	96630601	TCTCTCA	T	intergenic	LOC102156616;LOC111090790		dist=30614;dist=47378
1	poor	chr1	96636884	96636884	G	A	intergenic	LOC102156616;LOC111090790		dist=36903;dist=41095
1	poor	chr1	96682534	96682534	A	G	intergenic	LOC111090790;LOC111097059		dist=1247;dist=43315
1	poor	chr1	96782369	96782369	T	A	intergenic	GADD45G;SEMA4D		dist=35834;dist=43594
1	poor	chr1	96864214	96864214	G	A	intronic	SEMA4D
1	poor	chr1	96893288	96893288	A	G	intronic	SECISBP2
1	poor	chr1	96912879	96912879	C	CCCCAGAGCCGGGCTACTGAGTACCAGACTCAGCAGCCCGGCTCTGGGGGCTCAGCACTGCTGCCTGCCA	intronic	SECISBP2
1	poor	chr1	96917345	96917363	TATTTATTTTTTTTTTATA	T	intronic	SECISBP2
1	poor	chr1	96972726	96972746	TGTCGACAGGTCCCTGACCTC	T	intergenic	LOC111097076;LOC111098877		dist=37916;dist=6591
1	poor	chr1	97045134	97045134	A	C	intronic	SHC3
1	poor	chr1	97090349	97090349	C	T	intronic	SHC3
1	poor	chr1	97108676	97108676	T	TTTCAAAACCTGGCAC	intergenic	S1PR3;SPIN1		dist=1065;dist=244432
1	poor	chr1	97119516	97119516	C	CAGAG	intergenic	S1PR3;SPIN1		dist=11905;dist=233592
1	poor	chr1	97188709	97188709	T	A	intergenic	S1PR3;SPIN1		dist=81098;dist=164399
1	poor	chr1	97198238	97198238	T	C	intergenic	S1PR3;SPIN1		dist=90627;dist=154870
1	poor	chr1	97336977	97336977	T	A	intergenic	S1PR3;SPIN1		dist=229366;dist=16131
1	poor	chr1	97340643	97340643	T	C	intergenic	S1PR3;SPIN1		dist=233032;dist=12465
1	poor	chr1	97367185	97367185	C	A	ncRNA_exonic	LOC102157320
1	poor	chr1	97367186	97367186	T	G	ncRNA_exonic	LOC102157320
1	poor	chr1	97372222	97372222	T	A	intronic	SPIN1
1	poor	chr1	97385290	97385290	T	C	intronic	SPIN1
1	poor	chr1	97395003	97395003	A	G	intronic	SPIN1
1	poor	chr1	97414590	97414595	GCATCA	G	intronic	SPIN1
1	poor	chr1	97428715	97428715	T	C	intergenic	SPIN1;LOC111097080		dist=2152;dist=90617
1	poor	chr1	97451937	97451937	G	A	intergenic	SPIN1;LOC111097080		dist=25374;dist=67395
1	poor	chr1	97451938	97451938	T	C	intergenic	SPIN1;LOC111097080		dist=25375;dist=67394
1	poor	chr1	97523799	97523799	G	A	ncRNA_intronic	LOC111097082
1	poor	chr1	97579164	97579164	A	G	intergenic	LOC111097082;LOC102151309		dist=26923;dist=8118
1	poor	chr1	97579564	97579564	G	C	intergenic	LOC111097082;LOC102151309		dist=27323;dist=7718
1	poor	chr1	97579565	97579565	G	C	intergenic	LOC111097082;LOC102151309		dist=27324;dist=7717
1	poor	chr1	97610565	97610565	G	A	intergenic	LOC102151309;CDK20		dist=15179;dist=12561
1	poor	chr1	97610576	97610576	G	A	intergenic	LOC102151309;CDK20		dist=15190;dist=12550
1	poor	chr1	97656000	97656000	A	G	ncRNA_intronic	LOC111097104
1	poor	chr1	97708713	97708713	A	G	ncRNA_intronic	LOC100684129
1	poor	chr1	97713764	97713764	C	CTGTTGGGGA	intergenic	LOC100684129;NUTM2F		dist=1576;dist=2343
1	poor	chr1	97713765	97713765	C	CTGA	intergenic	LOC100684129;NUTM2F		dist=1577;dist=2342
1	poor	chr1	97729820	97729820	C	T	intergenic	LOC111090791;LOC111097110		dist=6281;dist=2240
1	poor	chr1	97735802	97735802	C	CAGGGGGCCAGAGGAGTCAG	intronic	LOC476356
1	poor	chr1	97810381	97810381	A	G	downstream	ZNF169	NA	dist=747
1	poor	chr1	97817315	97817315	C	T	intronic	ZNF169
1	poor	chr1	97822926	97822926	C	T	intronic	ZNF169
1	poor	chr1	97822934	97822934	T	TG	intronic	ZNF169
1	poor	chr1	97869768	97869768	G	A	intronic	LOC102153346
1	poor	chr1	97869783	97869783	C	T	intronic	LOC102153346
1	poor	chr1	97927636	97927641	GCCTGC	G	intergenic	LOC102153346;PTPDC1		dist=13855;dist=15264
1	poor	chr1	97969362	97969362	C	T	intronic	PTPDC1
1	poor	chr1	98037364	98037364	G	C	intronic	BARX1
1	poor	chr1	98037368	98037369	GT	G	intronic	BARX1
1	poor	chr1	98134727	98134727	T	C	intergenic	BARX1;PHF2		dist=94909;dist=53287
1	poor	chr1	98141266	98141266	T	C	intergenic	BARX1;PHF2		dist=101448;dist=46748
1	poor	chr1	98141270	98141270	C	T	intergenic	BARX1;PHF2		dist=101452;dist=46744
1	poor	chr1	98175184	98175184	C	A	intergenic	BARX1;PHF2		dist=135366;dist=12830
1	poor	chr1	98199532	98199532	G	T	intronic	PHF2
1	poor	chr1	98209472	98209472	G	A	intronic	PHF2
1	poor	chr1	98218916	98218916	G	A	intronic	PHF2
1	poor	chr1	98218920	98218920	C	CAAGAGCTCCTGGGGCACCCG	intronic	PHF2
1	poor	chr1	98236311	98236311	C	T	intronic	PHF2
1	poor	chr1	98339459	98339459	G	A	intergenic	LOC610549;WNK2		dist=2698;dist=94438
1	poor	chr1	98413673	98413673	C	T	intergenic	LOC610549;WNK2		dist=76912;dist=20224
1	poor	chr1	98455710	98455710	G	A	intronic	WNK2	TOLERATED
1	poor	chr1	98513719	98513719	C	T	intronic	WNK2
1	poor	chr1	98513722	98513722	A	G	intronic	WNK2
1	poor	chr1	98539067	98539067	C	G	intergenic	WNK2;NINJ1		dist=5640;dist=27453
1	poor	chr1	98539075	98539078	GCAT	G	intergenic	WNK2;NINJ1		dist=5648;dist=27442
1	poor	chr1	98573903	98573903	C	CTG	intronic	NINJ1
1	poor	chr1	98573911	98573913	GCA	G	intronic	NINJ1
1	poor	chr1	98596422	98596422	A	G	intergenic	CARD19;SUSD3		dist=1324;dist=3516
1	poor	chr1	98648575	98648580	GGAGAA	G	intronic	FGD3
1	poor	chr1	98729169	98729169	C	CCTGCACAAAGGGG	intronic	BICD2
1	poor	chr1	98831514	98831514	A	G	intronic	CENPP
1	poor	chr1	98969255	98969255	G	GACCTAGGA	intronic	CENPP
1	poor	chr1	98980475	98980475	G	A	intronic	CENPP
1	poor	chr1	98980476	98980476	T	C	intronic	CENPP
1	poor	chr1	99023018	99023018	A	G	intronic	NOL8
1	poor	chr1	99023019	99023019	G	A	intronic	NOL8
1	poor	chr1	99029608	99029608	C	A	intronic	NOL8
1	poor	chr1	99314097	99314097	C	T	ncRNA_intronic	LOC111097189
1	poor	chr1	99332136	99332147	TCTACCTTCTTC	T	ncRNA_intronic	LOC111097189
1	poor	chr1	99353785	99353785	C	T	intergenic	LOC111097189;LOC100856086		dist=3059;dist=24543
1	poor	chr1	99353794	99353794	T	G	intergenic	LOC111097189;LOC100856086		dist=3068;dist=24534
1	poor	chr1	99443659	99443659	G	GT	intronic	ZNF446
1	poor	chr1	99443665	99443666	TA	T	intronic	ZNF446
1	poor	chr1	99466602	99466602	A	G	intergenic	ZNF324;ZNF132		dist=11357;dist=7116
1	poor	chr1	99587857	99588025	TGGCGCACGCACACCGGCGAGCAGCCCTACGCCTGCCCCGACTACAGCAAGGCCTTCTGCGGCAGCTCTGAGCTGCACCGGCCCCAGGGTGTGCACTCTGGGGAGAAGCCGTTTGTCTGCACCGACTGCGGCAAAGCTTTTGTGGGCAACTCTGAGCTCTTGAGCCACC	T	intergenic	LOC111098716;A1BG	NA	dist=5262;dist=5629
1	poor	chr1	99729208	99729208	T	C	ncRNA_intronic	LOC102154338
1	poor	chr1	99729217	99729217	G	A	ncRNA_intronic	LOC102154338
1	poor	chr1	99792934	99792934	G	A	intronic	ZSCAN18
1	poor	chr1	99792935	99792935	T	C	intronic	ZSCAN18
1	poor	chr1	99810432	99810433	AT	A	intronic	ZSCAN18
1	poor	chr1	99810450	99810462	TTATTTATTTTTG	T	intronic	ZSCAN18
1	poor	chr1	99857050	99857050	A	G	intergenic	ZSCAN1;ZNF606		dist=3177;dist=34815
1	poor	chr1	99857051	99857051	A	G	intergenic	ZSCAN1;ZNF606		dist=3178;dist=34814
1	poor	chr1	99858260	99858260	C	CAAAAAG	intergenic	ZSCAN1;ZNF606		dist=4387;dist=33605
1	poor	chr1	99858263	99858263	C	G	intergenic	ZSCAN1;ZNF606		dist=4390;dist=33602
1	poor	chr1	99885747	99885747	C	T	intergenic	ZSCAN1;ZNF606		dist=31874;dist=6118
1	poor	chr1	99898710	99898710	T	A	UTR3	ZNF606		XM_022426705.1:c.*1602T>A
1	poor	chr1	99916235	99916235	T	TG	UTR3	ZNF606		XM_014114437.2:c.*1885T>TG;XM_022426701.1:c.*1885T>TG;XM_014114430.2:c.*1885T>TG
1	poor	chr1	99916240	99916240	A	G	UTR3	ZNF606		XM_014114437.2:c.*1890A>G;XM_022426701.1:c.*1890A>G;XM_014114430.2:c.*1890A>G
1	poor	chr1	99944882	99944882	C	CTT	intergenic	C1H19orf18;LOC102152916		dist=5503;dist=6521
1	poor	chr1	99959715	99959715	A	T	intronic	LOC102152916
1	poor	chr1	100169863	100169863	G	C	intergenic	LOC102152102;LOC102152013		dist=10326;dist=2684
1	poor	chr1	100169867	100169867	C	G	intergenic	LOC102152102;LOC102152013		dist=10330;dist=2680
1	poor	chr1	100226909	100226909	G	T	intergenic	LOC111098717;LOC102151838		dist=5452;dist=23349
1	poor	chr1	100236706	100236711	GTTTTT	G	intergenic	LOC111098717;LOC102151838		dist=15249;dist=13547
1	poor	chr1	100361972	100361972	T	TCTCTCCCTCCCTCCGTCCCC	intergenic	LOC100684902;LOC610960		dist=9874;dist=6182
1	poor	chr1	100370106	100370106	T	A	intronic	LOC610960
1	poor	chr1	100518612	100518612	T	A	exonic	ZNF550	TOLERATED		nonsynonymous SNV	ZNF550:XM_005616075.3:exon4:c.T1241A:p.L414Q
1	poor	chr1	100568651	100568651	T	C	intronic	LOC100685462;LOC491462
1	poor	chr1	100609143	100609143	T	C	intergenic	LOC100685539;LOC106558942		dist=5621;dist=10564
1	poor	chr1	100647559	100647559	C	G	intronic	LOC106558942
1	poor	chr1	100692504	100692504	G	A	intronic	LOC106558942
1	poor	chr1	100703517	100703517	A	T	intronic	LOC100685630
1	poor	chr1	100840204	100840206	GGT	G	intronic	LOC102155336
1	poor	chr1	100840322	100840322	C	CCTCT	intronic	LOC102155336
1	poor	chr1	100840324	100840328	TAGAG	T	intronic	LOC102155336
1	poor	chr1	100915468	100915468	C	A	intergenic	LOC102155336;LOC111090800		dist=49115;dist=20197
1	poor	chr1	100915470	100915470	T	TGG	intergenic	LOC102155336;LOC111090800		dist=49117;dist=20195
1	poor	chr1	101123912	101123912	A	T	downstream	PEG3		dist=360
1	poor	chr1	101123913	101123913	A	T	downstream	PEG3		dist=361
1	poor	chr1	101139467	101139467	G	C	intronic	LOC102156157
1	poor	chr1	101195422	101195422	G	A	intergenic	ZIM2;LOC102154596		dist=9101;dist=61699
1	poor	chr1	101218319	101218319	T	A	intergenic	ZIM2;LOC102154596		dist=31998;dist=38802
1	poor	chr1	101218322	101218322	T	A	intergenic	ZIM2;LOC102154596		dist=32001;dist=38799
1	poor	chr1	101236355	101236355	C	CA	intergenic	ZIM2;LOC102154596		dist=50034;dist=20766
1	poor	chr1	101254212	101254212	T	TG	intergenic	ZIM2;LOC102154596		dist=67891;dist=2909
1	poor	chr1	101254214	101254215	AC	A	intergenic	ZIM2;LOC102154596		dist=67893;dist=2906
1	poor	chr1	101285933	101285933	T	TCC	intergenic	LOC102154754;LOC102154839		dist=1204;dist=6817
1	poor	chr1	101394499	101394499	T	TCCTCTTCCATTACCAGGGA	intronic	LOC102154915
1	poor	chr1	101394505	101394505	G	A	intronic	LOC102154915
1	poor	chr1	101428044	101428044	T	C	intronic	LOC608859
1	poor	chr1	101615406	101615406	A	C	intronic	ZNF667
1	poor	chr1	101615407	101615407	C	CCCAGCCAGGTCA	intronic	ZNF667
1	poor	chr1	101622934	101622934	C	A	intronic	ZNF667
1	poor	chr1	101643752	101643752	T	C	ncRNA_intronic	LOC106558975
1	poor	chr1	101647287	101647287	T	A	ncRNA_intronic	LOC106558975
1	poor	chr1	101835131	101835131	G	C	intronic	NLRP5
1	poor	chr1	101867279	101867279	A	C	intronic	NLRP8
1	poor	chr1	101867284	101867284	G	T	intronic	NLRP8
1	poor	chr1	101916973	101916973	G	T	intronic	NLRP13
1	poor	chr1	101932378	101932378	T	C	intergenic	NLRP13;LOC102155284		dist=10467;dist=36591
1	poor	chr1	101932385	101932385	T	G	intergenic	NLRP13;LOC102155284		dist=10474;dist=36584
1	poor	chr1	101949344	101949344	G	C	intergenic	NLRP13;LOC102155284		dist=27433;dist=19625
1	poor	chr1	101953036	101953036	A	G	intergenic	NLRP13;LOC102155284		dist=31125;dist=15933
1	poor	chr1	101968938	101968938	T	C	downstream	LOC102155284		dist=31
1	poor	chr1	102121109	102121109	C	CCTTCACAGGACA	downstream	ZNF865		dist=334
1	poor	chr1	102121113	102121113	T	G	downstream	ZNF865		dist=330
1	poor	chr1	102181798	102181798	T	G	UTR3	LOC611270	NA	XM_014118242.2:c.*9T>G;XM_014118238.2:c.*9T>G;XM_848917.5:c.*9T>G
1	poor	chr1	102268485	102268485	T	A	UTR3	SHISA7	NA	XM_022403816.1:c.*306T>A
1	poor	chr1	102268493	102268499	GGGACAA	G	UTR3	SHISA7	NA	XM_022403816.1:c.*314_*320delinsG
1	poor	chr1	102280721	102280721	G	A	intergenic	SHISA7;UBE2S		dist=10333;dist=2450
1	poor	chr1	102280724	102280724	C	CTGCTGAGCCCCT	intergenic	SHISA7;UBE2S		dist=10336;dist=2447
1	poor	chr1	102323378	102323378	G	GCACCTTCCGAGACGGGC	exonic	FAM71E2			frameshift substitution	FAM71E2:XM_022427198.1:exon9:c.1367delinsGCACCTTCCGAGACGGGC:p.P457Tfs*102,FAM71E2:XM_022427201.1:exon9:c.1367delinsGCACCTTCCGAGACGGGC:p.P457Tfs*102,FAM71E2:XM_022427204.1:exon9:c.1163delinsGCACCTTCCGAGACGGGC:p.P389Tfs*102
1	poor	chr1	102323384	102323384	C	G	exonic	FAM71E2	-		nonsynonymous SNV	FAM71E2:XM_022427198.1:exon9:c.C1373G:p.S458C,FAM71E2:XM_022427201.1:exon9:c.C1373G:p.S458C,FAM71E2:XM_022427204.1:exon9:c.C1169G:p.S390C
1	poor	chr1	102384350	102384350	A	AGGAG	intronic	BRSK1
1	poor	chr1	102384354	102384354	C	CTCAGGCT	intronic	BRSK1
1	poor	chr1	102392867	102392867	T	A	intronic	HSPBP1
1	poor	chr1	102392871	102392871	T	TGGTGG	intronic	HSPBP1
1	poor	chr1	102424257	102424257	A	G	intronic	PPP6R1
1	poor	chr1	102476407	102476407	C	T	intronic	TNNI3
1	poor	chr1	102511026	102511026	C	CACTGGCCCAGCCTCCA	intronic	PPP1R12C
1	poor	chr1	102543214	102543214	T	C	intronic	RDH13
1	poor	chr1	102543215	102543215	G	A	intronic	RDH13
1	poor	chr1	102543981	102543981	C	T	intronic	RDH13
1	poor	chr1	102543982	102543982	A	G	intronic	RDH13
1	poor	chr1	102557904	102557904	T	A	intergenic	RDH13;GP6		dist=5155;dist=28325
1	poor	chr1	102565895	102565897	CGA	C	intergenic	RDH13;GP6		dist=13146;dist=20332
1	poor	chr1	102565899	102565899	G	C	intergenic	RDH13;GP6		dist=13150;dist=20330
1	poor	chr1	102599552	102599552	C	T	intronic	GP6
1	poor	chr1	102643880	102643880	C	A	intergenic	NLRP2;NCR1		dist=6501;dist=42178
1	poor	chr1	102643881	102643881	T	G	intergenic	NLRP2;NCR1		dist=6502;dist=42177
1	poor	chr1	102749000	102749000	C	T	intergenic	FCAR;LOC484306		dist=28320;dist=30562
1	poor	chr1	102749001	102749001	T	G	intergenic	FCAR;LOC484306		dist=28321;dist=30561
1	poor	chr1	102749466	102749466	G	A	intergenic	FCAR;LOC484306		dist=28786;dist=30096
1	poor	chr1	102770352	102770352	A	G	intergenic	FCAR;LOC484306		dist=49672;dist=9210
1	poor	chr1	102773829	102773829	A	G	intergenic	FCAR;LOC484306		dist=53149;dist=5733
1	poor	chr1	102782577	102782577	C	CCTCAGGGTCTGCAGCCCTGAGGGAG	intronic	LOC484306
1	poor	chr1	102826474	102826474	T	A	intergenic	LOC484306;CDC42EP5		dist=39550;dist=11689
1	poor	chr1	102826481	102826481	T	TCCTAG	intergenic	LOC484306;CDC42EP5		dist=39557;dist=11682
1	poor	chr1	102835310	102835310	T	TCATGACCTGAACGA	intergenic	LOC484306;CDC42EP5		dist=48386;dist=2853
1	poor	chr1	102874433	102874433	A	T	intronic	TTYH1
1	poor	chr1	102874439	102874439	A	T	intronic	TTYH1
1	poor	chr1	102905614	102905614	G	GAA	intergenic	TTYH1;LAIR1		dist=29551;dist=8178
1	poor	chr1	103122928	103122928	T	C	intronic	LOC106559612
1	poor	chr1	103153056	103153056	C	CATGCTGGGAGCCCGACA	intergenic	LOC106559612;LOC484314		dist=18777;dist=28996
1	poor	chr1	103184839	103184839	C	T	exonic	LOC484314	TOLERATED		nonsynonymous SNV	LOC484314:XM_005616130.3:exon2:c.G256A:p.E86K,LOC484314:XM_005616132.3:exon3:c.G292A:p.E98K,LOC484314:XM_014118565.2:exon3:c.G292A:p.E98K,LOC484314:XM_022427560.1:exon3:c.G277A:p.E93K,LOC484314:XM_022427566.1:exon3:c.G277A:p.E93K,LOC484314:XM_541430.6:exon3:c.G292A:p.E98K
1	poor	chr1	103215460	103215460	C	A	downstream	LOC611492		dist=458
1	poor	chr1	103215467	103215467	T	G	downstream	LOC611492		dist=465
1	poor	chr1	103819224	103819224	G	T	intergenic	LOC106559263;LOC106559647		dist=25488;dist=12842
1	poor	chr1	103821553	103821553	G	C	intergenic	LOC106559263;LOC106559647		dist=27817;dist=10513
1	poor	chr1	103993079	103993079	G	C	ncRNA_intronic	LOC100683760
1	poor	chr1	103993090	103993090	C	CTGCTTCTCCCTCTCCCTCTGCAGTTCCCCTTGCTTGCGCT	ncRNA_intronic	LOC100683760
1	poor	chr1	104017884	104017884	A	T	ncRNA_intronic	LOC100683760
1	poor	chr1	104021900	104021900	G	A	ncRNA_intronic	LOC100683760
1	poor	chr1	104049938	104049938	C	T	ncRNA_intronic	LOC100683760
1	poor	chr1	104049958	104049958	C	G	ncRNA_intronic	LOC100683760
1	poor	chr1	104090562	104090562	T	C	ncRNA_intronic	LOC100683760;LOC111099009
1	poor	chr1	104102727	104102727	T	C	ncRNA_intronic	LOC100683760
1	poor	chr1	104102791	104102791	G	A	ncRNA_intronic	LOC100683760
1	poor	chr1	104103566	104103566	C	T	ncRNA_intronic	LOC100683760
1	poor	chr1	104107166	104107166	G	A	ncRNA_intronic	LOC100683760
1	poor	chr1	104107183	104107183	T	C	ncRNA_intronic	LOC100683760
1	poor	chr1	104107450	104107450	G	T	ncRNA_exonic	LOC100683760	DELETERIOUS
1	poor	chr1	104108733	104108733	C	G	ncRNA_exonic	LOC100683760	TOLERATED
1	poor	chr1	104115924	104115924	T	C	intergenic	LOC100683760;LOC102151818		dist=1667;dist=111405
1	poor	chr1	104116300	104116300	A	G	intergenic	LOC100683760;LOC102151818		dist=2043;dist=111029
1	poor	chr1	104116302	104116302	G	A	intergenic	LOC100683760;LOC102151818		dist=2045;dist=111027
1	poor	chr1	104117491	104117491	C	T	intergenic	LOC100683760;LOC102151818		dist=3234;dist=109838
1	poor	chr1	104120514	104120514	G	A	intergenic	LOC100683760;LOC102151818		dist=6257;dist=106815
1	poor	chr1	104138573	104138573	T	C	intergenic	LOC100683760;LOC102151818		dist=24316;dist=88756
1	poor	chr1	104138889	104138889	G	T	intergenic	LOC100683760;LOC102151818		dist=24632;dist=88440
1	poor	chr1	104139322	104139322	A	T	intergenic	LOC100683760;LOC102151818		dist=25065;dist=88007
1	poor	chr1	104140067	104140067	G	A	intergenic	LOC100683760;LOC102151818		dist=25810;dist=87262
1	poor	chr1	104146931	104146931	A	G	intergenic	LOC100683760;LOC102151818		dist=32674;dist=80398
1	poor	chr1	104158872	104158872	G	A	intergenic	LOC100683760;LOC102151818	TOLERATED	dist=44615;dist=68457
1	poor	chr1	104163362	104163362	A	T	intergenic	LOC100683760;LOC102151818	NA	dist=49105;dist=63967
1	poor	chr1	104163383	104163383	G	T	intergenic	LOC100683760;LOC102151818	NA	dist=49126;dist=63946
1	poor	chr1	104180688	104180688	A	T	intergenic	LOC100683760;LOC102151818		dist=66431;dist=46641
1	poor	chr1	104307201	104307201	C	CTTT	intronic	LOC102151565
1	poor	chr1	104307202	104307202	A	T	intronic	LOC102151565
1	poor	chr1	104319791	104319791	A	C	intronic	LOC106559035
1	poor	chr1	104319811	104319811	G	A	intronic	LOC106559035
1	poor	chr1	104320825	104320830	TTTTTA	T	intronic	LOC106559035
1	poor	chr1	104328662	104328662	C	T	intronic	LOC106559035
1	poor	chr1	104333560	104333560	A	C	intronic	LOC106559035
1	poor	chr1	104333652	104333652	G	A	intronic	LOC106559035
1	poor	chr1	104335921	104335921	T	A	intronic	LOC106559035
1	poor	chr1	104336743	104336743	G	GGTT	intronic	LOC106559035
[truncated: 600,376+ more rows]
