# Supplementary material for: Expanding the Spectrum of Canine Diffuse Large B‐Cell Lymphoma Genetic Aberrations Through Whole Genome Sequencing Analysis
Source: Vet Comp Oncol. 2025 May 4;23(3):346–57. doi: 10.1111/vco.13059 (PMC12378081; doi:10.1111/vco.13059)
Supplement: Supplementary file 7 — TABLE S3. Genes reporting splicing and UTR variants in 10 dogs with cDLBCL. Genes exclusively altered in poor or good responders are highlighted in orange and green, respectively. [file VCO-23-346-s001.xlsx]

## Sheet: Foglio1
S3 Table. Genes reporting splicing and UTR variants in 10 dogs with cDLBCL. Genes exclusively altered in poor or good responders are highlighted in orange and green, respectively.
Gene name	n. of mutated samples	COSMIC	Human lymphoid neoplasms	Human DLBCL	cDLBCL
LOC102151858	6	-	-	-	-
RAB30	6	-	yes	yes	-
CEP120	5	-	yes	-	yes
LOC111090250	5	-	-	-	-
TSKU	5	-	yes	yes	-
LOC102154061	5	-	-	-	-
CYP11B2	5	-	yes	-	-
FGF17	5	-	yes	-	-
KCNA1	5	-	yes	yes	-
ST8SIA5	5	-	yes	yes	-
ONECUT2	5	-	yes	yes	-
LOC611292	5	-	-	-	-
LOC609310	5	-	-	-	-
MGAT3	4	-	yes	yes	-
TAF2	4	-	yes	yes	-
MAP3K2	4	-	yes	yes	-
FUT5	4	-	yes	-	-
ZNF662	4	-	yes	-	-
CDCA2	4	-	yes	yes	-
SH3PXD2A	4	-	yes	yes	-
GEM	4	-	yes	-	-
CEP97	4	-	yes	yes	-
LOC102152648	4	-	-	-	-
LOC111096724	4	-	-	-	-
MAPK4	4	-	yes	yes	-
APTX	4	-	yes	-	-
KLHL31	4	-	yes	yes	-
SEMA6C	4	-	-	-	yes
NAV2	4	-	yes	yes	-
CHD2	4	yes	yes	yes	-
OSBPL6	4	-	yes	yes	yes
SLC36A1	4	-	yes	-	-
UBALD1	4	-	-	-	-
RNF165	4	-	yes	yes	-
TRPV1	4	-	yes	-	-
MBP	4	-	yes	yes	-
ELFN2	4	-	yes	yes	yes
LRRTM1	4	-	yes	yes	yes
DCLK1	4	-	yes	yes	-
HIF1AN	4	-	yes	yes	-
FBXO22	4	-	yes	yes	-
GAN	4	-	yes	yes	-
KCNN3	4	-	yes	yes	yes
MEST	4	-	yes	-	-
RPGRIP1;SUPT16H	4	-	-	-	-
KIAA1024	4	-	-	-	-
HOXB6	4	-	yes	-	-
LRRIQ1	4	-	yes	yes	yes
MLH3	4	-	yes	yes	-
ZNF532	3	-	yes	yes	-
CLVS2	3	-	yes	yes	yes
LOC102155525	3	-	-	-	-
KCTD15	3	-	yes	-	-
TTLL8	3	-	-	-	yes
SEMA6A	3	-	yes	yes	yes
WFS1	3	-	yes	yes	yes
LOC475163	3	-	-	-	-
RIMS3	3	-	yes	yes	yes
SFPQ	3	yes	yes	-	yes
AGBL4	3	-	yes	yes	-
CREB3L2	3	yes	yes	yes	-
ZNF775	3	-	yes	yes	-
FRMD4A	3	-	yes	yes	-
ARHGAP26	3	yes	yes	yes	-
SLC9A1	3	-	yes	-	-
RTBDN	3	-	yes	-	-
SNTA1	3	-	yes	-	-
LIF	3	-	yes	yes	-
DRGX	3	-	yes	-	-
ATP13A3	3	-	yes	yes	-
ZNF385B	3	-	yes	yes	-
GRAMD1B	3	-	yes	yes	-
CBL	3	yes	yes	yes	-
DRG2	3	-	yes	yes	-
CASTOR2	3	-	yes	-	-
PVRIG	3	-	yes	-	-
GPR68	3	-	yes	yes	-
KLC1	3	-	yes	yes	-
DBF4B	3	-	yes	-	-
NEDD4L	3	-	yes	yes	-
RSPH4A	3	-	yes	-	-
PPP1R37	3	-	yes	yes	-
LOC111098422	3	-	-	-	-
KCNC2	3	-	yes	yes	yes
INPP4A	3	-	yes	yes	-
PRDM1	3	yes	yes	yes	-
SLC45A4	3	-	yes	-	yes
CREB5	3	-	yes	yes	-
FBXW7	3	yes	yes	yes	yes
TMEM154	3	-	yes	yes	-
NPY1R	3	-	yes	-	-
TMEM178B	3	-	yes	yes	-
ASXL2	3	yes	yes	yes	-
STRN	3	yes	yes	yes	-
SPATA48	3	-	yes	yes	-
LOC102154287	3	-	-	-	-
NACC1	3	-	yes	-	yes
TPT1	3	-	yes	-	-
UBP1	3	-	yes	yes	-
NR1D2	3	-	yes	yes	-
TRPC1	3	-	yes	yes	-
ATP9A	3	-	yes	yes	-
GPR55	3	-	yes	yes	-
KSR2	3	-	yes	yes	yes
MLEC	3	-	yes	-	-
HOXC6	3	-	yes	-	-
CRACR2A	3	-	yes	yes	-
SLC6A12	3	-	yes	-	-
ESRP1	3	-	yes	yes	-
LOC100856607;ZSCAN2	3	-	-	-	-
ALPK3	3	-	yes	yes	yes
MSANTD1	3	-	yes	-	-
SEPSECS	3	-	yes	yes	-
ALDH1A2	3	-	yes	yes	-
LOC111093318	3	-	-	-	-
C2CD2	3	-	yes	-	yes
LSAMP	3	-	yes	yes	yes
USP13	3	-	yes	yes	-
KCNH7	3	-	yes	yes	yes
PBX1	3	yes	yes	yes	-
LOC607405	3	-	-	-	-
JPH3	3	-	yes	yes	-
STX1B	3	-	yes	-	-
GDE1	3	-	yes	yes	-
SNN	3	-	yes	-	-
RBFOX1	3	-	yes	yes	yes
FLYWCH1	3	-	yes	yes	-
KCNA2	3	-	yes	-	-
ASPM	3	yes	yes	yes	yes
FOXJ1	3	-	yes	-	yes
ABL1	3	yes	yes	yes	-
RPS6KA6	3	-	yes	yes	yes
ZNF132	3	-	yes	-	-
TSPYL6	3	-	yes	yes	-
RGS3	3	-	yes	yes	-
FUT9	3	-	yes	yes	-
BEND3	3	-	yes	-	yes
CSMD3	3	yes	yes	yes	yes
ZFP41	3	-	yes	-	-
PRRT4	3	-	yes	yes	-
AGO3	3	-	-	-	yes
BEST4	3	-	yes	yes	-
FAM49A	3	-	yes	-	-
LDLRAD3	3	-	yes	yes	-
FAM111A	3	-	yes	-	-
LOC102157137	3	-	-	-	-
PDE4D	3	-	yes	yes	-
PIN1	3	-	yes	yes	-
SLC17A6	3	-	yes	yes	-
FIBIN	3	-	yes	-	-
HSPA12B	3	-	yes	yes	-
AMER2	3	-	yes	-	-
NF2	3	yes	yes	-	yes
CYP26A1	3	-	yes	-	yes
BTRC	3	-	yes	yes	-
VTI1A	3	yes	yes	yes	-
OTUD6B	3	-	yes	yes	-
CCSER1	3	-	yes	yes	yes
LOC100855428	3	-	-	-	-
FAM126B	3	-	yes	yes	-
PLEKHM3	3	-	yes	yes	-
PM20D1	3	-	yes	yes	-
PLXNA2	3	-	yes	yes	yes
RNASEL	3	-	yes	-	-
MPZL1	3	-	yes	yes	yes
ISCA2	3	-	yes	-	-
RPTOR	3	-	yes	yes	-
CACNG5	3	-	yes	yes	-
PRKCA	3	-	yes	yes	yes
HOXB9	3	-	yes	-	-
YPEL2	3	-	yes	-	-
LOC492221	3	-	-	-	-
DEF6	3	-	yes	yes	-
C12H6orf203	3	-	-	-	-
FAM168B	3	-	yes	-	-
SYT9	3	-	yes	yes	-
KMT2D	3	yes	yes	yes	-
SCNN1A	3	-	yes	yes	yes
FAM196A	3	-	-	-	-
FXR1	3	-	yes	yes	yes
ZFP3	3	-	yes	yes	-
SH2B1	3	-	yes	-	yes
POU2F1	3	-	yes	yes	yes
ZNF484	3	-	yes	yes	-
DAAM2	3	-	yes	yes	-
RSPO2	3	yes	yes	yes	yes
SAMD12	3	-	yes	yes	-
CTTNBP2NL	3	-	yes	yes	-
PURA	3	-	yes	yes	-
RAB11FIP2	3	-	yes	-	-
LOC102155288	3	-	-	-	-
DDR2	3	yes	yes	yes	-
LOC489590	3	-	-	-	-
NAV1	3	-	yes	yes	-
NPTX1	3	-	yes	yes	-
DGKE	3	-	yes	yes	-
VMP1	3	-	yes	yes	-
CDK2	3	-	yes	-	-
DDX17	3	-	yes	yes	-
COL22A1	3	-	yes	yes	-
TKFC	3	-	yes	-	-
GRIP2	3	-	yes	yes	yes
EAF1	3	-	yes	yes	-
ARMC8	3	-	yes	yes	-
ZNF365	3	-	yes	yes	-
KIAA1147	3	-	yes	yes	-
NLN	3	-	yes	yes	-
GAS7	3	yes	yes	yes	yes
LOC489848	3	-	-	-	-
FAM163B	3	-	-	-	-
PLEK	3	-	yes	yes	yes
AGAP1	3	-	yes	yes	yes
ERCC6	3	-	yes	-	-
NAT16	3	-	yes	-	-
SMAD4	2	yes	yes	yes	-
ZNF606	2	-	yes	yes	-
SHISA7	2	-	yes	yes	-
PTGIR	2	-	yes	yes	-
VASP	2	-	yes	yes	-
ARHGAP9	2	-	yes	yes	-
C10H12orf45	2	-	-	-	-
SOWAHC	2	-	yes	yes	-
MFSD9	2	-	yes	yes	-
CNGA3	2	-	yes	yes	-
REL	2	yes	yes	yes	-
FSTL4	2	-	yes	yes	-
FKTN	2	-	yes	-	-
ARMC12	2	-	yes	-	-
ADGRF1	2	-	yes	yes	-
FAXC	2	-	yes	yes	-
FYN	2	-	yes	yes	-
FBXO32	2	-	yes	yes	-
FAM83H	2	-	yes	yes	-
LEP	2	-	yes	-	-
VWDE	2	-	yes	yes	-
SCRN1	2	-	yes	yes	-
CTPS1	2	-	yes	-	-
MTF1	2	-	yes	-	-
CC2D1B	2	-	yes	-	yes
LRRC41	2	-	yes	yes	-
ARFIP1	2	-	yes	yes	-
ZNF783	2	-	yes	-	-
ARHGEF10	2	yes	yes	yes	-
INPP4B	2	-	yes	yes	yes
INHBB	2	-	yes	-	-
SEPHS1	2	-	yes	yes	-
PTCD2	2	-	yes	-	-
DHDDS	2	-	yes	yes	-
PAX7	2	yes	yes	yes	-
DNAJC16	2	-	yes	yes	-
PRICKLE2	2	-	yes	yes	-
LOC484867	2	-	-	-	-
PANX1	2	-	yes	-	-
CAPN5	2	-	yes	yes	-
OMP	2	-	yes	-	-
RELT	2	-	yes	yes	-
NUMA1	2	yes	yes	yes	yes
CRTAP	2	-	yes	-	yes
SRPRB	2	-	yes	yes	-
TM9SF4	2	-	yes	-	-
MMP24	2	-	yes	yes	-
FER1L4	2	-	-	-	-
WFDC10B	2	-	yes	-	-
ZBP1	2	-	yes	yes	-
WASF3	2	-	yes	yes	-
BNIP3L	2	-	yes	-	-
LOC106557790	2	-	-	-	-
SBNO1	2	-	yes	-	yes
RBM19	2	-	yes	yes	-
CREBL2	2	-	yes	-	-
BORCS5	2	-	yes	yes	-
PI4K2A	2	-	yes	-	-
ITPRIP	2	-	yes	-	-
ADAMTS17	2	-	yes	yes	-
CTBP1	2	-	yes	yes	-
VGLL3	2	-	yes	yes	-
ABCG1	2	-	yes	yes	-
SLC37A1	2	-	yes	-	-
ANKRD33B	2	-	yes	yes	-
SEMA5A	2	-	yes	yes	yes
CCDC50	2	-	yes	yes	-
LOC478720	2	-	-	-	-
LOC111094054	2	-	-	-	-
CNTN2	2	-	yes	yes	yes
MPZ	2	-	yes	-	-
SUPV3L1	2	-	yes	-	-
SYNPO2L	2	-	yes	-	yes
LRIT1	2	-	yes	yes	-
ZNF346	2	-	yes	yes	-
ATP10B	2	-	yes	yes	-
PLCXD3	2	-	yes	yes	-
IL7R	2	yes	yes	yes	-
LOC111095778	2	-	-	-	-
CHRNE	2	-	yes	-	-
TMEM52	2	-	yes	yes	-
KCNG4	2	-	yes	yes	-
BEAN1	2	-	yes	-	-
SNX8	2	-	yes	yes	-
ITPRIPL2	2	-	yes	yes	-
UBN1	2	-	yes	yes	-
NLRC3	2	-	yes	-	-
BICDL2	2	-	yes	-	-
UNKL	2	-	yes	-	-
COL24A1	2	-	yes	yes	-
PFKFB2	2	-	yes	-	-
SFT2D2	2	-	yes	-	-
ILDR2	2	-	yes	-	-
SMYD3	2	-	yes	yes	-
LOC102152407	2	-	-	-	-
INSRR	2	-	yes	-	-
LAMA3	2	-	yes	yes	-
ZFHX2	2	-	yes	yes	-
ARID4A	2	-	yes	yes	-
BTBD7	2	-	yes	yes	yes
TMEM179	2	-	yes	-	-
LOC111097176	2	-	-	-	-
LOC111097275	2	-	-	-	-
RECQL5	2	-	yes	yes	-
CDR2L	2	-	yes	yes	-
WNT9B	2	-	yes	-	-
STAT3	2	yes	yes	yes	-
LPO	2	-	yes	-	yes
RNF43	2	yes	yes	-	-
TBX4	2	-	yes	yes	-
MYO19	2	-	-	-	yes
LIG3	2	-	yes	yes	-
TAOK1	2	-	yes	yes	yes
LOC491284	2	-	-	-	-
NCS1	2	-	yes	-	-
USP20	2	-	yes	yes	yes
PCSK5	2	-	yes	yes	yes
CD274	2	yes	yes	yes	-
SPACA6	2	-	yes	-	-
CCDC61	2	-	yes	-	yes
GTPBP1	2	-	yes	yes	-
SYN3	2	-	yes	yes	-
SH3RF3	2	-	yes	yes	yes
MGAT4A	2	-	yes	-	-
KCNK12	2	-	yes	-	-
EFEMP1	2	-	yes	yes	-
AAK1	2	-	yes	yes	-
GRAMD2B	2	-	yes	-	-
ALDH7A1	2	-	yes	yes	-
NFIB	2	yes	yes	yes	-
ALG2	2	-	yes	yes	-
TFEB	2	yes	yes	yes	-
ELOVL5	2	-	yes	yes	-
ZNF250	2	-	yes	-	-
PPP1R3A	2	-	yes	yes	-
HPCAL4	2	-	yes	-	-
GRIK3	2	-	yes	yes	yes
LOC102152242	2	-	-	-	-
CCM2	2	-	yes	-	-
FGFR1	2	yes	yes	yes	yes
XKR5	2	-	yes	-	-
YWHAQ	2	-	yes	yes	-
EFR3B	2	-	yes	yes	yes
DPYSL5	2	-	yes	yes	yes
SLC30A6	2	-	yes	-	-
CIART	2	-	yes	yes	-
RHOC	2	-	yes	-	-
EGFR	2	yes	yes	yes	-
CD44	2	-	yes	yes	-
YPEL4	2	-	yes	-	-
AHNAK	2	-	yes	yes	-
ORC4	2	-	yes	yes	-
MAP1B	2	-	yes	yes	-
ZNF362	2	-	yes	-	-
UBXN10	2	-	yes	-	-
SZRD1	2	-	yes	-	-
FBXO42	2	-	yes	-	-
NAT6	2	-	-	-	-
SLC25A20	2	-	yes	-	-
DCAF15	2	-	yes	yes	-
RAB3D	2	-	yes	yes	-
DNMT1	2	-	yes	yes	-
SESN3	2	-	yes	yes	yes
ENDOD1	2	-	yes	yes	-
MRE11	2	-	yes	yes	-
FAT3	2	yes	yes	yes	yes
KCNE3	2	-	yes	yes	-
TUB	2	-	yes	yes	-
BDNF	2	-	yes	yes	-
LOC102151128	2	-	-	-	-
DGKH	2	-	yes	yes	yes
UPF3A	2	-	yes	-	-
ACVR2B	2	-	yes	-	-
MACROD2	2	-	yes	yes	-
SLX4IP	2	-	yes	yes	-
PSMF1	2	-	yes	yes	-
RBCK1	2	-	yes	yes	-
AAR2	2	-	yes	-	-
PHYHIP	2	-	yes	yes	-
DMTN	2	-	yes	-	-
IRS1	2	-	yes	yes	-
DIS3L2	2	-	yes	yes	yes
LOC100686099	2	-	-	-	-
KREMEN1	2	-	yes	-	-
OSBP2	2	-	yes	-	yes
GNAZ	2	-	yes	-	-
MED15	2	-	yes	yes	yes
FIGNL2	2	-	yes	-	-
FAIM2	2	-	yes	yes	-
CCND2	2	yes	yes	yes	-
MARCH8	2	-	yes	yes	-
WBP1L	2	-	yes	-	-
ATRNL1	2	-	yes	yes	-
IMPAD1	2	-	yes	yes	-
ERAP1	2	-	yes	yes	yes
MRFAP1	2	-	yes	yes	-
NSD2	2	yes	yes	yes	yes
FMN1	2	-	yes	yes	yes
BAHD1	2	-	yes	-	-
LOC111093333	2	-	-	-	-
COPS2	2	-	yes	yes	-
DNAJB14	2	-	yes	-	-
PAPSS1	2	-	yes	yes	-
ANK2	2	-	yes	yes	-
ZPLD1	2	-	yes	yes	-
PLCXD2	2	-	yes	yes	-
ACAP2	2	-	yes	yes	-
UBE2QL1	2	-	yes	-	-
ZMAT3	2	-	yes	yes	-
LOC102151755	2	-	-	-	-
KIAA0319	2	-	yes	yes	yes
SP9	2	-	yes	-	-
ADAM23	2	-	yes	yes	-
ASIC4	2	-	yes	yes	-
ATP2B4	2	-	yes	yes	-
IKBKE	2	-	yes	-	-
IGSF9	2	-	yes	yes	-
ANAPC16	2	-	yes	-	-
LOC489082	2	-	-	-	-
HK3	2	-	yes	yes	-
SIK2	2	-	yes	yes	yes
DHX33	2	-	yes	-	-
ALKBH5	2	-	yes	yes	-
LEXM	2	-	yes	yes	yes
DEF8	2	-	yes	yes	-
CYB5B	2	-	yes	yes	-
MRM2	2	-	yes	-	-
CLEC16A	2	-	yes	yes	-
C6H16orf72	2	-	-	-	-
SRL	2	-	yes	yes	-
NAA60	2	-	yes	yes	-
ABL2	2	yes	yes	-	-
CENPL	2	-	yes	-	-
ENAH	2	-	yes	yes	-
ZNF24	2	-	yes	yes	yes
TTC39C	2	-	yes	-	-
ARHGAP5	2	yes	yes	yes	-
GALNT16	2	-	yes	yes	-
VASH1	2	-	yes	yes	-
TNRC6C	2	-	yes	yes	-
RHBDF2	2	-	yes	yes	yes
EFCAB3	2	-	yes	-	-
HSD17B1	2	-	yes	-	-
THRA	2	-	yes	yes	-
LHX1	2	-	-	-	-
CPD	2	-	yes	-	-
DOC2B	2	-	yes	-	-
NACC2	2	-	yes	yes	-
MYMK	2	-	yes	-	-
FNBP1	2	yes	yes	yes	-
IER5L	2	-	yes	-	yes
CD99	2	-	yes	-	-
SH3KBP1	2	-	yes	yes	-
ZMAT1	2	-	yes	yes	-
SLITRK4	2	-	yes	yes	-
ELAC1	2	-	yes	yes	-
SHC3	2	-	yes	yes	-
TBC1D30	2	-	yes	-	-
LOC111097595	2	-	-	-	-
FAM109B	2	-	-	-	-
FAM83F	2	-	yes	yes	-
GRAP2	2	-	yes	yes	-
CBX6	2	-	yes	-	-
KCNJ4	2	-	yes	-	yes
PREPL	2	-	yes	-	-
TMED9	2	-	yes	-	-
LOC102155594	2	-	-	-	-
FSD1L	2	-	yes	-	-
PSORS1C2	2	-	yes	-	-
GRM4	2	-	yes	yes	yes
ICK	2	-	yes	-	-
GRIK2	2	-	yes	yes	-
FAM120B	2	-	yes	yes	-
AZIN1	2	-	yes	yes	-
FAM135B	2	yes	yes	yes	yes
AGO2	2	-	-	-	-
TSNARE1	2	-	yes	yes	yes
JRK	2	-	yes	-	-
GPR37	2	-	yes	yes	-
ADAM22	2	-	yes	yes	-
GTPBP10	2	-	yes	-	-
PDK4	2	-	yes	yes	-
AGMO	2	-	yes	yes	-
RAPGEF5	2	-	yes	-	-
HIVEP3	2	-	yes	yes	yes
MAP7D1	2	-	yes	-	-
C15H12orf50	2	-	-	-	-
TMCC3	2	-	yes	-	-
NR2C1	2	-	yes	yes	-
DRAM1	2	-	yes	-	-
HHIP	2	-	yes	yes	-
LOC111090205	2	-	-	-	-
FAM131B	2	yes	yes	-	-
FAM84A	2	-	yes	yes	-
MALL	2	-	yes	-	-
TLX2	2	-	yes	-	-
MTHFD2	2	-	yes	yes	-
SFXN5	2	-	yes	yes	-
VANGL1	2	-	yes	yes	-
PNPLA8	2	-	yes	yes	-
ELF5	2	-	yes	yes	-
ATG13	2	-	yes	-	-
PHF21A	2	-	yes	yes	-
DAGLA	2	-	yes	-	yes
MAML3	2	-	yes	yes	-
SFMBT2	2	-	yes	yes	-
RCC1	2	-	yes	yes	-
SLC25A34	2	-	yes	-	-
CLCN6	2	-	yes	yes	yes
SRGAP3	2	yes	yes	yes	-
IP6K1	2	-	yes	yes	-
RAB11B	2	-	yes	yes	-
MRVI1	2	-	yes	yes	-
ARHGEF7	2	-	yes	yes	-
CSRNP1	2	-	yes	-	-
C24H20orf194	2	-	-	-	yes
LOC100685852	2	-	-	-	-
LOC106557713	2	-	-	-	-
PAN3	2	-	yes	yes	-
LATS2	2	yes	yes	yes	-
DNAJB3	2	-	-	-	-
RNF10	2	-	yes	yes	yes
LOC608483	2	-	-	-	-
CRKL	2	-	yes	yes	-
HOXC5	2	-	yes	-	-
POU6F1	2	-	yes	-	yes
MFAP5	2	-	yes	-	-
PARG	2	-	yes	yes	yes
GFRA1	2	-	yes	yes	-
PDZD8	2	-	yes	yes	-
XKR4	2	-	yes	yes	yes
ZFAND1	2	-	yes	-	-
PSKH2	2	-	yes	yes	-
MTDH	2	-	yes	-	-
POC5	2	-	yes	yes	-
ASB7	2	-	yes	yes	-
NR2F2	2	yes	yes	yes	-
SLCO3A1	2	-	yes	yes	yes
ABHD2	2	-	yes	yes	-
CPEB1	2	-	yes	yes	-
DRD5	2	-	yes	-	yes
RFC1	2	-	yes	yes	yes
CYP19A1	2	-	yes	yes	-
MYO9A	2	-	yes	yes	-
LOC100856070	2	-	-	-	-
SENP7	2	-	yes	yes	-
LRCH3	2	-	yes	yes	-
RIPOR2	2	-	yes	yes	-
ABT1	2	-	yes	yes	-
B3GALT1	2	-	yes	yes	-
METTL8	2	-	yes	yes	-
CCDC141	2	-	yes	yes	-
HECW2	2	-	yes	yes	-
TYW5	2	-	yes	yes	-
TRAK2	2	-	yes	yes	-
RAPH1	2	-	yes	yes	-
TGFB2	2	-	yes	yes	-
GALNT2	2	-	yes	yes	-
ARID5B	2	-	yes	yes	-
RAI14	2	-	yes	-	-
PHLDB1	2	-	yes	yes	-
ZBTB16	2	yes	yes	yes	yes
ZNF286A	2	-	yes	yes	-
SLC47A2	2	-	yes	-	yes
KANK4	2	-	yes	yes	-
DVL1	2	-	yes	-	-
CAMTA1	2	yes	yes	yes	-
PHLPP2	2	-	yes	yes	-
NFAT5	2	-	yes	yes	-
FBXL18	2	-	yes	yes	-
SRCAP	2	-	yes	yes	-
PLK1	2	-	yes	yes	yes
CDIP1	2	-	-	-	-
LOC611642	2	-	-	-	-
KCNC4	2	-	yes	-	-
IRF6	2	-	yes	yes	-
KIAA1614	2	-	yes	-	-
C7H1orf43	2	-	-	-	-
MAPRE2	2	-	yes	-	-
SYT16	2	-	yes	yes	-
LOC106557488	2	-	-	-	-
PRIMA1	2	-	yes	-	-
MOK	2	-	yes	yes	-
CKB	2	-	yes	yes	-
C8H14orf180	2	-	-	-	-
JMJD6	2	-	yes	yes	-
CACNB1	2	-	yes	yes	-
LASP1	2	yes	yes	-	-
PNPO	2	-	yes	-	-
SPAG9	2	-	yes	yes	-
MSI2	2	yes	yes	yes	-
LOC480681	2	-	-	-	-
SETX	2	-	yes	yes	yes
MED27	2	-	yes	yes	-
FAM102A	2	-	yes	yes	-
ST6GALNAC4	2	-	yes	-	-
PRKX	2	-	yes	yes	-
SMC1A	2	yes	yes	yes	-
DIAPH2	2	-	yes	yes	yes
TMEM164	2	-	yes	yes	-
PDZD4	2	-	yes	-	-
VAMP7	2	-	yes	yes	-
ZNF782	2	-	yes	yes	-
ZNF667	2	-	yes	yes	-
LOC484309	2	-	-	-	-
LOC102151792	2	-	-	-	-
ZNF568	2	-	yes	yes	-
MSRB3	2	-	yes	yes	yes
TRABD	2	-	yes	yes	-
SCUBE1	2	-	yes	yes	yes
WDPCP	2	-	yes	yes	-
AFF4	2	yes	yes	yes	-
HDHD3	2	-	yes	-	-
RPL7L1	2	-	yes	-	-
FZD1	2	-	yes	yes	-
HOXA2	2	-	yes	-	-
EZH2	2	yes	yes	yes	yes
SORBS2	2	-	yes	yes	-
ATOH8	2	-	yes	yes	-
SLC26A5	2	-	yes	-	-
LRRC4C	2	-	yes	yes	yes
PNPLA2	2	-	yes	-	-
SREK1	2	-	yes	yes	-
NKD1	2	-	yes	-	-
ZBTB40	2	-	yes	yes	yes
WNT4	2	-	yes	yes	yes
KLHDC7A	2	-	yes	yes	-
MAP1S	2	-	yes	yes	yes
SPON1	2	-	yes	yes	-
ARHGEF26	2	-	yes	-	-
CDS2	2	-	yes	-	-
RBM39	2	-	yes	yes	-
TRPC4	2	-	yes	yes	-
SAP30	2	-	yes	-	-
LOC111092434	2	-	-	-	-
SH3TC1	2	-	yes	yes	yes
SLC26A1	2	-	yes	-	yes
N6AMT1	2	-	yes	-	-
SUMO3	2	-	yes	-	-
MAPK10	2	-	yes	yes	-
MAP3K13	2	yes	yes	yes	yes
GFOD1	2	-	yes	yes	-
RASSF5	2	-	yes	yes	-
SLC30A10	2	-	yes	yes	yes
SLAMF9	2	-	yes	-	-
CHRM3	2	-	yes	yes	-
ADK	2	-	yes	yes	-
GLUD1	2	-	yes	-	-
ARHGEF37	2	-	yes	yes	-
ACAD8	2	-	yes	-	-
NECTIN1	2	-	yes	-	-
MYO15A	2	-	yes	yes	-
ESPN	2	-	yes	yes	-
PKD1L3	2	-	yes	yes	-
SEC14L5	2	-	yes	-	-
PTGS2	2	-	yes	yes	-
LOC612035	2	-	-	-	-
ETV3	2	-	yes	-	-
EFNA3	2	-	yes	-	-
SLC14A1	2	-	yes	yes	-
PTPN2	2	-	yes	yes	-
ST6GALNAC1	2	-	yes	-	yes
SMARCE1	2	-	yes	yes	-
WIPF2	2	-	yes	-	-
LOC491028	2	-	-	-	-
STXBP4	2	-	yes	yes	-
TRIM25	2	-	yes	yes	-
DUSP14	2	-	-	-	-
NUFIP2	2	-	yes	yes	-
LOC111094334	2	-	-	-	-
EYA4	2	-	yes	yes	-
DIRAS2	2	-	yes	yes	-
CALM3	2	-	yes	-	-
GPR4	2	-	yes	yes	-
CYP2S1	2	-	yes	yes	-
COQ8B	2	-	yes	yes	yes
ZNF829	2	-	yes	-	-
SMAD5	2	-	yes	yes	-
SPOCK1	2	-	yes	yes	yes
HAUS6	2	-	yes	-	yes
DNAJA1	2	-	yes	yes	-
BAG1	2	-	yes	-	-
SLC44A1	2	-	yes	yes	-
ZNF462	2	-	yes	yes	yes
TEAD3	2	-	yes	-	-
ADGRB3	2	-	yes	yes	-
LOC111098141	2	-	-	-	-
EEF1A1	2	-	yes	yes	-
EPHA7	2	yes	yes	yes	yes
LOC102157316	2	-	-	-	-
SLC52A2	2	-	yes	-	-
ZNF7	2	-	yes	yes	-
LOC482176	2	-	-	-	-
CBX3	2	-	yes	-	-
HOXA3	2	-	yes	-	yes
ZC3H12A	2	-	yes	yes	-
TCTEX1D4	2	-	-	-	yes
MARCH1	2	-	yes	yes	-
ADCY1	2	-	yes	yes	yes
ASIC3	2	-	yes	yes	yes
LOC111090267	2	-	-	-	-
NRG1	2	yes	yes	yes	-
MYCN	2	yes	yes	yes	-
CD58	2	-	yes	yes	-
SNX27	2	-	yes	yes	-
SLC1A2	2	-	yes	yes	yes
KDM2A	2	-	yes	yes	yes
TFCP2L1	2	-	yes	-	-
PLXDC2	2	-	yes	yes	-
GATA3	2	yes	yes	yes	-
TAF3	2	-	yes	yes	yes
LOC111089960	2	-	-	-	-
AK2	2	-	yes	-	-
PLA2G2C	2	-	yes	-	-
DISP3	2	-	yes	yes	-
UBIAD1	2	-	yes	yes	-
FCHSD2	2	-	yes	yes	-
KCNA4	2	-	yes	yes	yes
GPR180	2	-	yes	-	-
NANP	2	-	yes	-	-
ACKR2	2	-	yes	yes	-
SATB1	2	-	yes	yes	-
TFDP2	2	-	yes	yes	-
PAQR9	2	-	yes	yes	-
MBNL1	2	-	yes	yes	yes
RAP2B	2	-	yes	-	-
PAK5	2	-	yes	yes	-
BMP2	2	-	yes	yes	-
ADRA1D	2	-	yes	yes	-
AP5S1	2	-	yes	yes	-
SNPH	2	-	yes	yes	-
PLAGL2	2	-	yes	-	-
ACTR5	2	-	yes	yes	-
LOC102153058	2	-	-	-	-
GLRA3	2	-	yes	yes	yes
SCN8A	2	-	yes	yes	yes
ASIC1	2	-	yes	yes	-
LOC102151402	2	-	-	-	-
USP5	2	-	yes	yes	-
KCNA6	2	-	yes	yes	-
IQSEC3	2	-	yes	yes	yes
HOGA1	2	-	yes	-	-
TRIM8	2	-	yes	yes	yes
DUSP5	2	-	yes	-	-
PRDX3	2	-	yes	-	-
IKZF5	2	-	yes	-	-
GPR26	2	-	yes	yes	-
CYP7B1	2	-	yes	yes	yes
C29H8orf89	2	-	-	-	-
CPNE3	2	-	yes	yes	-
SYNM	2	-	yes	-	-
ABLIM2	2	-	yes	yes	-
ANKDD1A	2	-	yes	yes	-
SCAMP5	2	-	yes	-	-
ROBO2	2	yes	yes	yes	yes
NXPE3	2	-	yes	yes	-
BBX	2	-	yes	yes	-
LPP	2	yes	yes	yes	-
MYLK4	2	-	yes	yes	-
UBE2E3	2	-	yes	yes	-
LOC111094328	2	-	-	-	-
ORC2	2	-	yes	-	yes
WDR12	2	-	yes	-	-
ERBB4	2	yes	yes	yes	-
IGFBP5	2	-	yes	-	-
SLC45A3	2	yes	yes	-	-
BRINP3	2	-	yes	yes	-
UHMK1	2	-	yes	-	-
SDHC	2	-	yes	yes	yes
ST3GAL4	2	-	yes	-	-
KMT2A	2	yes	yes	yes	-
CEP164	2	-	yes	-	-
C5H11orf71	2	-	-	-	-
NFIA	2	-	yes	yes	-
GSE1	2	-	yes	yes	yes
CFDP1	2	-	yes	yes	-
SMPD3	2	-	yes	-	yes
TRIM56	2	-	yes	-	-
SEPT1	2	-	yes	-	-
GSG1L	2	-	yes	yes	yes
OLFM3	2	-	yes	yes	-
CLCA2	2	-	yes	yes	-
ADORA1	2	-	yes	yes	-
C7H1orf74	2	-	-	-	-
PRRX1	2	yes	yes	yes	-
IL6R	2	-	yes	-	-
GAREM1	2	-	yes	yes	-
BCL2L2	2	-	yes	-	-
CBLN3	2	-	yes	-	-
MGAT2	2	-	yes	-	-
KCNH5	2	-	yes	yes	-
ESR2	2	-	yes	yes	-
PPP1R36	2	-	yes	yes	-
MPP5	2	-	yes	-	-
CCDC177	2	-	yes	yes	-
CEP170B	2	-	yes	yes	-
RFNG	2	-	yes	-	-
MED1	2	-	yes	-	yes
RTN4RL1	2	-	yes	yes	-
SEC16A	2	-	yes	yes	-
ZBTB43	2	-	yes	yes	-
LOC102151918	2	-	-	-	-
DAB2IP	2	-	yes	yes	yes
GYG2	2	-	yes	-	-
TRAPPC3L	2	-	yes	yes	-
ZNF324	2	-	yes	yes	-
LOC100685539	2	-	-	-	-
SLC17A7	2	-	yes	-	-
CEACAM20	2	-	yes	-	-
ERICH4	2	-	yes	-	-
CAPS2	2	-	yes	yes	-
L3MBTL2	2	-	yes	yes	-
SCUBE3	2	-	yes	-	-
PLA2G7	2	-	yes	yes	-
PAXIP1	2	-	yes	yes	-
RNF32	2	-	yes	-	-
KCNIP3	2	-	yes	yes	yes
LOC100856603	2	-	-	-	-
LRIG2	2	-	yes	yes	yes
ZDHHC5	2	-	yes	yes	-
S100PBP	2	-	yes	yes	-
KDF1	2	-	yes	yes	yes
UCP2	2	-	yes	-	-
LOC111091708	2	-	-	-	-
ZBTB47	2	-	yes	-	-
THRB	2	-	yes	yes	-
SLC2A10	2	-	yes	yes	-
SLC9A8	2	-	yes	yes	-
ZFP64	2	-	yes	-	-
GID8	2	-	yes	-	-
FAM160B2	2	-	yes	yes	-
SMIM10L1	2	-	-	-	-
PEX26	2	-	yes	-	-
ZDHHC16	2	-	yes	-	-
HMX3	2	-	yes	yes	-
INO80	2	-	yes	yes	-
MAPK6	2	-	yes	-	-
LRRC3	2	-	yes	-	-
UNC5C	2	-	yes	yes	-
CERS6	2	-	yes	yes	yes
SATB2	2	-	yes	yes	yes
ARID4B	2	-	yes	yes	-
GRK6	2	-	yes	yes	-
LCP2	2	-	yes	-	-
LARP1	2	-	yes	yes	-
ADAMTS8	2	-	yes	-	yes
PER1	2	yes	yes	yes	-
TOM1L2	2	-	yes	yes	-
CCL24	2	-	yes	-	yes
IQCE	2	-	yes	-	-
EARS2	2	-	yes	yes	-
ZNF500	2	-	yes	-	-
PPFIA4	2	-	yes	yes	yes
FAM163A	2	-	yes	-	-
MEX3A	2	-	yes	yes	yes
LOC102154687	2	-	-	-	-
FBXO33	2	-	yes	-	-
TRAF3	2	-	yes	yes	yes
LOC491550	2	-	-	-	-
LOC106559269	2	-	-	-	-
MRO	2	-	yes	-	-
TFB1M	2	-	yes	yes	-
ACP7	2	-	yes	yes	yes
PPM1H	2	-	yes	yes	-
NR4A3	2	yes	yes	yes	-
PNPLA1	2	-	-	-	-
TRIB1	2	-	yes	yes	-
SGCB	2	-	yes	yes	-
NRF1	2	-	yes	yes	yes
CDK6	2	yes	yes	-	-
LOC475337	2	-	-	-	-
STAB2	2	-	yes	yes	-
KCMF1	2	-	yes	yes	-
EVA1A	2	-	yes	-	-
TET3	2	-	yes	yes	-
CPSF7	2	-	yes	yes	-
VWCE	2	-	yes	yes	yes
SLC39A12	2	-	yes	yes	-
MRC1	2	-	-	-	-
IL2RA	2	-	yes	yes	-
KIAA1257	2	-	yes	-	-
PLXNB1	2	-	yes	yes	yes
GDPD4	2	-	yes	-	-
UEVLD	2	-	yes	-	-
LOC608697	2	-	-	-	-
LOC609817	2	-	-	-	-
ACSS2	2	-	yes	yes	yes
SYS1	2	-	yes	-	-
MSRA	2	-	yes	yes	-
SLC39A14	2	-	yes	-	-
PER2	2	-	yes	yes	yes
SH2B3	2	yes	yes	-	-
CLEC1A	2	-	yes	yes	-
LOC111092984	2	-	-	-	-
SMIM14	2	-	yes	yes	-
SMAD6	2	-	yes	yes	-
PDE9A	2	-	yes	yes	yes
SPATC1L	2	-	yes	-	yes
KLHL24	2	-	yes	-	-
INO80D	2	-	yes	yes	-
HAVCR1	2	-	yes	yes	-
C4H5orf51	2	-	-	-	-
CDH9	2	-	yes	yes	yes
IGSF9B	2	-	yes	yes	-
SCN2B	2	-	yes	-	-
RAB39A	2	-	yes	yes	-
SLC13A5	2	-	yes	yes	-
PDE4B	2	-	yes	yes	-
LEPROT	2	-	yes	yes	-
MTSS1L	2	-	yes	yes	-
LOC489911	2	-	-	-	-
TBC1D24	2	-	yes	yes	-
MDGA2	2	-	yes	yes	-
GTF2A1	2	-	yes	yes	-
MYADML2	2	-	yes	-	yes
SCN4A	2	-	yes	yes	yes
LOC111098877	2	-	-	-	-
LOC484444	2	-	-	-	-
MAPK8IP2	2	-	yes	-	-
MAFF	2	-	yes	-	-
LIMS1	2	-	yes	-	-
DMRTA1	2	-	yes	-	-
PRICKLE4	2	-	yes	-	-
KCNK9	2	-	yes	yes	-
CHRNB4	2	-	yes	-	yes
GABRA4	2	-	yes	yes	-
NIPAL1	2	-	yes	yes	-
HOXA11	2	yes	yes	yes	-
PDE1C	2	-	yes	yes	-
MGAT4C	2	-	yes	yes	-
C17H2orf71	2	-	-	-	-
ANKRD34A	2	-	yes	yes	-
LANCL2	2	-	yes	yes	-
ART5	2	-	yes	yes	-
NEK10	2	-	yes	yes	-
CENPB	2	-	yes	yes	-
ARF3	2	-	yes	-	-
VWA2	2	-	yes	yes	-
ST18	2	-	yes	yes	yes
LOC111094991	2	-	-	-	-
KIAA0232	2	-	yes	yes	yes
C30H15orf52	2	-	-	-	-
THAP9	2	-	yes	yes	-
UPK1B	2	-	yes	-	-
KLHL6	2	-	yes	yes	yes
TMEM170B	2	-	yes	-	-
ZNF391	2	-	yes	yes	-
HSD17B7	2	-	yes	yes	-
NOS1AP	2	-	yes	yes	-
LOC111094542	2	-	-	-	-
SGPL1	2	-	yes	yes	-
PCYOX1L	2	-	yes	yes	-
PRLR	2	-	yes	yes	-
ACAP3	2	-	yes	yes	yes
MRPL20	2	-	yes	-	-
LOC111095999	2	-	-	-	-
EEF2K	2	-	yes	yes	-
MEF2D	2	-	yes	-	-
ZNF396	2	-	-	-	-
ARF6	2	-	yes	yes	-
CALM1	2	-	yes	yes	-
RAB11FIP4	2	-	yes	yes	-
KIAA1958	2	-	yes	yes	yes
ZNF451	2	-	yes	yes	-
UBE2L6	2	-	yes	yes	-
GINS1	2	-	yes	yes	yes
VAPB	2	-	yes	yes	-
MED13L	2	-	yes	yes	-
LOC488951	2	-	-	-	-
CCDC102B	1	-	yes	yes	-
LOC100683370	1	-	-	-	-
LOC611270	1	-	-	-	-
ZNF541	1	-	yes	yes	yes
SAE1	1	-	yes	-	-
MARK4	1	-	yes	-	yes
EGLN2	1	-	yes	-	-
AKT2	1	yes	yes	yes	-
PLEKHG2	1	-	yes	-	yes
PSMD8	1	-	yes	yes	yes
TDRD12	1	-	yes	yes	yes
PLEKHF1	1	-	yes	-	yes
CERK	1	-	yes	-	-
NPTXR	1	-	yes	yes	-
KDELR3	1	-	yes	-	-
BAIAP2L2	1	-	yes	yes	-
TRIOBP	1	-	yes	yes	yes
RBFOX2	1	-	yes	yes	-
LOC102155757	1	-	-	-	-
STON1	1	-	yes	yes	-
LOC102151636	1	-	-	-	-
RAPGEF6	1	-	yes	yes	-
FTH1	1	-	yes	-	-
POLE3	1	-	-	-	-
TRAF1	1	-	yes	yes	-
LOC111097902	1	-	-	-	-
C12H6orf47	1	-	-	-	-
AGPAT1	1	-	-	-	-
ZBTB9	1	-	yes	-	-
IP6K3	1	-	yes	-	-
HMGA1	1	yes	yes	yes	-
FOXP4	1	-	yes	yes	yes
ZNF451;ZNF451	1	-	-	-	-
SLC17A5	1	-	yes	-	-
UBE3D	1	-	yes	yes	-
NDUFAF4	1	-	yes	-	-
BVES	1	-	yes	-	-
QRSL1	1	-	yes	-	-
ZNF572	1	-	yes	yes	-
PHF20L1	1	-	yes	yes	-
LYNX1	1	-	yes	-	-
FOXH1	1	-	yes	-	-
ATP8A1	1	-	yes	yes	-
LOC482199	1	-	-	-	-
TRIM11	1	-	yes	yes	-
MRPL55	1	-	yes	-	-
KLF14	1	-	yes	yes	-
ANKMY2	1	-	yes	-	-
EVX1	1	-	yes	-	yes
YBX1	1	-	yes	yes	-
EDN2	1	-	yes	-	yes
SCMH1	1	-	yes	-	-
STK40	1	-	yes	-	-
KIAA0319L	1	-	yes	-	-
LOC106559726	1	-	-	-	-
ZSWIM5	1	-	yes	yes	-
LUC7L2	1	-	yes	-	-
KIAA1549	1	yes	yes	yes	-
ZNF398	1	-	yes	yes	-
REPIN1	1	-	yes	-	-
ACTR3B	1	-	yes	-	-
RNF170	1	-	yes	-	-
SFRP1	1	-	yes	-	-
ZMAT4	1	-	yes	yes	-
ADGRA2	1	-	yes	yes	-
CNOT7	1	-	yes	-	-
SETD7	1	-	yes	yes	-
TEX51	1	-	yes	-	-
GJD4	1	-	yes	-	-
YME1L1	1	-	yes	-	-
GPR158	1	-	yes	yes	yes
LOC100855970	1	-	-	-	-
MAST4	1	-	yes	yes	-
CD180	1	-	yes	yes	-
CSNK2A2	1	-	yes	yes	-
CNGB1	1	-	yes	yes	yes
ZSCAN20	1	-	yes	yes	-
RPS6KA1	1	-	yes	yes	-
LOC478183	1	-	-	-	-
CROCC	1	-	yes	yes	yes
ZXDC	1	-	yes	yes	-
RPN1	1	yes	yes	-	yes
LSM3	1	-	yes	yes	-
NR2C2	1	-	yes	yes	-
SLC6A1	1	-	yes	yes	yes
TATDN2	1	-	yes	-	-
GXYLT2	1	-	yes	yes	yes
RFT1	1	-	yes	-	-
LOC476620	1	-	-	-	-
AMT	1	-	yes	-	-
GPX1	1	-	yes	-	-
CCRL2	1	-	yes	yes	yes
NDUFA13	1	-	yes	yes	-
SUGP1	1	-	yes	-	-
DDX39A	1	-	yes	-	-
PDE4A	1	-	yes	yes	-
CCL25	1	-	yes	-	-
SIRT6	1	-	-	-	-
ATCAY	1	-	yes	-	yes
FZR1	1	-	yes	-	-
NFIC	1	-	yes	yes	yes
SPPL2B	1	-	yes	yes	-
CFD	1	-	yes	-	-
ODF3L2	1	-	yes	-	yes
LOC608075	1	-	-	-	-
TMEM135	1	-	yes	yes	-
CCDC90B	1	-	yes	-	-
P2RY6	1	-	yes	yes	-
STK33	1	-	yes	yes	-
RNF141	1	-	yes	-	-
LIN7C	1	-	yes	yes	-
LOC100855527	1	-	-	-	-
PIBF1	1	-	yes	yes	-
MOBP	1	-	yes	yes	-
PIK3R4	1	-	yes	yes	-
C23H3orf33	1	-	-	-	-
SIRPA	1	yes	yes	-	-
MROH8	1	-	-	-	-
RPRD1B	1	-	yes	-	-
TTPAL	1	-	yes	-	-
CDH4	1	-	yes	yes	-
TNFRSF19	1	-	yes	yes	-
ZDHHC20	1	-	yes	yes	-
ENTPD4	1	-	yes	yes	-
ERFE	1	-	yes	-	-
MTERF4	1	-	yes	-	-
ZNF605	1	-	yes	-	-
LOC610615	1	-	-	-	-
PPTC7	1	-	yes	-	-
RAB35	1	-	yes	yes	-
SPPL3	1	-	yes	yes	-
MMAB	1	-	yes	-	-
KIAA1671	1	-	yes	yes	yes
TCN2	1	-	yes	-	-
EIF4B	1	-	yes	yes	-
VAMP1	1	-	yes	yes	-
B4GALNT3	1	-	yes	yes	yes
ADIPOR2	1	-	yes	yes	-
CSGALNACT2	1	-	yes	yes	-
LOC102151298	1	-	-	-	-
BLNK	1	-	yes	yes	-
HPSE2	1	-	yes	yes	-
LOC111093047	1	-	-	-	-
LZTS2	1	-	yes	yes	-
CAMK4	1	-	yes	yes	-
RIOK2	1	-	yes	yes	-
PCSK6	1	-	yes	yes	-
KLHL25	1	-	yes	-	-
PLIN1	1	-	yes	-	-
ZNF774	1	-	yes	-	-
CTSH	1	-	yes	yes	-
C1QTNF7	1	-	yes	yes	yes
CLNK	1	-	yes	yes	-
LOC102152206	1	-	-	-	-
LOC102155229	1	-	-	-	-
CNOT6L	1	-	yes	yes	-
ALPK1	1	-	yes	yes	-
ATP6V1A	1	-	yes	yes	-
HEG1	1	-	yes	yes	-
LOC609445	1	-	-	-	-
PEX5L	1	-	yes	yes	yes
MAGEF1	1	-	yes	yes	-
TP63	1	yes	yes	yes	-
ATXN1	1	-	yes	yes	yes
HIST1H1T	1	-	yes	-	-
HMGN4	1	-	yes	-	-
GPR155	1	-	yes	-	-
CASQ1	1	-	yes	yes	-
DISP1	1	-	yes	yes	yes
ACTA1	1	-	yes	yes	-
ATOH7	1	-	yes	yes	-
DNAJB12	1	-	yes	-	-
SH2D4B	1	-	yes	yes	-
PRR7	1	-	yes	-	-
ZNF300	1	-	yes	yes	-
AMACR	1	-	yes	yes	-
KIRREL3	1	-	yes	yes	yes
SLC37A4	1	-	-	-	-
RNF214	1	-	yes	yes	yes
NCAM1	1	-	yes	yes	-
ANKFY1	1	-	yes	yes	-
NLGN2	1	-	yes	yes	-
SLC35G6	1	-	yes	yes	-
RCVRN	1	-	yes	yes	-
UBB	1	-	yes	yes	-
TTC19	1	-	yes	-	-
SHMT1	1	-	yes	yes	-
MPRIP	1	-	yes	-	-
FGGY	1	-	yes	yes	-
TMEM61	1	-	yes	-	-
TMEM201	1	-	yes	yes	-
BCO1	1	-	yes	yes	-
ACTL6B	1	-	yes	-	-
AZGP1	1	-	yes	-	yes
TRIM4	1	-	yes	yes	-
ZNF853	1	-	yes	-	-
GNA12	1	-	yes	yes	-
GPER1	1	-	yes	-	-
C6H7orf50	1	-	-	-	-
RHBDL1	1	-	yes	yes	-
DENND2D	1	-	yes	yes	-
VAV3	1	-	yes	yes	-
KIAA1107	1	-	-	-	-
CAMSAP2	1	-	yes	yes	yes
ACBD6	1	-	yes	yes	-
STX6	1	-	yes	yes	-
C7H1orf21	1	-	-	-	-
TDRD5	1	-	yes	yes	-
NES	1	-	yes	yes	-
GPATCH4	1	-	yes	yes	-
PSTPIP2	1	-	yes	-	-
TAF4B	1	-	yes	yes	-
TWSG1	1	-	yes	-	-
SLC24A4	1	-	yes	-	yes
FRMD6	1	-	yes	yes	-
HSPA2	1	-	yes	yes	-
SIPA1L1	1	-	yes	yes	yes
LOC490770	1	-	-	-	-
DLST	1	-	yes	yes	-
TGFB3	1	-	yes	-	-
CCDC88C	1	-	yes	yes	-
SLC25A10	1	-	yes	-	-
FBF1	1	-	yes	yes	yes
KCTD2	1	-	-	-	-
LOC610380	1	-	-	-	-
KCNH6	1	-	yes	yes	-
KPNA2	1	-	yes	-	-
C9H17orf58	1	-	-	-	-
PLCD3	1	-	yes	yes	-
AOC3	1	-	yes	yes	-
PPP1R1B	1	-	yes	-	-
LOC100856485	1	-	-	-	-
NME2	1	-	yes	-	-
GAS2L2	1	-	-	-	yes
MYO18A	1	-	yes	yes	-
RAPGEF1	1	-	yes	yes	-
NTMT1	1	-	-	-	-
RABGAP1	1	-	yes	yes	-
RLIM	1	-	yes	-	-
AMOT	1	-	yes	yes	yes
ABCD1	1	-	yes	yes	-
LOC483954	1	-	-	-	-
ZCCHC2	1	-	yes	yes	-
RNMT	1	-	yes	yes	-
GOLM1	1	-	yes	-	-
SPTLC1	1	-	yes	-	yes
PPP6R1	1	-	yes	yes	-
ZNF613	1	-	yes	-	-
SIGLECL1	1	-	yes	-	-
PRR12	1	-	yes	yes	-
IRF2BP1	1	-	yes	yes	yes
SPTBN4	1	-	yes	yes	-
LOC100687072	1	-	-	-	-
ZNF146	1	-	yes	-	-
LOC111090012	1	-	-	-	-
CEBPG	1	-	yes	-	-
MYO1A	1	-	yes	yes	yes
GNS	1	-	yes	yes	-
SMC1B	1	-	yes	yes	yes
MEI1	1	-	yes	yes	-
MCHR1	1	-	yes	yes	-
SYNGR1	1	-	yes	yes	-
FAM227A	1	-	yes	yes	-
PWP1	1	-	yes	yes	-
LYG1	1	-	yes	yes	-
FAM178B	1	-	yes	yes	-
ZFP36L2	1	-	yes	-	-
EML6	1	-	yes	yes	-
RTN4	1	-	yes	yes	-
LOC100856725	1	-	-	-	-
LOC102157173	1	-	-	-	-
MXD1	1	-	yes	yes	-
LOC100684769	1	-	-	-	-
LOC100687713	1	-	-	-	-
LOC111090018	1	-	-	-	-
SNCAIP	1	-	yes	yes	-
ISOC1	1	-	yes	-	-
FAM53C	1	-	yes	-	-
BNC2	1	-	yes	yes	yes
TMEM245	1	-	yes	yes	-
LY6G6F	1	-	yes	yes	-
FANCE	1	-	yes	yes	-
MAPK14	1	-	yes	-	-
STK38	1	-	yes	-	-
TREML2	1	-	yes	-	-
XPO5	1	-	yes	yes	yes
LOC111098205	1	-	-	-	-
PAQR8	1	-	yes	-	-
BEND6	1	-	yes	yes	-
OGFRL1	1	-	yes	yes	-
MEI4	1	-	yes	yes	-
RNGTT	1	-	yes	yes	-
POU3F2	1	-	yes	yes	-
STK3	1	-	yes	yes	-
RRM2B	1	-	yes	-	-
SLA	1	-	yes	yes	yes
LOC111098457	1	-	-	-	-
MOB1B	1	-	yes	-	-
DBF4	1	-	yes	yes	-
ISPD	1	-	yes	yes	-
AOAH	1	-	yes	yes	-
WNT2	1	-	yes	yes	-
PPIH	1	-	-	-	-
ELAVL4	1	-	yes	yes	-
TRABD2B	1	-	yes	yes	-
EFCAB14	1	-	yes	yes	-
PAH	1	-	yes	yes	-
SMARCA5	1	-	yes	yes	-
SFRP2	1	-	yes	-	-
GRIA2	1	-	yes	yes	yes
C15H4orf46	1	-	-	-	-
LOC102152420	1	-	-	-	-
TPK1	1	-	yes	yes	-
MKRN1	1	-	yes	yes	-
LOC102152103	1	-	-	-	-
ZNF777	1	-	yes	yes	-
LOC111090290	1	-	-	-	-
MAK16	1	-	yes	yes	yes
PURG	1	-	yes	-	-
SARAF	1	-	yes	-	yes
DLC1	1	-	yes	yes	yes
CLDN22	1	-	yes	-	-
LOC102157108	1	-	-	-	-
LOC482987	1	-	-	-	-
MFSD2B	1	-	yes	-	yes
SLC35F6	1	-	yes	yes	-
UCN	1	-	yes	yes	-
FOSL2	1	-	yes	yes	-
REG3A	1	-	yes	yes	-
MAB21L3	1	-	yes	-	-
C17H1orf54	1	-	-	-	-
PRUNE1	1	-	yes	yes	-
SUN3	1	-	yes	yes	-
C18H7orf57	1	-	-	-	-
SLC26A3	1	-	yes	yes	-
ATXN7L1	1	-	yes	yes	-
EHF	1	-	yes	yes	-
CD59	1	-	yes	-	yes
LOC483444	1	-	-	-	-
CRY2	1	-	yes	yes	-
ORAOV1	1	-	-	-	-
PTPRCAP	1	-	yes	-	-
ELMOD2	1	-	yes	-	-
POLR2D	1	-	yes	-	-
MYO7B	1	-	yes	yes	-
PROC	1	-	yes	-	-
PROSER2	1	-	yes	yes	yes
PFKFB3	1	-	yes	-	-
GRXCR2	1	-	yes	-	-
SH3RF2	1	-	yes	yes	-
TCERG1	1	-	yes	-	-
ENC1	1	-	yes	yes	-
GOT2	1	-	yes	yes	-
MMP15	1	-	yes	yes	-
ADGRG1	1	-	yes	yes	-
ABCC11	1	-	yes	yes	-
HPCA	1	-	yes	-	-
KPNA6	1	-	yes	yes	-
PTPRU	1	-	yes	yes	yes
ZNF436	1	-	yes	-	-
HNRNPR	1	-	yes	yes	-
MFN2	1	-	yes	-	-
KIAA2013	1	-	yes	yes	-
FBLN2	1	yes	yes	yes	yes
SEC13	1	-	yes	yes	yes
IL17RB	1	-	yes	yes	yes
CACNA1D	1	yes	yes	yes	yes
QRICH1	1	-	yes	-	-
ALS2CL	1	-	yes	-	-
HOMER3	1	-	yes	-	-
KCNN1	1	-	yes	yes	-
B3GNT3	1	-	yes	-	-
TPM4	1	yes	yes	yes	-
ADGRE5	1	-	yes	yes	-
HOOK2	1	-	yes	-	-
ANGPTL6	1	-	yes	-	-
LOC484978	1	-	-	-	-
MLLT1	1	yes	yes	yes	yes
DPP9	1	-	yes	yes	-
MATK	1	-	yes	-	yes
LOC106560115	1	-	-	-	-
FSTL3	1	yes	yes	yes	-
MAML2	1	yes	yes	yes	-
FZD4	1	-	yes	-	yes
ARRB1	1	-	yes	-	-
LOC111091601	1	-	-	-	-
HTATIP2	1	-	yes	yes	-
FAM124A	1	-	yes	yes	-
LOC102157269	1	-	-	-	-
ZIC5	1	-	yes	yes	-
RASA3	1	-	yes	yes	-
TCAIM	1	-	yes	-	-
GORASP1	1	-	yes	-	-
CLSTN2	1	-	yes	yes	-
MED12L	1	-	yes	yes	yes
IGSF10	1	-	yes	yes	-
OPA1	1	-	yes	yes	-
LOC609513	1	-	-	-	-
ID1	1	-	-	-	-
RBL1	1	-	yes	yes	yes
STK4	1	-	yes	yes	-
CDH26	1	-	yes	yes	-
FREM2	1	-	yes	yes	-
STARD13	1	-	yes	yes	-
CUL3	1	yes	yes	yes	-
COL4A4	1	-	yes	yes	-
PRSS56	1	-	yes	-	yes
DGKD	1	-	yes	yes	-
ANHX	1	-	yes	-	-
GTF2H3	1	-	yes	-	-
FOXN4	1	-	yes	yes	yes
CMKLR1	1	-	yes	-	-
HPS4	1	-	yes	yes	-
OSM	1	-	yes	-	-
MTFP1	1	-	-	-	-
SUSD2	1	-	yes	yes	-
CCDC188	1	-	-	-	-
ARVCF	1	-	yes	yes	yes
MRPL40	1	-	yes	-	-
LIPF	1	-	yes	yes	yes
TMEM106C	1	-	yes	yes	-
SLC48A1	1	-	yes	-	-
FGD4	1	-	yes	yes	-
FAM234B	1	-	yes	yes	yes
LRRC23	1	-	yes	yes	-
FGFBP3	1	-	yes	-	-
NOC3L	1	-	yes	yes	-
LOC477792	1	-	-	-	-
SCD	1	-	yes	-	-
SORCS3	1	-	yes	yes	yes
LOC100687619	1	-	-	-	-
ACADSB	1	-	yes	yes	yes
JMY	1	-	yes	yes	-
AGGF1	1	-	yes	yes	-
GCNT4	1	-	yes	yes	-
FAM169B	1	-	yes	-	-
ACSBG1	1	-	yes	yes	yes
CFAP99	1	-	yes	-	yes
NWD2	1	-	yes	yes	-
ZCCHC4	1	-	yes	-	-
PI4K2B	1	-	yes	yes	yes
NCAPG	1	-	yes	yes	-
LOC111093410	1	-	-	-	-
GPR176	1	-	yes	yes	-
VPS18	1	-	yes	-	-
MAPKBP1	1	-	yes	yes	yes
CATSPER2	1	-	yes	-	-
MYO5A	1	yes	yes	yes	yes
TLN2	1	-	yes	yes	yes
SLC24A1	1	-	yes	yes	-
ZWILCH	1	-	yes	yes	-
AAGAB	1	-	yes	yes	-
PAQR5	1	-	yes	yes	yes
USP25	1	-	yes	yes	-
ADAMTS5	1	-	yes	yes	-
LOC102152474	1	-	-	-	-
PDXK	1	-	yes	yes	-
TRAPPC10	1	-	yes	yes	-
DNMT3L	1	-	yes	yes	-
LOC106558106	1	-	-	-	-
MCM3AP	1	-	yes	yes	yes
ANTXR2	1	-	yes	-	-
FAM13A	1	-	yes	yes	-
ADGRG7	1	-	yes	yes	-
PARP14	1	-	yes	yes	-
PCYT1A	1	-	yes	-	-
TERT	1	yes	yes	yes	-
FAM131A	1	-	yes	yes	-
EPHB3	1	-	yes	-	-
DUSP22	1	-	yes	-	-
BLOC1S5	1	-	yes	yes	-
GALNT5	1	-	yes	yes	-
SP5	1	-	yes	-	-
WIPF1	1	-	yes	yes	-
ITGAV	1	yes	yes	yes	yes
LOC111094324	1	-	-	-	-
TMBIM1	1	-	yes	-	-
USP37	1	-	yes	yes	-
IHH	1	-	yes	yes	-
NFASC	1	-	yes	yes	yes
NR1I3	1	-	yes	-	-
GPR137B	1	-	yes	-	-
RUFY2	1	-	yes	yes	-
SGCD	1	-	yes	yes	yes
NIM1K	1	-	yes	yes	yes
TIRAP	1	-	yes	yes	-
SIAE	1	-	yes	yes	-
ARCN1	1	-	yes	yes	-
LOC489396	1	-	-	-	-
GUCY1A2	1	-	yes	yes	-
ARRB2	1	-	yes	yes	-
FXR2	1	-	yes	-	yes
LOC106558767	1	-	-	-	-
AKAP10	1	-	yes	yes	yes
EPN2	1	-	yes	yes	-
PLD6	1	-	yes	yes	-
PGM1	1	-	yes	yes	yes
CYP2J2	1	-	yes	-	-
UBE2J2	1	-	yes	-	-
SKI	1	yes	yes	yes	-
NMNAT1	1	-	yes	-	-
CHST4	1	-	yes	-	yes
ATXN1L	1	-	yes	yes	yes
E2F4	1	-	yes	-	-
GTF2IRD1	1	-	yes	yes	-
MOGAT3	1	-	yes	-	-
VGF	1	-	yes	yes	-
SAP25	1	-	yes	-	-
AGFG2	1	-	yes	-	-
LOC609183	1	-	-	-	-
FBXL19	1	-	yes	yes	yes
TBX6	1	-	yes	yes	-
CACNG3	1	-	yes	yes	-
UBFD1	1	-	yes	yes	-
LOC479817	1	-	-	-	-
GPR139	1	-	yes	yes	-
MPV17L	1	-	yes	yes	-
CREBBP	1	yes	yes	yes	yes
GNG13	1	-	-	-	-
CSF1	1	-	yes	-	yes
LOC106558951	1	-	-	-	-
BARHL2	1	-	yes	-	yes
MCOLN3	1	-	yes	-	-
ST6GALNAC5	1	-	yes	yes	-
ARPC5	1	-	yes	-	-
MPC2	1	-	yes	-	-
DUSP27	1	-	yes	yes	-
CDC42BPA	1	-	yes	yes	-
ACBD3	1	-	yes	yes	-
ASH1L	1	-	yes	yes	-
TPM3	1	yes	yes	-	-
ESCO1	1	-	yes	yes	-
ROCK1	1	-	yes	yes	yes
IPO4;TM9SF1	1	-	-	-	-
RALGAPA1	1	-	yes	yes	-
ZFYVE1	1	-	yes	yes	-
ERG28	1	-	yes	-	-
TMED8	1	-	yes	-	-
CDC27	1	-	yes	yes	-
MAP3K3	1	-	yes	yes	yes
STRADA	1	-	yes	yes	yes
CACNG4	1	-	yes	-	-
C1QL1	1	-	yes	-	-
SLC4A1	1	-	yes	yes	yes
ETV4	1	yes	yes	yes	-
TCAP	1	-	yes	-	-
SRCIN1	1	-	-	-	yes
COIL	1	-	yes	-	-
CUEDC1	1	-	yes	yes	-
PIGS	1	-	yes	yes	-
TAX1BP3	1	-	yes	yes	-
RNF208	1	-	yes	-	yes
GLT6D1	1	-	yes	yes	-
UCK1	1	-	yes	yes	-
PLPP7	1	-	yes	-	-
TOR1A	1	-	yes	yes	-
LOC102156797	1	-	-	-	-
PUDP	1	-	yes	yes	-
WWC3	1	-	yes	yes	-
GPM6B	1	-	yes	yes	-
BCLAF3	1	-	yes	yes	-
OTC	1	-	yes	yes	yes
EFHC2	1	-	yes	yes	-
ERAS	1	-	yes	yes	-
ARHGEF9	1	-	yes	yes	-
PDZD11	1	-	yes	yes	-
SLC16A2	1	-	yes	yes	-
COL4A6	1	-	yes	yes	yes
TRPC5OS	1	-	yes	-	-
LOC492114	1	-	-	-	-
MAP7D3	1	-	yes	yes	-
GABRE	1	-	yes	yes	-
LOC492227	1	-	-	-	-
CD226	1	-	yes	yes	-
NARS	1	-	yes	-	-
SLC35D3	1	-	yes	-	-
TNFAIP3	1	yes	yes	yes	yes
PERP	1	-	yes	-	-
ZDHHC14	1	-	yes	-	-
AKAP7	1	-	yes	yes	-
FANCC	1	-	yes	yes	-
FBP1	1	-	yes	yes	-
NTRK2	1	yes	yes	yes	yes
LOC476317	1	-	-	-	-
FAM122A	1	-	yes	-	-
S1PR3	1	-	yes	yes	-
LOC100856086	1	-	-	-	-
LOC102152013	1	-	-	-	-
LOC100683471	1	-	-	-	-
LOC100685226	1	-	-	-	-
LOC611716	1	-	-	-	-
CD37;TEAD2	1	-	-	-	-
BLVRB	1	-	yes	yes	-
ZNF790	1	-	yes	yes	-
SBSN	1	-	yes	yes	-
LGI4	1	-	yes	-	-
HPN	1	-	yes	-	-
ZNF599	1	-	yes	yes	-
UBA2	1	-	yes	-	yes
ITGA7	1	-	yes	-	yes
MIP	1	-	yes	yes	-
SLC26A10	1	-	yes	yes	-
BEST3	1	-	yes	-	-
SELENOO	1	-	yes	yes	-
CSDC2	1	-	yes	-	-
SGSM3	1	-	yes	yes	yes
JOSD1	1	-	yes	yes	-
IL2RB	1	-	yes	-	yes
CNNM4	1	-	yes	yes	yes
THADA	1	-	yes	yes	-
ID2	1	-	yes	yes	-
PPP4R3B	1	-	yes	yes	yes
PAPOLG	1	-	yes	yes	-
GFPT1	1	-	yes	yes	-
TRIM52	1	-	yes	-	-
ADAMTS2	1	-	yes	yes	-
LOC111097990	1	-	-	-	-
SLC22A5	1	-	yes	yes	-
LRRC19	1	-	yes	-	-
PIGO	1	-	yes	yes	-
NPR2	1	-	yes	yes	-
STX17	1	-	yes	yes	-
TNFSF8	1	-	yes	-	-
DLA-12	1	-	-	-	-
TMEM217	1	-	yes	-	-
KCNK16	1	-	yes	yes	-
MYMX	1	-	-	-	-
RHAG	1	-	yes	yes	-
RAB23	1	-	yes	-	-
SYNCRIP	1	-	yes	yes	-
LIN28B	1	-	yes	yes	-
GTF3C6	1	-	-	-	-
BAALC	1	-	yes	yes	-
OXR1	1	-	yes	yes	-
GLI4	1	-	yes	yes	-
LOC111098617	1	-	-	-	-
WNT9A	1	-	yes	-	-
CALU	1	-	yes	-	-
CASD1	1	-	yes	yes	-
AGR2	1	-	yes	-	-
SKAP2	1	-	yes	yes	yes
NPSR1	1	-	yes	yes	-
TBX20	1	-	yes	-	-
C15H1orf109	1	-	-	-	-
BTF3L4	1	-	yes	yes	-
RAB3B	1	-	yes	-	-
EPS15	1	yes	yes	yes	-
MOB3C	1	-	yes	yes	-
LURAP1	1	-	yes	-	-
DPH2	1	-	yes	yes	-
NTN4	1	-	yes	-	-
SYCP3	1	-	yes	-	-
GNPTAB	1	-	yes	yes	-
LOC100856019	1	-	-	-	-
HCFC2	1	-	yes	yes	yes
LOC111090091	1	-	-	-	-
LOC482741	1	-	-	-	-
SLC13A4	1	-	yes	-	-
LEPROTL1	1	yes	yes	-	-
NT5C1B	1	-	yes	-	-
PFN4	1	-	yes	-	-
NCOA1	1	yes	yes	yes	-
TCF23	1	-	yes	-	-
SOS1	1	-	yes	yes	-
LOC611670	1	-	-	-	-
TMEM87B	1	-	yes	-	-
TTL	1	-	yes	yes	-
C17H2orf78	1	-	-	-	-
WDR3	1	-	yes	yes	-
SV2A	1	-	yes	yes	-
MRPS21	1	-	yes	-	-
GLI3	1	-	yes	yes	yes
PRR5L	1	-	yes	yes	-
FBXO3	1	-	yes	-	-
LOC100686934	1	-	-	-	-
PRDM11	1	-	yes	yes	-
LOC611806	1	-	-	-	-
PELI3	1	-	yes	yes	yes
MUS81	1	-	yes	-	-
MEN1	1	yes	yes	-	-
C18H11orf84	1	-	-	-	-
SYT7	1	-	yes	yes	-
CD6	1	-	yes	-	-
RAB33B	1	-	yes	-	-
FAT4	1	yes	yes	yes	-
KIAA1217	1	-	yes	yes	yes
OTUD1	1	-	yes	yes	-
MLLT10	1	yes	yes	yes	yes
STAM	1	-	yes	yes	yes
PRPF18	1	-	yes	yes	-
NR3C1	1	-	yes	yes	-
MIER3	1	-	yes	yes	-
RAB3C	1	-	yes	yes	yes
IPO11	1	-	yes	yes	-
SREK1IP1	1	-	yes	yes	-
KATNB1	1	-	yes	yes	-
ADGRG3	1	-	yes	yes	-
MMP2	1	-	yes	yes	-
TMCC1	1	-	yes	yes	-
CIDEC	1	-	yes	-	-
DNASE1L3	1	-	yes	yes	-
DNAH1	1	-	yes	yes	-
WDR82	1	-	yes	-	-
GRM2	1	-	yes	yes	yes
SEMA3F	1	-	yes	-	-
XCR1	1	-	yes	-	-
FYCO1	1	-	yes	yes	yes
CDCP1	1	-	yes	yes	yes
CRTC1	1	yes	yes	yes	-
SSBP4	1	-	yes	-	yes
GTPBP3	1	-	-	-	-
MED26	1	-	yes	yes	-
CASP14	1	-	yes	yes	-
NFIX	1	-	yes	yes	-
ANGPTL8	1	-	yes	-	-
AP1M2	1	-	yes	-	-
ICAM5	1	-	yes	yes	yes
RDH8	1	-	yes	-	-
TIMM44	1	-	yes	-	-
ADAMTS10	1	-	yes	yes	-
ACTL9	1	-	yes	-	-
EBI3	1	-	yes	yes	-
ANKRD24	1	-	yes	yes	-
KLF16	1	-	yes	-	-
PALM	1	-	yes	-	-
FAM76B	1	-	yes	-	-
CWC15	1	-	yes	-	-
GAB2	1	-	yes	yes	-
INPPL1	1	-	yes	yes	-
LOC611057	1	-	-	-	-
PPFIBP2	1	-	yes	yes	-
NRIP3	1	-	yes	-	-
EIF4G2	1	-	yes	-	yes
LOC111089962	1	-	-	-	-
LOC102153124	1	-	-	-	-
GPR18	1	-	yes	-	-
LOC485606	1	-	-	-	-
HIGD1A	1	-	yes	yes	-
CEP70	1	-	yes	yes	-
PCSK2	1	-	yes	yes	-
RAD21L1	1	-	yes	yes	-
DNMT3B	1	-	yes	yes	-
RIMS4	1	-	yes	yes	-
SPATA2	1	-	yes	-	-
ZNF512B	1	-	yes	-	yes
LOC111092485	1	-	-	-	-
MTUS2	1	-	yes	yes	yes
FGF9	1	-	yes	-	-
ZMYM2	1	yes	yes	yes	-
SCARA5	1	-	yes	yes	-
ADAM7	1	-	yes	yes	-
SLC25A37	1	-	yes	yes	-
LOC486151	1	-	-	-	-
CAPN10	1	-	yes	-	-
ATG4B	1	-	yes	-	-
ZNF268	1	-	yes	-	-
PITPNM2	1	-	yes	yes	yes
TPCN1	1	-	yes	yes	-
LOC477516	1	-	-	-	-
MVK	1	-	yes	yes	yes
CHEK2	1	-	yes	yes	-
GAL3ST1	1	-	yes	yes	-
PIK3IP1	1	-	yes	-	-
GGT1	1	-	yes	-	-
ZNF70	1	-	yes	-	-
PDE1B	1	-	yes	yes	-
SLC4A8	1	-	yes	yes	yes
BCDIN3D	1	-	-	-	-
SPATS2	1	-	yes	yes	-
C1QL4	1	-	yes	yes	-
PRPH	1	-	yes	yes	-
RND1	1	-	yes	-	-
VDR	1	-	yes	yes	-
CPNE8	1	-	yes	yes	-
MANSC4	1	-	yes	-	yes
KRAS	1	yes	yes	yes	-
SOX5	1	-	yes	yes	yes
KLRG1	1	-	yes	yes	-
FOXJ2	1	-	yes	yes	-
MLF2	1	-	yes	yes	yes
TSPAN11	1	-	yes	yes	-
ERC1	1	yes	yes	yes	-
WNT5B	1	-	yes	-	-
LOC100685574	1	-	-	-	-
MAPK8	1	-	yes	yes	-
PAX2	1	-	yes	yes	-
MFSD13A	1	-	yes	-	-
ACSL5	1	-	yes	yes	-
TRUB1	1	-	yes	yes	-
PNLIPRP3	1	-	yes	yes	-
PPP2R2D	1	-	yes	-	yes
LOC102154926	1	-	-	-	-
PLAG1	1	yes	yes	yes	-
NKAIN3	1	-	yes	yes	-
SLC25A46	1	-	yes	-	-
ZCCHC9	1	-	yes	yes	-
ZNF710	1	-	yes	yes	yes
LOC100856607	1	-	-	-	-
PIGG	1	-	yes	yes	-
CHRM5	1	-	yes	yes	-
TTBK2	1	-	yes	yes	yes
LOC111093265	1	-	-	-	-
SLC30A4	1	-	yes	yes	-
RBPMS2	1	-	yes	yes	-
PIAS1	1	-	yes	yes	-
ADPGK	1	-	yes	yes	-
CXADR	1	-	yes	yes	-
USP16	1	-	yes	yes	-
LOC487723	1	-	-	-	-
C31H21orf140	1	-	-	-	-
C31H21orf2	1	-	-	-	-
ADARB1	1	-	yes	yes	-
LOC478449	1	-	-	-	-
LIN54	1	-	yes	yes	yes
HELQ	1	-	yes	yes	yes
AFF1	1	yes	yes	yes	yes
LOC100856533	1	-	-	-	-
SGMS2	1	-	yes	yes	-
LOC102153548	1	-	-	-	-
ARL6	1	-	yes	-	-
TAGLN3	1	-	yes	yes	-
ADCY5	1	-	yes	yes	-
ZNF148	1	-	yes	yes	yes
FAM105A	1	-	-	-	-
KCNMB3	1	-	yes	-	-
EIF4G1	1	-	yes	yes	yes
PPM1L	1	-	yes	yes	-
SYCP2L	1	-	yes	yes	-
SMIM13	1	-	yes	yes	-
CAP2	1	-	yes	yes	-
SOX4	1	-	yes	yes	-
LOC488279	1	-	-	-	-
ZBED9	1	-	yes	yes	-
RNF39	1	-	yes	yes	yes
MYO3B	1	-	yes	yes	-
MAP3K20	1	-	yes	yes	yes
LOC102155927	1	-	-	-	-
PLCL1	1	-	yes	yes	yes
ZDBF2	1	-	yes	yes	-
STK36	1	-	yes	yes	yes
RETREG2	1	-	yes	-	-
CD244	1	-	yes	-	-
NID1	1	-	yes	yes	-
TRIM67	1	-	yes	yes	yes
CABCOCO1	1	-	yes	yes	-
LOC607889	1	-	-	-	-
TET1	1	yes	yes	yes	-
UNC5B	1	-	yes	yes	yes
VDAC2	1	-	yes	-	-
BMPR1A	1	-	yes	yes	-
GABRG2	1	-	yes	yes	-
NIPAL4	1	-	yes	yes	-
CCDC69	1	-	yes	-	-
HTR4	1	-	yes	yes	yes
EGFLAM	1	-	yes	yes	-
LOC111095795	1	-	-	-	-
CXCR5	1	-	yes	yes	-
SMTNL2	1	-	yes	-	-
EIF5A	1	-	yes	-	-
DRC3	1	-	yes	-	-
TACSTD2	1	-	yes	-	-
CPTP	1	-	-	-	-
ANKRD65	1	-	yes	-	-
IRF8	1	-	yes	yes	-
LOC111096078	1	-	-	-	-
ST3GAL2	1	-	yes	-	-
NQO1	1	-	yes	-	yes
FHOD1	1	-	yes	-	yes
CMTM4	1	-	yes	yes	-
RCC1L	1	-	yes	yes	-
ELN	1	yes	yes	yes	-
TBL2	1	-	yes	yes	-
RASA4B	1	-	-	-	-
ATP5J2	1	-	-	-	-
LOC102154998	1	-	-	-	-
DNAAF5	1	-	yes	yes	yes
RNF40	1	-	yes	yes	-
SPN	1	-	yes	-	-
PRRT2	1	-	yes	yes	-
PAGR1	1	-	yes	-	-
HS3ST4	1	-	yes	yes	-
LOC489992	1	-	-	-	-
VASN	1	-	yes	yes	yes
LOC610677	1	-	-	-	-
MMP25	1	-	yes	-	yes
KCTD5	1	-	yes	yes	-
CASKIN1	1	-	yes	yes	-
PKD1	1	-	yes	yes	-
NOXO1	1	-	yes	-	-
AXIN1	1	yes	yes	yes	-
POLR3K	1	-	yes	-	-
EPS8L3	1	-	yes	-	-
FNBP1L	1	-	yes	-	-
GFI1	1	-	yes	-	-
ODF2L	1	-	yes	yes	-
NEGR1	1	-	yes	yes	yes
YOD1	1	-	yes	yes	-
SLC30A1	1	-	yes	yes	-
KCNK2	1	-	yes	yes	-
LOC610310	1	-	-	-	-
RC3H1	1	-	yes	yes	-
PIGC	1	-	-	-	-
HNRNPU	1	-	yes	yes	-
MTX1	1	-	yes	-	yes
DTNA	1	-	yes	yes	-
AKAIN1	1	-	yes	-	-
RNF212B	1	-	yes	-	-
THTPA	1	-	yes	yes	-
NPAS3	1	-	yes	yes	-
TXNDC16	1	-	yes	yes	-
PRKCH	1	-	yes	yes	-
DPF3	1	-	yes	yes	-
ENTPD5	1	-	yes	yes	-
C8H14orf2	1	-	-	-	-
FASN	1	-	yes	yes	yes
DCXR	1	-	yes	yes	yes
EXOC7	1	-	yes	yes	-
UNK	1	-	yes	yes	yes
RAB37	1	-	yes	yes	-
CDC42EP4	1	-	yes	-	-
CCR7	1	yes	yes	yes	yes
FBXL20	1	-	yes	yes	-
KAT7	1	yes	yes	yes	-
DLX3	1	-	yes	yes	-
PPP1R9B	1	-	yes	yes	-
HLF	1	yes	yes	-	-
LOC609690	1	-	-	-	-
ALDOC	1	-	yes	yes	yes
MYO1C	1	-	yes	yes	-
TMEM250	1	-	yes	yes	-
DOLPP1	1	-	yes	-	-
PNPLA4	1	-	yes	-	-
FRMPD4	1	-	yes	yes	-
MBTPS2	1	-	yes	yes	-
MID1IP1	1	-	yes	-	-
CXHXorf36	1	-	-	-	-
PHF8	1	-	yes	yes	-
FGD1	1	-	yes	-	yes
CHIC1	1	-	yes	-	-
NEXMIF	1	-	yes	yes	-
CHM	1	-	yes	yes	yes
TAF7L	1	-	yes	-	-
ARMCX3	1	-	yes	-	-
LOC111094863	1	-	-	-	-
RNF128	1	-	yes	yes	-
IL20RA	1	-	yes	yes	-
DSE	1	-	yes	yes	-
IDNK	1	-	yes	-	-
FRMD3	1	-	yes	yes	-
RFX3	1	-	yes	yes	yes
LOC484314	1	-	-	-	-
VSIG10L	1	-	yes	yes	-
BBC3	1	-	yes	yes	-
LOC491477	1	-	-	-	-
ERF	1	-	yes	-	-
B9D2	1	-	yes	-	-
C1H19orf47	1	-	-	-	-
LOC102155487	1	-	-	-	-
ZNF792	1	-	yes	yes	-
DPY19L3	1	-	yes	-	-
IKZF4	1	-	yes	yes	-
SDR9C7	1	-	yes	-	-
MON2	1	-	yes	yes	-
CPM	1	-	yes	yes	-
MIOX	1	-	yes	yes	-
ADM2	1	-	yes	-	-
TTLL1	1	-	yes	-	-
MPST	1	-	yes	-	-
ACTR2	1	-	yes	-	-
RNF130	1	-	yes	yes	-
FAM214B	1	-	yes	-	yes
PRPF4	1	-	yes	yes	-
PAPPA	1	-	yes	yes	yes
PRR3	1	-	yes	-	-
CLIC5	1	-	yes	yes	-
SHARPIN	1	-	yes	-	-
LNX1	1	-	yes	yes	-
GNG11	1	-	yes	-	-
BET1	1	-	yes	-	-
GPNMB	1	-	yes	-	-
LOC111098823	1	-	-	-	-
KLHL33	1	-	yes	yes	-
LOC100856560	1	-	-	-	-
TMEM139	1	-	yes	-	-
LOC106559800	1	-	-	-	-
ZDHHC2	1	-	yes	yes	-
ACP1	1	-	yes	-	-
KLF11	1	-	yes	-	-
ATAD2B	1	-	yes	yes	-
REEP1	1	-	yes	yes	-
LOC111090630	1	-	-	-	-
TSPAN2	1	-	yes	-	-
SEC22B	1	-	-	-	-
CD160	1	-	yes	-	yes
SLC16A1	1	-	yes	yes	-
CEND1	1	-	yes	-	-
LPXN	1	-	yes	yes	yes
LOC483501	1	-	-	-	-
SF1	1	-	yes	-	-
POLR2G	1	-	yes	-	-
TTC9C	1	-	yes	yes	-
LOC483793	1	-	-	-	-
TMEM236	1	-	yes	-	-
DIAPH1	1	-	yes	yes	-
RNF14	1	-	yes	yes	yes
CHD9	1	-	yes	yes	yes
NIPAL3	1	-	yes	yes	-
TNFRSF8	1	-	yes	yes	yes
SLC6A11	1	-	yes	yes	-
SSUH2	1	-	yes	-	-
RAD54L2	1	-	yes	-	-
TREX1	1	-	-	-	-
ZNF502	1	-	yes	-	-
SLC25A42	1	-	yes	yes	yes
TMEM221	1	-	yes	-	-
[truncated: 2,293 more rows]
