# Supplementary material for: Expanding the Spectrum of Canine Diffuse Large B‐Cell Lymphoma Genetic Aberrations Through Whole Genome Sequencing Analysis
Source: Vet Comp Oncol. 2025 May 4;23(3):346–57. doi: 10.1111/vco.13059 (PMC12378081; doi:10.1111/vco.13059)
Supplement: Supplementary file 8 — TABLE S4. Genes reporting intronic variants in 10 dogs with cDLBCL. Genes exclusively altered in poor or good responders are highlighted in orange and green, respectively. [file VCO-23-346-s004.xlsx]

## Sheet: Foglio1
S4 Table. Genes reporting intronic variants in 10 dogs with cDLBCL. Genes exclusively altered in poor or good responders are highlighted in orange and green, respectively.
Gene name	n. of mutated samples	COSMIC	Human lymphoid neoplasms	Human DLBCL	cDLBCL
TBC1D9B	10	-	yes	-	-
ADAMTS2	10	-	yes	yes	-
COL23A1	10	-	yes	yes	-
KCNN2	10	-	yes	yes	-
SEMA6A	10	-	yes	yes	yes
PRR16	10	-	yes	yes	-
LOC111097968	10	-	-	-	-
LOC102151636	10	-	-	-	-
LOC106559535	10	-	-	-	-
MEGF10	10	-	yes	yes	-
CCDC192	10	-	yes	yes	-
CHSY3	10	-	yes	yes	yes
FNIP1	10	-	yes	yes	yes
FSTL4	10	-	yes	yes	-
SPOCK1	10	-	yes	yes	yes
KLHL3	10	-	yes	-	-
KDM4C	10	-	yes	yes	-
PTPRD	10	yes	yes	yes	yes
NFIB	10	yes	yes	yes	-
CCDC171	10	-	yes	yes	-
BNC2	10	-	yes	yes	yes
CNTLN	10	-	yes	yes	-
ADAMTSL1	10	-	yes	yes	yes
SLC24A2	10	-	yes	yes	-
MLLT3	10	yes	yes	yes	-
FOCAD	10	-	yes	yes	-
LINGO2	10	-	yes	yes	-
NFX1	10	-	yes	yes	-
UBAP2	10	-	yes	yes	-
UNC13B	10	-	yes	yes	-
LOC611901	10	-	-	-	-
MELK	10	-	yes	-	-
PAX5	10	yes	yes	yes	-
ZCCHC7	10	-	yes	yes	-
FRMPD1	10	-	yes	yes	-
GABBR2	10	-	yes	yes	-
PLPPR1	10	-	yes	yes	yes
SLC44A1	10	-	yes	yes	-
ZNF462	10	-	yes	yes	yes
EPB41L4B	10	-	yes	yes	yes
AKAP2	10	-	yes	yes	-
SVEP1	10	-	yes	yes	-
ZNF618	10	-	yes	yes	yes
PAPPA	10	-	yes	yes	yes
ASTN2	10	-	yes	yes	-
BRINP1	10	-	yes	yes	yes
ENPP3	10	-	yes	yes	-
C12H6orf10	10	-	-	-	-
GRM4	10	-	yes	yes	yes
BTBD9	10	-	yes	yes	yes
DNAH8	10	-	yes	yes	yes
KIF6	10	-	yes	yes	-
DAAM2	10	-	yes	yes	-
TRERF1	10	-	yes	yes	-
SUPT3H	10	-	yes	yes	-
CLIC5	10	-	yes	yes	-
RCAN2	10	-	yes	-	-
CD2AP	10	-	yes	yes	-
PKHD1	10	-	yes	yes	-
MLIP	10	-	yes	yes	-
HMGCLL1	10	-	yes	yes	-
DST	10	-	yes	yes	yes
KHDRBS2	10	-	yes	yes	-
EYS	10	-	yes	yes	-
ADGRB3	10	-	yes	yes	-
COL19A1	10	-	yes	yes	yes
SMAP1	10	-	yes	yes	yes
KCNQ5	10	-	yes	yes	-
CD109	10	-	yes	yes	-
FILIP1	10	-	yes	yes	-
MEI4	10	-	yes	yes	-
IBTK	10	-	yes	yes	yes
SNAP91	10	-	yes	yes	-
RNGTT	10	-	yes	yes	-
ANKRD6	10	-	yes	-	-
FUT9	10	-	yes	yes	-
ASCC3	10	-	yes	yes	-
GRIK2	10	-	yes	yes	-
PDSS2	10	-	yes	yes	-
METTL24	10	-	yes	yes	-
CDK19	10	-	yes	yes	-
FYN	10	-	yes	yes	-
LAMA4	10	-	yes	yes	-
HS3ST5	10	-	yes	yes	yes
NT5DC1	10	-	yes	yes	-
VPS13B	10	-	yes	yes	yes
RGS22	10	-	yes	yes	-
NCALD	10	-	yes	yes	-
RIMS2	10	-	yes	yes	-
ZFPM2	10	-	yes	yes	-
OXR1	10	-	yes	yes	-
ANGPT1	10	-	-	-	-
RSPO2	10	yes	yes	yes	yes
CSMD3	10	yes	yes	yes	yes
EXT1	10	-	yes	yes	-
SAMD12	10	-	yes	yes	-
COL14A1	10	-	yes	yes	yes
SNTB1	10	-	yes	yes	-
TRMT12	10	-	yes	yes	-
MTSS1	10	-	yes	yes	yes
LOC102151812	10	-	-	-	-
ASAP1	10	-	yes	yes	-
ADCY8	10	-	yes	yes	yes
KCNQ3	10	-	yes	yes	-
TG	10	-	yes	yes	yes
ST3GAL1	10	-	yes	yes	-
KHDRBS3	10	-	yes	yes	yes
FAM135B	10	yes	yes	yes	yes
COL22A1	10	-	yes	yes	-
TRAPPC9	10	-	yes	yes	yes
PTK2	10	-	yes	yes	-
TSNARE1	10	-	yes	yes	yes
LIMCH1	10	-	yes	yes	-
GRXCR1	10	-	yes	yes	-
GABRB1	10	-	yes	yes	-
CORIN	10	-	yes	yes	-
FRYL	10	-	yes	yes	-
SCFD2	10	-	yes	yes	-
CLOCK	10	-	yes	yes	-
CEP135	10	-	yes	yes	-
LOC100855769	10	-	-	-	-
ADGRL3	10	-	yes	yes	yes
ADAMTS3	10	-	yes	yes	-
OBSCN	10	-	yes	yes	-
EXOC4	10	-	yes	yes	-
PLXNA4	10	-	yes	yes	-
MKLN1	10	-	yes	yes	yes
UBE2H	10	-	yes	yes	-
AHCYL2	10	-	yes	yes	-
SND1	10	yes	yes	yes	-
GRM8	10	-	yes	yes	-
RUNDC3B	10	-	yes	yes	-
ZNF804B	10	-	yes	yes	yes
CDK14	10	-	yes	yes	-
GNGT1	10	-	yes	yes	-
PPP1R9A	10	-	yes	yes	yes
DYNC1I1	10	-	yes	yes	-
SLC25A13	10	-	yes	yes	-
LOC610321	10	-	-	-	-
NXPH1	10	-	yes	yes	yes
THSD7A	10	-	yes	yes	yes
DGKB	10	-	yes	yes	yes
AGMO	10	-	yes	yes	-
ISPD	10	-	yes	yes	-
HDAC9	10	-	yes	yes	-
RAPGEF5	10	-	yes	-	-
KLHL7	10	-	yes	yes	yes
CCDC126	10	-	yes	yes	-
OSBPL3	10	-	yes	-	-
SKAP2	10	-	yes	yes	yes
JAZF1	10	yes	yes	yes	yes
CREB5	10	-	yes	yes	-
CPVL	10	-	yes	yes	-
PDE1C	10	-	yes	yes	-
BBS9	10	-	yes	yes	-
BMPER	10	-	yes	yes	-
ELMO1	10	-	yes	yes	-
IMMP2L	10	-	yes	yes	-
ST7	10	-	yes	yes	-
CTTNBP2	10	-	yes	yes	yes
KCND2	10	-	yes	yes	-
PTPRZ1	10	-	yes	yes	-
CADPS2	10	-	yes	yes	-
HIVEP3	10	-	yes	yes	yes
MACF1	10	-	yes	yes	-
LOC102151706	10	-	-	-	-
CSMD2	10	-	yes	yes	-
C15H16orf87	10	-	-	-	-
ZFYVE9	10	-	yes	yes	-
OSBPL9	10	-	yes	yes	-
FAF1	10	-	yes	yes	-
AGBL4	10	-	yes	yes	-
TRABD2B	10	-	yes	yes	-
ZSWIM5	10	-	yes	yes	-
EIF2B3	10	-	yes	-	-
RNF220	10	-	yes	yes	-
RPGRIP1	10	-	yes	yes	-
NAV3	10	-	yes	yes	yes
SYT1	10	-	yes	yes	-
PTPRQ	10	-	yes	yes	-
ACSS3	10	-	yes	yes	-
PPFIA2	10	-	yes	yes	-
TMTC2	10	-	yes	yes	yes
LRRIQ1	10	-	yes	yes	yes
MGAT4C	10	-	yes	yes	-
LOC111090036	10	-	-	-	-
PLXNC1	10	-	yes	yes	-
TMCC3	10	-	yes	-	-
CFAP54	10	-	yes	yes	-
ANKS1B	10	-	yes	yes	-
ANO4	10	-	yes	yes	yes
MYBPC1	10	-	yes	yes	-
LOC111090075	10	-	-	-	-
ANAPC10	10	-	yes	-	-
ZNF827	10	-	yes	yes	-
TTC29	10	-	yes	yes	yes
ARHGAP10	10	-	yes	yes	-
NR3C2	10	-	yes	yes	yes
IQCM	10	-	yes	yes	-
LRBA	10	-	yes	yes	-
SH3D19	10	-	yes	yes	-
FBXW7	10	yes	yes	yes	yes
LOC106559757	10	-	-	-	-
FSTL5	10	-	yes	yes	yes
MARCH1	10	-	yes	yes	-
SPOCK3	10	-	yes	yes	yes
TNS3	10	-	yes	yes	-
LOC100856560	10	-	-	-	-
CNTNAP2	10	yes	yes	yes	-
TPK1	10	-	yes	yes	-
KEL	10	-	yes	-	-
TMEM178B	10	-	yes	yes	-
BRAF	10	yes	yes	yes	-
DENND2A	10	-	yes	yes	-
HIPK2	10	-	yes	yes	-
ZC3HAV1	10	-	yes	yes	-
KIAA1549	10	yes	yes	yes	-
SVOPL	10	-	yes	yes	-
CREB3L2	10	yes	yes	yes	-
DGKI	10	-	yes	yes	-
LOC491379	10	-	-	-	-
PRKAG2	10	-	yes	yes	yes
DPP6	10	-	yes	yes	-
UBE3C	10	-	yes	yes	-
PTPRN2	10	-	yes	yes	-
PSD3	10	-	yes	yes	yes
SH2D4A	10	-	yes	yes	-
CSGALNACT1	10	-	yes	yes	yes
HOOK3	10	yes	yes	-	-
ZMAT4	10	-	yes	yes	-
ADAM18	10	-	yes	yes	-
ADAM2	10	-	yes	yes	-
LOC475578	10	-	-	-	-
ADAM9	10	-	yes	yes	yes
UNC5D	10	-	yes	yes	yes
NRG1	10	yes	yes	yes	-
RBPMS	10	-	yes	-	-
TNKS	10	-	yes	yes	-
DLC1	10	-	yes	yes	yes
SGCZ	10	-	yes	yes	-
TUSC3	10	-	yes	yes	yes
MTMR7	10	-	yes	yes	-
MTUS1	10	-	yes	yes	-
STOX2	10	-	yes	yes	-
TENM3	10	-	yes	yes	-
LOC102157108	10	-	-	-	-
CSMD1	10	-	yes	yes	yes
MCPH1	10	-	yes	yes	-
CCNY	10	-	yes	yes	-
PARD3	10	-	yes	yes	-
NRP1	10	-	yes	yes	-
CCDC7	10	-	yes	yes	-
LOC106557519	10	-	-	-	-
LOC607646	10	-	-	-	-
LOC607539	10	-	-	-	-
LOC111091106	10	-	-	-	-
LOC111091106;LOC480753	10	-	-	-	-
ABI1	10	yes	yes	yes	yes
GPR158	10	-	yes	yes	yes
KIAA1217	10	-	yes	yes	yes
C2H10orf67	10	-	-	-	-
DNAJC1	10	-	yes	yes	-
MLLT10	10	yes	yes	yes	yes
NEBL	10	-	yes	yes	yes
PLXDC2	10	-	yes	yes	-
MALRD1	10	-	yes	yes	-
ARHGAP12	10	-	yes	yes	yes
SVIL	10	-	yes	yes	yes
MPP7	10	-	yes	yes	-
CACNB2	10	-	yes	yes	-
ST8SIA6	10	-	yes	yes	-
FRMD4A	10	-	yes	yes	-
CAMK1D	10	-	yes	yes	-
CELF2	10	-	yes	yes	yes
TAF3	10	-	yes	yes	yes
SFMBT2	10	-	yes	yes	-
ADARB2	10	-	yes	yes	-
ZMYND11	10	-	yes	yes	-
ARHGAP26	10	yes	yes	yes	-
SH3RF2	10	-	yes	yes	-
PPP2R2B	10	-	yes	yes	-
JAKMIP2	10	-	yes	yes	-
ANKRD55	10	-	yes	yes	-
RAB3C	10	-	yes	yes	yes
PDE4D	10	-	yes	yes	-
RNF180	10	-	yes	yes	-
CWC27	10	-	yes	yes	-
ADAMTS6	10	-	yes	yes	-
MAST4	10	-	yes	yes	-
ARHGEF28	10	-	yes	yes	yes
GNAO1	10	-	yes	yes	-
FTO	10	-	yes	yes	-
CHD9	10	-	yes	yes	yes
ZNF423	10	-	yes	yes	-
ITFG1	10	-	yes	yes	-
EPB41	10	-	yes	yes	-
MAN1C1	10	-	yes	-	-
HSPG2	10	-	yes	yes	yes
CAPZB	10	-	yes	yes	-
UBR4	10	-	yes	yes	yes
PAX7	10	yes	yes	yes	-
IGSF21	10	-	yes	yes	-
ARHGEF10L	10	yes	yes	yes	-
FBXO42	10	-	yes	-	-
SPEN	10	yes	yes	yes	-
FHAD1	10	-	yes	yes	-
TMEM51	10	-	yes	yes	yes
PRDM2	10	yes	yes	yes	-
MTOR	10	yes	yes	yes	yes
PEX14	10	-	yes	yes	yes
PGR	10	-	yes	yes	yes
ARHGAP42	10	-	yes	yes	yes
CNTN5	10	-	yes	yes	-
MAML2	10	yes	yes	yes	-
FAT3	10	yes	yes	yes	yes
TYR	10	-	yes	yes	-
GRM5	10	-	yes	yes	-
ME3	10	-	yes	yes	-
DLG2	10	-	yes	yes	-
TENM4	10	-	yes	yes	yes
GAB2	10	-	yes	yes	-
ACER3	10	-	yes	yes	yes
EMSY	10	-	yes	yes	-
UVRAG	10	-	yes	yes	yes
FAM168A	10	-	yes	yes	-
FCHSD2	10	-	yes	yes	-
CLPB	10	-	yes	-	-
STIM1	10	-	yes	yes	-
PPFIBP2	10	-	yes	yes	-
SBF2	10	-	yes	yes	-
MRVI1	10	-	yes	yes	-
GALNT18	10	-	yes	yes	-
PARVA	10	-	yes	yes	yes
TEAD1	10	-	yes	yes	-
SOX6	10	-	yes	yes	-
PLEKHA7	10	-	yes	yes	-
PIK3C2A	10	-	yes	yes	-
NAV2	10	-	yes	yes	-
NELL1	10	-	yes	yes	-
ANO3	10	-	yes	yes	-
WDFY2	10	-	yes	yes	-
ENOX1	10	-	yes	yes	-
VWA8	10	-	yes	yes	-
DIAPH3	10	-	yes	yes	yes
PCDH9	10	-	yes	yes	-
LOC106557553	10	-	-	-	-
KLHL1	10	-	yes	yes	yes
DACH1	10	-	yes	yes	yes
PIBF1	10	-	yes	yes	-
KLF12	10	-	yes	yes	-
LMO7	10	-	yes	yes	-
SCEL	10	-	yes	yes	-
GPC5	10	yes	yes	yes	yes
GPC6	10	-	yes	yes	-
ABCC4	10	-	yes	yes	-
UGGT2	10	-	yes	yes	-
MBNL2	10	-	yes	yes	-
FARP1	10	-	yes	yes	yes
CLYBL	10	-	yes	yes	-
PCCA	10	-	yes	yes	yes
NALCN	10	-	yes	yes	yes
ITGBL1	10	-	yes	yes	-
FGF14	10	-	yes	yes	-
FAM155A	10	-	yes	yes	-
MYO16	10	-	yes	yes	-
COL4A1	10	-	yes	yes	yes
MCF2L	10	-	yes	yes	-
ANO10	10	-	yes	yes	-
STAC	10	-	yes	yes	-
GOLGA4	10	-	yes	yes	-
ITGA9	10	-	yes	yes	-
CTDSPL	10	-	yes	yes	-
MYRIP	10	-	yes	yes	-
ULK4	10	-	yes	yes	yes
TRAK1	10	-	yes	-	-
OSBPL10	10	-	yes	yes	-
GADL1	10	-	yes	yes	-
RBMS3	10	-	yes	yes	-
NEK10	10	-	yes	yes	-
RARB	10	-	yes	yes	-
UBE2E2	10	-	yes	yes	-
ZNF385D	10	-	yes	yes	yes
KCNH8	10	-	yes	yes	-
PLCL2	10	-	yes	yes	-
RFTN1	10	-	yes	yes	-
NEK11	10	-	yes	yes	-
CPNE4	10	-	yes	yes	-
TMEM108	10	-	yes	yes	-
EPHB1	10	-	yes	yes	-
PPP2R3A	10	-	yes	yes	-
STAG1	10	yes	yes	yes	yes
CLSTN2	10	-	yes	yes	-
RASA2	10	-	yes	yes	-
SLC9A9	10	-	yes	yes	yes
MME	10	-	yes	yes	-
KCNAB1	10	-	yes	yes	yes
LEKR1	10	-	yes	-	-
VEPH1	10	-	yes	yes	-
RSRC1	10	-	yes	yes	-
RALGAPA2	10	-	yes	yes	yes
SLC24A3	10	-	yes	yes	-
DTD1	10	-	yes	yes	-
PCSK2	10	-	yes	yes	-
KIF16B	10	-	yes	yes	yes
MACROD2	10	-	yes	yes	-
SEL1L2	10	-	yes	yes	-
TASP1	10	-	yes	yes	-
PAK5	10	-	yes	yes	-
PLCB4	10	-	yes	yes	-
PLCB1	10	-	yes	yes	-
RNF24	10	-	yes	-	-
C24H20orf194	10	-	-	-	yes
PTPRA	10	-	yes	yes	yes
UQCC	10	-	-	-	-
PHF20	10	-	yes	yes	-
EPB41L1	10	-	yes	yes	-
DLGAP4	10	-	yes	yes	yes
TOP1	10	yes	yes	yes	-
CHD6	10	-	yes	yes	yes
PTPRT	10	yes	yes	yes	-
PKIG	10	-	yes	yes	-
SULF2	10	-	yes	yes	-
PTPN1	10	-	yes	yes	-
ATP9A	10	-	yes	yes	-
TSHZ2	10	-	yes	yes	yes
BCAS1	10	-	yes	yes	-
PHACTR3	10	-	yes	yes	-
CDH4	10	-	yes	yes	-
FOXO1	10	yes	yes	yes	yes
COG6	10	-	yes	yes	-
LHFPL6	10	yes	yes	yes	-
FREM2	10	-	yes	yes	-
DCLK1	10	-	yes	yes	-
NBEA	10	yes	yes	yes	yes
STARD13	10	-	yes	yes	-
PDS5B	10	-	yes	yes	-
B3GLCT	10	-	yes	-	-
MTUS2	10	-	yes	yes	yes
FLT1	10	-	yes	yes	-
ATP8A2	10	-	yes	yes	-
SPATA13	10	-	yes	yes	-
MIPEP	10	-	yes	yes	-
SGCG	10	-	yes	yes	-
IFT88	10	-	yes	yes	-
PALLD	10	-	yes	yes	-
SH3RF1	10	-	yes	yes	-
NEK1	10	-	yes	yes	yes
GALNTL6	10	-	yes	yes	yes
MSRA	10	-	yes	yes	-
KIF13B	10	-	yes	yes	yes
PTK2B	10	-	yes	yes	-
EBF2	10	-	yes	yes	-
DOCK5	10	-	yes	yes	yes
NYAP2	10	-	yes	yes	-
PID1	10	-	yes	yes	-
DNER	10	-	yes	yes	yes
FBXO36	10	-	yes	yes	-
DIS3L2	10	-	yes	yes	yes
NGEF	10	-	yes	yes	-
INPP5D	10	-	yes	yes	-
HDAC4	10	-	yes	yes	yes
SCN8A	10	-	yes	yes	yes
DIP2B	10	-	yes	yes	yes
ANO6	10	-	yes	yes	yes
NELL2	10	-	yes	yes	yes
TMEM117	10	-	yes	yes	-
ADAMTS20	10	-	yes	yes	-
PPHLN1	10	-	yes	yes	-
CNTN1	10	-	yes	yes	-
SLC2A13	10	-	yes	yes	yes
CPNE8	10	-	yes	yes	-
PKP2	10	-	yes	yes	-
FGD4	10	-	yes	yes	-
TMTC1	10	-	yes	yes	yes
CCDC91	10	-	yes	yes	-
PPFIBP1	10	yes	yes	yes	-
ITPR2	10	-	yes	yes	-
SOX5	10	-	yes	yes	yes
ST8SIA1	10	-	yes	yes	-
PDE3A	10	-	yes	yes	-
PLEKHA5	10	-	yes	yes	-
PIK3C2G	10	-	yes	yes	yes
GRIN2B	10	-	yes	yes	-
ETV6	10	yes	yes	yes	-
LOC111092755	10	-	-	-	-
LOC100683403	10	-	-	-	-
RIMKLB	10	-	yes	yes	-
VWF	10	-	yes	yes	yes
ANO2	10	-	yes	yes	-
GALNT8	10	-	yes	yes	-
TSPAN9	10	-	yes	yes	-
IQSEC3	10	-	yes	yes	yes
ERC1	10	yes	yes	yes	-
CACNA1C	10	-	yes	yes	yes
WDFY4	10	-	yes	yes	-
TSFM	10	-	yes	-	-
BTAF1	10	-	yes	yes	yes
CPEB3	10	yes	yes	yes	-
EXOC6	10	-	yes	yes	yes
PLCE1	10	-	yes	yes	-
SORBS1	10	-	yes	yes	-
PIK3AP1	10	-	yes	yes	-
SLIT1	10	-	yes	yes	yes
CRTAC1	10	-	yes	yes	-
HPSE2	10	-	yes	yes	-
BTRC	10	-	yes	yes	-
GBF1	10	-	yes	yes	-
SUFU	10	yes	yes	yes	-
CNNM2	10	-	yes	yes	yes
NT5C2	10	yes	yes	yes	-
SH3PXD2A	10	-	yes	yes	-
CFAP43	10	-	yes	yes	-
CFAP58	10	-	yes	yes	yes
SORCS3	10	-	yes	yes	yes
SORCS1	10	-	yes	yes	yes
RBM20	10	-	yes	-	-
ABLIM1	10	-	yes	-	yes
ATRNL1	10	-	yes	yes	-
GFRA1	10	-	yes	yes	-
GRK5	10	-	yes	yes	-
ATE1	10	-	yes	yes	-
TACC2	10	-	yes	yes	yes
DMBT1	10	-	yes	yes	yes
ADAM12	10	-	yes	yes	-
C28H10orf90	10	-	-	-	-
DOCK1	10	-	yes	yes	-
MGMT	10	yes	yes	yes	-
EBF3	10	-	yes	yes	-
TCERG1L	10	-	yes	yes	-
STK32C	10	-	yes	yes	-
INPP5A	10	-	yes	yes	-
CFAP46	10	-	yes	yes	yes
PRKDC	10	-	yes	yes	yes
SNTG1	10	-	yes	yes	-
PXDNL	10	-	yes	yes	yes
ST18	10	-	yes	yes	yes
XKR4	10	-	yes	yes	yes
TOX	10	-	yes	yes	yes
ASPH	10	-	yes	yes	yes
NKAIN3	10	-	yes	yes	-
ARFGEF1	10	-	yes	yes	-
CPA6	10	-	yes	yes	-
C29H8orf34	10	-	-	-	-
SULF1	10	-	yes	yes	-
SLCO5A1	10	-	yes	yes	-
EYA1	10	-	yes	yes	yes
KCNB2	10	-	yes	yes	-
STAU2	10	-	yes	yes	-
ZNF704	10	-	yes	yes	-
PAG1	10	-	yes	yes	-
LOC111093154	10	-	-	-	-
RALYL	10	-	yes	yes	-
CNGB3	10	-	yes	yes	-
CNBD1	10	yes	yes	yes	-
MMP16	10	-	yes	yes	-
CPQ	10	-	yes	yes	-
TMEM232	10	-	yes	yes	-
FER	10	-	yes	yes	yes
FBXL17	10	-	yes	yes	-
PAM	10	-	yes	yes	-
MCTP1	10	-	yes	yes	-
KIAA0825	10	-	yes	yes	yes
FAM172A	10	-	yes	yes	-
ADGRV1	10	-	yes	yes	yes
EDIL3	10	-	yes	yes	-
ATG10	10	-	yes	yes	-
SSBP2	10	-	yes	yes	-
MSH3	10	-	yes	yes	-
SCAMP1	10	-	yes	yes	-
AP3B1	10	-	yes	yes	-
PDE8B	10	-	yes	yes	-
IQGAP2	10	-	yes	yes	-
SV2C	10	-	yes	yes	-
ANKRD31	10	-	yes	yes	-
LOC479005	10	-	-	-	-
OCA2	10	-	yes	yes	-
GABRG3	10	-	yes	yes	-
GABRB3	10	-	yes	yes	yes
ATP10A	10	-	yes	yes	yes
CHRNA7	10	-	yes	yes	-
OTUD7A	10	-	yes	yes	-
APBA2	10	-	yes	yes	yes
FAM189A1	10	-	yes	yes	-
CERS3	10	-	yes	yes	-
ADAMTS17	10	-	yes	yes	-
MCTP2	10	-	yes	yes	-
AKAP13	10	-	yes	yes	yes
AGBL1	10	-	yes	yes	-
NTRK3	10	yes	yes	yes	-
ABHD2	10	-	yes	yes	-
ADAMTSL3	10	-	yes	yes	yes
TBC1D14	10	-	yes	yes	-
SORCS2	10	-	yes	yes	-
RGS12	10	-	yes	yes	yes
LDB2	10	-	yes	yes	-
TAPT1	10	-	yes	yes	-
SLC2A9	10	-	yes	yes	-
STK32B	10	-	yes	yes	-
APBB2	10	-	yes	yes	-
PDS5A	10	-	yes	yes	yes
ARAP2	10	-	yes	yes	yes
PCDH7	10	-	yes	yes	yes
RBPJ	10	-	yes	yes	-
LGI2	10	-	yes	-	-
PPARGC1A	10	-	yes	yes	-
ADGRA3	10	-	yes	yes	-
KCNIP4	10	-	yes	yes	-
SLIT2	10	-	yes	yes	yes
EPHA3	10	yes	yes	yes	-
EPHA6	10	-	yes	yes	-
CMSS1;FILIP1L	10	-	-	-	-
SENP7	10	-	yes	yes	-
CBLB	10	yes	yes	yes	yes
BBX	10	-	yes	yes	-
MORC1	10	-	yes	yes	-
SIDT1	10	-	yes	-	yes
LSAMP	10	-	yes	yes	yes
GSK3B	10	yes	yes	yes	-
HACD2	10	-	yes	yes	-
MYLK	10	-	yes	yes	yes
KALRN	10	-	yes	yes	yes
ITGB5	10	-	yes	yes	-
IQCG	10	-	yes	yes	-
DNAH5	10	-	yes	yes	yes
CTNND2	10	yes	yes	yes	-
SEMA5A	10	-	yes	yes	yes
ADCY2	10	-	yes	yes	-
PEX5L	10	-	yes	yes	yes
MCF2L2	10	-	yes	-	-
KLHL6	10	-	yes	yes	yes
VPS8	10	-	yes	yes	-
MAP3K13	10	yes	yes	yes	yes
IGF2BP2	10	yes	yes	yes	-
LPP	10	yes	yes	yes	-
TP63	10	yes	yes	yes	-
P3H2	10	-	yes	yes	-
FGF12	10	-	yes	yes	-
LOC478678	10	-	-	-	-
PPM1L	10	-	yes	yes	-
LOC102151755	10	-	-	-	-
MECOM	10	yes	yes	-	-
TNIK	10	-	yes	yes	-
FNDC3B	10	-	yes	yes	-
SPATA16	10	-	yes	yes	-
NLGN1	10	-	yes	yes	-
NAALADL2	10	-	yes	yes	yes
SPIDR	10	-	yes	yes	-
EXOC2	10	-	yes	yes	-
GMDS	10	-	yes	yes	-
CDYL	10	-	yes	yes	-
FARS2	10	-	yes	yes	-
LOC609660	10	-	-	-	-
LOC111093987	10	-	-	-	-
PHACTR1	10	-	yes	yes	-
JARID2	10	-	yes	yes	yes
ATXN1	10	-	yes	yes	yes
KIF13A	10	-	yes	yes	yes
CDKAL1	10	-	yes	yes	-
LOC102151579	10	-	-	-	-
RIPOR2	10	-	yes	yes	-
GALNT13	10	-	yes	yes	yes
GPD2	10	-	yes	yes	-
TANC1	10	-	yes	yes	-
CD302	10	-	yes	-	yes
SLC4A10	10	-	yes	yes	-
KCNH7	10	-	yes	yes	yes
B3GALT1	10	-	yes	yes	-
CERS6	10	-	yes	yes	yes
MYO3B	10	-	yes	yes	-
TLK1	10	-	yes	yes	-
SLC25A12	10	-	yes	-	-
METAP1D	10	-	yes	-	-
RAPGEF4	10	-	yes	yes	yes
CHN1	10	-	yes	yes	-
PDE11A	10	-	yes	yes	-
ZNF385B	10	-	yes	yes	-
PDE1A	10	-	yes	yes	yes
COL5A2	10	-	yes	yes	-
NFASC	10	-	yes	yes	yes
KCNT2	10	-	yes	yes	yes
USH2A	10	-	yes	yes	yes
ESRRG	10	-	yes	yes	-
SPATA17	10	-	yes	yes	yes
PBX1	10	yes	yes	yes	-
LOC609484	10	-	-	-	-
ATF6	10	-	yes	-	-
OPCML	10	-	yes	yes	-
NTM	10	-	yes	yes	yes
ARHGAP32	10	-	yes	yes	yes
KIRREL3	10	-	yes	yes	yes
PKNOX2	10	-	yes	yes	-
GRAMD1B	10	-	yes	yes	-
SORL1	10	-	yes	yes	-
ARHGEF12	10	yes	yes	yes	-
CADM1	10	-	yes	yes	yes
ZBTB16	10	yes	yes	yes	yes
NCAM1	10	-	yes	yes	-
SIK2	10	-	yes	yes	yes
DDX10	10	yes	yes	yes	-
GUCY1A2	10	-	yes	yes	-
GRIA4	10	-	yes	yes	-
PDGFD	10	-	yes	yes	-
LOC111095863	10	-	-	-	-
ANGPTL5;CEP126	10	-	-	-	-
NTN1	10	-	yes	yes	-
GAS7	10	yes	yes	yes	yes
SHISA6	10	-	yes	yes	-
DNAH9	10	-	yes	yes	yes
ARHGAP44	10	-	yes	yes	-
HS3ST3A1	10	-	yes	-	yes
SPECC1	10	yes	yes	yes	-
AKAP10	10	-	yes	yes	yes
TOM1L2	10	-	yes	yes	-
PDE4B	10	-	yes	yes	-
JAK1	10	yes	yes	yes	yes
ROR1	10	-	yes	yes	-
PATJ	10	-	yes	yes	yes
NFIA	10	-	yes	yes	-
FGGY	10	-	yes	yes	-
DAB1	10	-	yes	yes	-
LRP8	10	-	yes	yes	-
PRDM16	10	yes	yes	yes	yes
ACOT7	10	-	yes	yes	-
CAMTA1	10	yes	yes	yes	-
LOC479600	10	-	-	-	-
ANKRD11	10	-	yes	yes	yes
BANP	10	-	yes	yes	-
GSE1	10	-	yes	yes	yes
CDH13	10	-	yes	yes	-
PLCG2	10	-	yes	yes	-
CMIP	10	-	yes	yes	-
PKD1L2	10	-	yes	yes	yes
WWOX	10	-	yes	yes	yes
CNTNAP4	10	-	yes	yes	-
WDR59	10	-	yes	yes	yes
GLG1	10	-	yes	yes	-
HYDIN	10	-	yes	yes	yes
WWP2	10	-	yes	yes	-
CDH8	10	-	yes	yes	yes
LOC479708	10	-	-	-	-
CALN1	10	-	yes	yes	-
GALNT17	10	-	yes	yes	-
AUTS2	10	-	yes	yes	-
GTF2IRD1	10	-	yes	yes	-
CUX1	10	yes	yes	yes	-
COL26A1	10	-	yes	yes	-
SMURF1	10	-	yes	yes	-
BAIAP2L1	10	-	yes	yes	-
SDK1	10	-	yes	yes	yes
MAD1L1	10	-	yes	yes	yes
GSG1L	10	-	yes	yes	yes
KIAA0556	10	-	yes	yes	-
GTF3C1	10	-	yes	yes	yes
HS3ST4	10	-	yes	yes	-
ARHGAP17	10	-	yes	yes	yes
TNRC6A	10	-	yes	yes	-
PRKCB	10	yes	yes	yes	-
LOC479816	10	-	-	-	-
LOC479817	10	-	-	-	-
LOC489979	10	-	-	-	-
DNAH3	10	-	yes	yes	-
XYLT1	10	-	yes	yes	yes
MYH11	10	yes	yes	yes	yes
SHISA9	10	-	yes	yes	-
SNX29	10	yes	yes	yes	-
GRIN2A	10	yes	yes	yes	-
ABAT	10	-	yes	yes	-
RBFOX1	10	-	yes	yes	yes
CREBBP	10	yes	yes	yes	yes
VAV3	10	-	yes	yes	-
NTNG1	10	-	yes	yes	-
COL11A1	10	-	yes	yes	yes
OLFM3	10	-	yes	yes	-
SNX7	10	-	yes	yes	-
DPYD	10	-	yes	yes	yes
BCAR3	10	-	yes	yes	-
CCDC18	10	-	yes	yes	-
TGFBR3	10	-	yes	yes	-
COL24A1	10	-	yes	yes	-
ADGRL2	10	-	yes	yes	-
ADGRL4	10	-	yes	yes	yes
ST6GALNAC3	10	-	yes	yes	-
SLC44A5	10	-	yes	yes	yes
TNNI3K	10	-	yes	yes	-
NEGR1	10	-	yes	yes	yes
LRRC7	10	-	yes	yes	yes
NAV1	10	-	yes	yes	-
PTPRC	10	yes	yes	yes	yes
CRB1	10	-	yes	yes	-
HHAT	10	-	yes	yes	-
LOC490277	10	-	-	-	-
PTPN14	10	-	yes	yes	-
KCNK2	10	-	yes	yes	-
CACNA1E	10	-	yes	yes	yes
RGSL1	10	-	yes	yes	yes
NMNAT2	10	-	yes	yes	-
RGL1	10	-	yes	yes	-
FAM129A	10	-	yes	yes	-
HMCN1	10	-	yes	yes	-
FAM163A	10	-	yes	-	-
RALGPS2	10	-	yes	yes	-
RASAL2	10	-	yes	yes	-
ASTN1	10	-	yes	yes	-
RFWD2	10	-	-	-	-
TNR	10	-	yes	yes	-
RABGAP1L	10	-	yes	yes	-
DNM3	10	-	yes	yes	-
NME7	10	-	yes	yes	-
RCSD1	10	-	yes	yes	-
RGS7	10	yes	yes	yes	-
PLD5	10	-	yes	yes	yes
AKT3	10	yes	yes	yes	-
CATSPERE	10	-	yes	yes	-
EFCAB2	10	-	yes	-	-
KIF26B	10	-	yes	yes	-
SMYD3	10	-	yes	yes	-
CDC42BPA	10	-	yes	yes	-
DNAH14	10	-	yes	yes	-
ASH1L	10	-	yes	yes	-
KCNN3	10	-	yes	yes	yes
GATAD2B	10	-	yes	yes	yes
LOXHD1	10	-	yes	yes	yes
SLC14A2	10	-	yes	yes	yes
RIT2	10	-	yes	yes	yes
KIAA1328	10	-	yes	yes	yes
DTNA	10	-	yes	yes	-
NOL4	10	-	yes	yes	yes
GAREM1	10	-	yes	yes	-
OSBPL1A	10	-	yes	yes	-
GREB1L	10	-	yes	yes	yes
COLEC12	10	-	yes	yes	-
DLGAP1	10	-	yes	yes	yes
AKAIN1	10	-	yes	-	-
L3MBTL4	10	-	yes	yes	-
ARHGAP28	10	-	yes	yes	-
PTPRM	10	-	yes	yes	yes
PIEZO2	10	-	yes	yes	yes
SPIRE1	10	-	yes	yes	yes
PTPN2	10	-	yes	yes	-
MYO5B	10	-	yes	yes	-
DYM	10	-	yes	yes	-
CTIF	10	-	yes	yes	-
MAPK4	10	-	yes	yes	-
CCDC57	10	-	yes	yes	-
RPTOR	10	-	yes	yes	-
TNRC6C	10	-	yes	yes	-
SDK2	10	-	yes	yes	-
SLC39A11	10	-	yes	yes	-
EFCAB13	10	-	yes	yes	-
MAPT	10	-	yes	yes	-
EFCAB3	10	-	yes	-	-
TANC2	10	-	yes	yes	-
TEX2	10	-	yes	yes	-
CEP112	10	-	yes	yes	-
SRCIN1	10	-	-	-	yes
NPEPPS	10	-	yes	yes	-
SKAP1	10	-	yes	yes	-
SPOP	10	yes	yes	yes	-
SPAG9	10	-	yes	yes	-
CA10	10	-	yes	yes	-
STXBP4	10	-	yes	yes	-
LOC491099	10	-	-	-	-
MSI2	10	yes	yes	yes	-
BCAS3	10	-	yes	yes	yes
USP32	10	-	yes	yes	yes
ASIC2	10	-	yes	yes	-
MYO1D	10	-	yes	yes	-
KSR1	10	-	yes	-	-
ABR	10	-	yes	yes	-
VPS53	10	-	yes	yes	-
SMG6	10	-	yes	yes	-
METTL16	10	-	yes	yes	-
CACNA1B	10	-	yes	yes	-
NACC2	10	-	yes	yes	-
VAV2	10	-	yes	yes	-
COL5A1	10	-	yes	yes	yes
AK8	10	-	yes	-	-
RAPGEF1	10	-	yes	yes	-
NUP214	10	yes	yes	yes	yes
ABL1	10	yes	yes	yes	-
RALGPS1	10	-	yes	yes	-
MVB12B	10	-	yes	yes	-
DENND1A	10	-	yes	yes	-
TTLL11	10	-	yes	yes	-
DAB2IP	10	-	yes	yes	yes
NFATC1	9	-	yes	yes	yes
ATP9B	9	-	yes	yes	-
ZNF407	9	-	yes	yes	yes
NETO1	9	-	yes	yes	-
DOK6	9	-	yes	yes	-
CCBE1	9	-	yes	yes	-
NEDD4L	9	-	yes	yes	-
WDR7	9	-	yes	yes	yes
TCF4	9	-	yes	yes	-
RAB27B	9	-	yes	yes	-
DCC	9	yes	yes	yes	yes
LDLRAD4	9	-	yes	yes	-
EYA4	9	-	yes	yes	-
PDE7B	9	-	yes	yes	yes
MAP7	9	-	yes	-	-
MAP3K5	9	-	yes	yes	-
ARFGEF3	9	-	yes	yes	yes
HIVEP2	9	-	yes	yes	-
AIG1	9	-	yes	yes	-
UTRN	9	-	yes	yes	yes
EPM2A	9	-	yes	yes	-
GRM1	9	-	yes	yes	-
STXBP5	9	-	yes	yes	-
SASH1	9	-	yes	yes	-
UST	9	-	yes	yes	-
PLEKHG1	9	-	yes	yes	-
ESR1	9	yes	yes	yes	yes
SYNE1	9	-	yes	yes	yes
ARID1B	9	yes	yes	yes	yes
ZDHHC14	9	-	yes	-	-
TULP4	9	-	yes	yes	-
AGPAT4	9	-	yes	yes	-
PRKN	9	-	yes	yes	yes
PACRG	9	-	yes	yes	-
PDE10A	9	-	yes	yes	-
RPS6KA2	9	-	yes	yes	yes
KIF25	9	-	yes	yes	-
WDR27	9	-	yes	yes	-
SLC35F1	9	-	yes	yes	-
TBC1D32	9	-	yes	yes	yes
TRDN	9	-	yes	yes	yes
NKAIN2	9	-	yes	yes	-
THEMIS	9	-	yes	yes	-
PTPRK	9	yes	yes	yes	yes
EPB41L2	9	-	yes	yes	-
C1H9orf3	9	-	-	-	-
AGTPBP1	9	-	yes	yes	-
NTRK2	9	yes	yes	yes	yes
KIF27	9	-	yes	yes	yes
LOC102155844	9	-	-	-	-
PCSK5	9	-	yes	yes	yes
TRPM6	9	-	yes	yes	-
RORB	9	-	yes	yes	-
TMEM2	9	-	-	-	-
TRPM3	9	-	yes	yes	yes
MAMDC2	9	-	yes	yes	-
APBA1	9	-	yes	yes	yes
PIP5K1B	9	-	yes	yes	-
KANK1	9	-	yes	yes	yes
LOC609469	9	-	-	-	-
GLIS3	9	-	yes	yes	-
LOC609770	9	-	-	-	-
CENPP	9	-	yes	yes	-
LOC106559035	9	-	-	-	-
LOC482273	9	-	-	-	-
SIPA1L3	9	-	yes	yes	-
CHST8	9	-	yes	yes	-
CEP89	9	yes	yes	yes	-
ZNF536	9	-	yes	yes	yes
RBMS2	9	-	yes	yes	yes
R3HDM2	9	-	yes	-	yes
B4GALNT1	9	-	yes	-	yes
PPM1H	9	-	yes	yes	-
SRGAP1	9	-	yes	yes	yes
HMGA2	9	yes	yes	yes	-
GRIP1	9	-	yes	yes	-
LGR5	9	-	yes	yes	yes
TRHDE	9	-	yes	yes	-
TBC1D22A	9	-	yes	yes	-
CELSR1	9	-	yes	yes	yes
KIAA1644	9	-	-	-	-
PARVB	9	-	yes	yes	-
EFCAB6	9	-	yes	yes	-
SCUBE1	9	-	yes	yes	yes
PACSIN2	9	-	yes	yes	-
MKL1	9	-	-	-	-
RBFOX2	9	-	yes	yes	-
LARGE1	9	-	yes	yes	-
SYN3	9	-	yes	yes	-
BTBD11	9	-	yes	yes	-
RFX4	9	-	yes	yes	yes
CHST11	9	yes	yes	yes	-
CCDC138	9	-	yes	yes	yes
LIMS1	9	-	yes	-	-
MAP4K4	9	-	yes	yes	yes
NPAS2	9	-	yes	yes	yes
AFF3	9	yes	yes	yes	-
TSGA10	9	-	yes	yes	-
KIAA1211L	9	-	yes	yes	-
INPP4A	9	-	yes	yes	-
TMEM131	9	-	yes	yes	yes
THADA	9	-	yes	yes	-
CAMKMT	9	-	yes	yes	-
SRBD1	9	-	yes	yes	-
PRKCE	9	-	yes	yes	-
MSH2	9	yes	yes	yes	yes
NRXN1	9	-	yes	yes	yes
SPTBN1	9	-	yes	yes	yes
CCDC85A	9	-	yes	yes	-
USP34	9	-	yes	yes	-
WDPCP	9	-	yes	yes	-
ANTXR1	9	-	yes	yes	-
AAK1	9	-	yes	yes	-
RASGEF1C	9	-	yes	yes	yes
RNF130	9	-	yes	yes	-
RUFY1	9	-	yes	yes	-
COMMD10	9	-	yes	yes	-
DTWD2	9	-	yes	yes	-
SLC27A6	9	-	yes	yes	yes
RAPGEF6	9	-	yes	yes	-
MEIKIN	9	-	yes	yes	-
RAD50	9	yes	yes	yes	-
SIL1	9	-	yes	yes	-
MLANA	9	-	yes	-	-
TTC39B	9	-	yes	-	-
SAXO1	9	-	yes	yes	-
DENND4C	9	-	yes	yes	-
ELAVL2	9	-	yes	yes	-
UBE2R2	9	-	yes	yes	-
UBAP1	9	-	yes	yes	-
CNTFR	9	-	yes	yes	-
SHB	9	-	yes	yes	yes
LOC612942	9	-	-	-	-
GRIN3A	9	-	yes	yes	-
MUSK	9	-	yes	yes	-
LPAR1	9	-	yes	yes	-
COL27A1	9	-	yes	yes	-
C2	9	-	yes	-	-
TNXB	9	-	yes	-	yes
NUDT3	9	-	yes	yes	-
ANKS1A	9	-	yes	yes	-
CPNE5	9	-	yes	-	-
ZFAND3	9	-	yes	yes	-
UBR2	9	-	yes	yes	-
ADGRF5	9	-	yes	yes	-
ICK	9	-	yes	-	-
GCLC	9	-	yes	yes	-
COL21A1	9	-	yes	yes	yes
LOC111098311	9	-	-	-	-
SENP6	9	-	yes	yes	-
LCA5	9	-	yes	yes	-
BCKDHB	9	-	yes	yes	-
ME1	9	-	yes	yes	-
ZNF292	9	-	yes	yes	yes
BACH2	9	-	yes	yes	-
EPHA7	9	yes	yes	yes	yes
KLHL32	9	-	yes	yes	-
USP45	9	-	yes	yes	-
HACE1	9	-	yes	yes	-
LOC111098147	9	-	-	-	-
ATG5	9	-	yes	-	-
CRYBG1	9	-	yes	yes	-
CEP57L1	9	-	yes	yes	-
C12H6orf183	9	-	-	-	-
AK9	9	-	yes	yes	-
SLC16A10	9	-	yes	yes	-
REV3L	9	-	yes	yes	yes
STK3	9	-	yes	yes	-
GRHL2	9	-	yes	yes	-
BAALC	9	-	yes	yes	-
DPYS	9	-	yes	yes	-
PKHD1L1	9	-	yes	yes	yes
TRPS1	9	-	yes	yes	-
DEPTOR	9	-	yes	yes	-
FER1L6	9	-	yes	yes	-
WASHC5	9	-	yes	yes	yes
EFR3A	9	-	yes	yes	-
SLA;TG	9	-	-	-	-
ZFAT	9	-	yes	yes	-
SLC45A4	9	-	yes	-	yes
ZC3H3	9	-	yes	yes	-
ATP8A1	9	-	yes	yes	-
GABRA2	9	-	yes	yes	-
TXK	9	-	yes	yes	-
TEC	9	yes	yes	-	-
CWH43	9	-	yes	-	yes
USP46	9	-	yes	yes	-
LNX1	9	-	yes	yes	-
NMU	9	-	yes	-	-
IGFBP7	9	-	yes	yes	-
CENPC	9	-	yes	yes	-
UBA6	9	-	yes	yes	yes
TMPRSS11A	9	-	yes	yes	-
LOC475163	9	-	-	-	-
SLC4A4	9	-	yes	yes	-
LRGUK	9	-	yes	yes	-
COPG2	9	-	yes	-	-
WASL	9	-	yes	yes	-
GRM3	9	yes	yes	yes	-
KIAA1324L	9	-	yes	yes	-
ADAM22	9	-	yes	yes	-
ANKIB1	9	-	yes	yes	-
CDK6	9	yes	yes	-	-
SGCE	9	-	yes	yes	-
COL28A1	9	-	yes	-	-
ICA1	9	-	yes	yes	-
PHF14	9	-	yes	yes	-
IGF2BP3	9	-	yes	-	yes
GSDME	9	-	yes	yes	-
TAX1BP1	9	-	yes	yes	-
CHN2	9	-	yes	yes	-
NOD1	9	-	yes	-	-
FOXP2	9	-	yes	yes	-
TFEC	9	-	yes	yes	-
CFTR	9	-	yes	yes	-
CPED1	9	-	yes	yes	-
SLC13A1	9	-	yes	yes	-
SCMH1	9	-	yes	-	-
NFYC	9	-	yes	yes	-
PPT1	9	-	yes	-	-
GRIK3	9	-	yes	yes	yes
THRAP3	9	yes	yes	-	-
KIAA0319L	9	-	yes	-	-
ZYG11B	9	-	yes	-	yes
MAST2	9	-	yes	yes	yes
GPBP1L1	9	-	yes	yes	-
TESK2	9	-	yes	yes	-
KDM4A	9	-	yes	-	-
CRADD	9	-	yes	yes	-
LOC102152631	9	-	-	-	-
SMAD1	9	-	yes	-	yes
SLC10A7	9	-	yes	yes	-
GATB	9	-	yes	yes	-
DCHS2	9	-	yes	yes	-
GRIA2	9	-	yes	yes	yes
PKD1L1	9	-	yes	yes	-
ADCY1	9	-	yes	yes	yes
MGAM	9	-	yes	yes	yes
TBXAS1	9	-	yes	yes	yes
ATP6V0A4	9	-	yes	yes	-
CHRM2	9	-	yes	yes	-
ZNF398	9	-	yes	yes	-
LMBR1	9	-	yes	yes	-
NCAPG2	9	-	yes	yes	yes
ANK1	9	yes	yes	yes	-
LOC475575	9	-	-	-	-
LOC482849	9	-	-	-	-
FGFR1	9	yes	yes	yes	yes
NSD3	9	yes	yes	yes	yes
KCNU1	9	-	yes	yes	-
MFHAS1	9	-	yes	yes	-
SORBS2	9	-	yes	yes	-
ENPP6	9	-	yes	yes	-
WWC2	9	-	yes	yes	yes
GPM6A	9	-	yes	yes	-
INPP4B	9	-	yes	yes	yes
MAML3	9	-	yes	yes	-
SPATA5	9	-	yes	yes	-
PRDM5	9	-	yes	yes	-
CFC1	9	-	-	-	-
CNTNAP5	9	-	yes	yes	yes
CLASP1	9	-	yes	yes	-
GLI2	9	-	yes	yes	yes
EPB41L5	9	-	yes	yes	-
DPP10	9	-	yes	yes	yes
GPR39	9	-	yes	yes	-
NCKAP5	9	-	yes	yes	yes
MGAT5	9	-	yes	yes	-
TMEM163	9	-	yes	yes	-
R3HDM1	9	-	yes	yes	-
DARS	9	-	yes	-	-
THSD7B	9	-	yes	yes	-
LRP1B	9	yes	yes	yes	yes
ARHGAP15	9	-	yes	yes	-
GTDC1	9	-	yes	yes	-
MBD5	9	-	yes	yes	-
KIF5C	9	-	yes	yes	-
LYPD6B	9	-	yes	yes	-
CACNB4	9	-	yes	yes	-
LOC607770	9	-	-	-	-
LOC100856420	9	-	-	-	-
MYO3A	9	-	yes	yes	yes
PIP4K2A	9	-	yes	yes	-
EPC1	9	-	yes	yes	-
ZEB1	9	yes	yes	yes	-
WAC	9	-	yes	yes	-
ARMC4	9	-	yes	yes	-
STAM	9	-	yes	yes	yes
RSU1	9	-	yes	yes	-
LOC478038	9	-	-	-	-
KCTD16	9	-	yes	yes	-
SPINK5	9	-	yes	yes	-
SKIV2L2	9	-	-	-	-
PLPP1	9	-	yes	-	-
SLC38A9	9	-	yes	-	-
DDX4	9	-	yes	yes	yes
GPBP1	9	-	yes	yes	-
DEPDC1B	9	-	yes	-	-
NDUFAF2	9	-	yes	yes	-
ZSWIM6	9	-	yes	yes	-
IPO11	9	-	yes	yes	-
RGS7BP	9	-	yes	yes	-
BDP1	9	-	yes	yes	yes
MAP1B	9	-	yes	yes	-
TNPO1	9	-	yes	yes	-
FCHO2	9	-	yes	yes	-
CSNK2A2	9	-	yes	yes	-
PHC2	9	-	yes	yes	-
WASF2	9	-	yes	yes	-
EPHB2	9	-	yes	yes	-
EIF4G3	9	-	yes	yes	-
VWA5B1	9	-	yes	yes	-
CROCC	9	-	yes	yes	yes
KAZN	9	-	yes	yes	-
VPS13D	9	-	yes	yes	-
AMOTL1	9	-	yes	yes	-
NOX4	9	-	yes	yes	-
TMEM135	9	-	yes	yes	-
RAB30	9	-	yes	yes	-
INTS4	9	-	yes	-	-
GDPD4	9	-	yes	-	-
MYO7A	9	-	yes	yes	yes
PPME1	9	-	yes	yes	-
PDE2A	9	-	yes	-	yes
SYT9	9	-	yes	yes	-
TUB	9	-	yes	yes	-
ST5	9	-	yes	yes	-
DENND5A	9	-	yes	yes	-
BTBD10	9	-	yes	-	-
SPON1	9	-	yes	yes	-
INSC	9	-	yes	yes	-
SERGEF	9	-	yes	yes	-
LUZP2	9	-	yes	yes	-
SLC5A12	9	-	yes	yes	yes
INTS6	9	-	yes	yes	-
SETDB2	9	-	yes	-	-
LCP1	9	yes	yes	-	-
SPERT	9	-	yes	yes	-
GTF2F2	9	-	yes	-	-
GPALPP1	9	-	yes	-	-
LOC100855527	9	-	-	-	-
TDRD3	9	-	yes	yes	-
CLDN10	9	-	yes	yes	-
DOCK9	9	-	yes	yes	yes
UBAC2	9	-	yes	yes	yes
COL4A2	9	-	yes	yes	-
ATP11A	9	-	yes	yes	yes
RASA3	9	-	yes	yes	-
SYNDIG1	9	-	yes	yes	-
NINL	9	-	yes	yes	-
ARPP21	9	-	yes	yes	-
TRANK1	9	-	yes	yes	yes
LRRFIP2	9	-	yes	yes	-
CMTM8	9	-	yes	yes	-
ZCWPW2	9	-	yes	yes	-
LRRC3B	9	-	yes	yes	-
THRB	9	-	yes	yes	-
TBC1D5	9	-	yes	yes	-
ANKRD28	9	-	yes	yes	-
LOC608697	9	-	-	-	-
SH3BP5	9	-	yes	-	yes
PIK3CB	9	yes	yes	yes	-
LOC111091871	9	-	-	-	-
SPSB4	9	-	yes	yes	-
WWTR1	9	yes	yes	yes	-
MBNL1	9	-	yes	yes	yes
KIZ	9	-	yes	-	-
RIN2	9	-	yes	yes	-
NDUFAF5	9	-	yes	yes	-
ISM1	9	-	yes	yes	-
SLX4IP	9	-	yes	yes	-
SLC23A2	9	-	yes	yes	-
ASXL1	9	yes	yes	yes	yes
CDK5RAP1	9	-	yes	-	-
ARHGAP40	9	-	yes	-	-
EYA2	9	-	yes	yes	-
ZMYND8	9	-	yes	yes	yes
ARFGEF2	9	-	yes	yes	-
KCNB1	9	-	yes	yes	-
NFATC2	9	yes	yes	yes	-
DOK5	9	-	yes	yes	-
NELFCD	9	-	yes	-	yes
LOC606856	9	-	-	-	-
UFM1	9	-	yes	-	-
TRPC4	9	-	yes	yes	-
SOHLH2	9	-	yes	yes	-
BRCA2	9	yes	yes	yes	-
FRY	9	-	yes	yes	-
RXFP2	9	-	yes	yes	-
SLC7A1	9	-	yes	-	-
CDK8	9	-	yes	yes	-
LOC486036	9	-	-	-	-
CRYL1	9	-	yes	yes	-
GLRA3	9	-	yes	yes	yes
LOC486076	9	-	-	-	-
HMBOX1	9	-	yes	-	-
INTS9	9	-	yes	yes	-
ADRA1A	9	-	yes	yes	-
DPYSL2	9	-	yes	yes	-
PEBP4	9	-	yes	yes	-
PPP3CC	9	-	yes	-	-
SPHKAP	9	-	yes	yes	-
LOC100686622	9	-	-	-	-
ARMC9	9	-	yes	yes	-
DGKD	9	-	yes	yes	-
AGAP1	9	-	yes	yes	yes
NDUFA10	9	-	yes	yes	-
SNED1	9	-	yes	yes	-
FARP2	9	-	yes	yes	-
COR6C33	9	-	-	-	-
SPATS2	9	-	yes	yes	-
VDR	9	-	yes	yes	-
PDZRN4	9	-	yes	yes	yes
SYT10	9	-	yes	yes	-
STK38L	9	-	yes	-	-
C2CD5	9	-	yes	yes	yes
ABCC9	9	-	yes	yes	-
PTPRO	9	-	yes	yes	yes
DUSP16	9	-	yes	yes	-
BORCS5	9	-	yes	yes	-
LRP6	9	-	yes	yes	-
LOC111092750	9	-	-	-	-
KDM5A	9	yes	yes	yes	-
CCDC77	9	-	yes	yes	-
WNK1	9	-	yes	yes	-
RAD52	9	-	yes	-	-
MICAL3	9	-	yes	yes	-
USP18	9	-	yes	-	-
FRMPD2	9	-	yes	yes	-
ARHGAP22	9	-	yes	yes	-
MARCH8	9	-	yes	yes	-
KIF20B	9	-	yes	yes	-
TNKS2	9	-	yes	yes	-
TBC1D12	9	-	yes	yes	-
TLL2	9	-	yes	yes	-
FBXW4	9	-	yes	yes	-
C28H10orf76	9	-	-	-	-
ADD3	9	-	yes	-	-
VTI1A	9	yes	yes	yes	-
TDRD1	9	-	yes	yes	yes
AFAP1L2	9	-	yes	yes	-
HSPA12A	9	-	yes	yes	-
FGFR2	9	yes	yes	yes	yes
OAT	9	-	yes	-	-
LHPP	9	-	yes	yes	-
FANK1	9	-	yes	yes	-
ATP6V1H	9	-	yes	yes	-
LYPLA1	9	-	yes	yes	-
LOC102156503	9	-	-	-	-
CA8	9	-	yes	yes	-
CLVS1	9	-	yes	yes	-
CYP7B1	9	-	yes	yes	yes
DNAJC5B	9	-	yes	yes	-
PREX2	9	yes	yes	yes	yes
JPH1	9	-	yes	yes	-
HNF4G	9	-	yes	yes	yes
ZC2HC1A	9	-	yes	yes	-
TPD52	9	-	yes	yes	-
DECR1	9	-	yes	-	-
NECAB1	9	-	yes	yes	-
EPB41L4A	9	-	yes	yes	-
CAMK4	9	-	yes	yes	-
MAN2A1	9	-	yes	yes	yes
EFNA5	9	-	yes	yes	-
LNPEP	9	-	yes	yes	-
CAST	9	-	yes	yes	-
MEF2C	9	-	yes	yes	yes
XRCC4	9	-	yes	yes	-
ZFYVE16	9	-	yes	yes	yes
HOMER1	9	-	yes	yes	-
ARSB	9	-	yes	yes	-
GABRA5	9	-	yes	yes	yes
PCSK6	9	-	yes	yes	-
LRRK1	9	-	yes	yes	-
MEF2A	9	-	yes	yes	-
LRRC28	9	-	yes	yes	-
IGF1R	9	-	yes	yes	yes
CHD2	9	yes	yes	yes	-
SLCO3A1	9	-	yes	yes	yes
FANCI	9	-	yes	-	yes
CRTC3	9	yes	yes	yes	yes
IQGAP1	9	-	yes	yes	-
ZNF592	9	-	yes	yes	-
CPEB1	9	-	yes	yes	-
ARNT2	9	-	yes	yes	-
KIAA0232	9	-	yes	yes	yes
AFAP1	9	-	yes	yes	-
CC2D2A	9	-	yes	yes	-
LOC111094898	9	-	-	-	-
EVC2	9	-	yes	yes	-
JAKMIP1	9	-	yes	yes	yes
WDR19	9	-	yes	yes	-
TBC1D1	9	-	yes	yes	-
HTR1F	9	-	yes	yes	-
CADM2	9	-	yes	yes	-
GBE1	9	-	yes	yes	yes
ROBO1	9	-	yes	yes	yes
ROBO2	9	yes	yes	yes	yes
TMPRSS15	9	-	yes	yes	yes
NCAM2	9	-	yes	yes	yes
APP	9	-	yes	yes	-
GRIK1	9	-	yes	yes	yes
TIAM1	9	-	yes	yes	yes
CLIC6	9	-	yes	-	-
HLCS	9	-	yes	yes	-
KCNJ6	9	-	yes	yes	-
ERG	9	yes	yes	yes	-
B3GALT5	9	-	yes	yes	-
DSCAM	9	-	yes	yes	-
TRAPPC10	9	-	yes	yes	-
ADARB1	9	-	yes	yes	-
PCBP3	9	-	yes	yes	-
ART3	9	-	yes	-	-
SCARB2	9	-	yes	-	-
CCDC158	9	-	yes	yes	yes
SHROOM3	9	-	yes	yes	-
FRAS1	9	-	yes	yes	-
ANTXR2	9	-	yes	-	-
C32H4orf22	9	-	-	-	-
RASGEF1B	9	-	yes	yes	yes
WDFY3	9	-	yes	yes	yes
ARHGAP24	9	-	yes	yes	-
MAPK10	9	-	yes	yes	-
PTPN13	9	yes	yes	yes	yes
AFF1	9	yes	yes	yes	yes
FAM13A	9	-	yes	yes	-
CCSER1	9	-	yes	yes	yes
GRID2	9	-	yes	yes	yes
PDLIM5	9	-	yes	yes	-
UNC5C	9	-	yes	yes	-
STPG2	9	-	yes	yes	-
PPP3CA	9	-	yes	yes	-
TBCK	9	-	yes	yes	-
PAPSS1	9	-	yes	yes	-
COL25A1	9	-	yes	yes	-
ELOVL6	9	-	yes	yes	-
ANK2	9	-	yes	yes	-
LOC487911	9	-	-	-	-
LOC100685341	9	-	-	-	-
LOC102153548	9	-	-	-	-
CRYBG3	9	-	yes	yes	yes
ABI3BP	9	-	yes	yes	-
ALCAM	9	-	yes	-	-
NECTIN3	9	-	yes	yes	-
CD96	9	-	yes	yes	-
GAP43	9	-	yes	-	-
IGSF11	9	-	yes	yes	-
STXBP5L	9	-	yes	yes	yes
HSPBAP1	9	-	yes	yes	yes
ADCY5	9	-	yes	yes	-
SLC12A8	9	-	yes	yes	-
PCYT1A	9	-	yes	-	-
PAK2	9	-	yes	yes	-
ACAP2	9	-	yes	yes	-
XXYLT1	9	-	yes	yes	yes
TRIO	9	-	yes	yes	-
ADAMTS16	9	-	yes	yes	-
MCCC1	9	-	yes	yes	yes
YEATS2	9	-	yes	yes	-
DGKG	9	-	yes	yes	-
WDR49	9	-	yes	yes	-
TBL1XR1	9	yes	yes	yes	yes
MYLK4	9	-	yes	yes	-
SLC22A23	9	-	yes	yes	yes
LYRM4	9	-	yes	-	-
RREB1	9	-	yes	yes	yes
SYCP2L	9	-	yes	yes	-
GMPR	9	-	yes	-	-
RNF144B	9	-	yes	yes	-
DCDC2	9	-	yes	yes	-
CARMIL1	9	-	yes	yes	yes
KCNJ3	9	-	yes	yes	-
RBMS1	9	-	yes	-	-
TANK	9	-	yes	yes	-
SCN3A	9	-	yes	yes	-
LOC478773	9	-	-	-	-
SCN1A	9	-	yes	yes	-
STK39	9	-	yes	yes	-
LRP2	9	-	yes	yes	yes
UBR3	9	-	yes	yes	yes
METTL8	9	-	yes	yes	-
OLA1	9	-	yes	yes	-
CCDC141	9	-	yes	yes	-
SRGAP2	9	-	yes	yes	-
LMX1A	9	-	yes	yes	-
DDR2	9	yes	yes	yes	-
DISP1	9	-	yes	yes	yes
LOC606894	9	-	-	-	-
CHRM3	9	-	yes	yes	-
RYR2	9	-	yes	yes	yes
LYST	9	-	yes	yes	yes
SLC35F3	9	-	yes	yes	-
DISC1	9	-	yes	yes	-
GALNT2	9	-	yes	yes	-
BICC1	9	-	yes	yes	-
ANK3	9	-	yes	yes	-
RHOBTB1	9	-	yes	yes	yes
CTNNA3	9	-	yes	yes	yes
CTNNA3;LRRTM3	9	-	-	-	-
DNA2	9	-	yes	-	-
LRRC20	9	-	yes	yes	-
CDH23	9	-	yes	yes	yes
MCU	9	-	yes	yes	-
USP54	9	-	yes	yes	yes
ADK	9	-	yes	yes	-
LRMDA	9	-	yes	yes	-
KCNMA1	9	-	yes	yes	yes
ZMIZ1	9	-	yes	yes	-
NRG3	9	-	yes	yes	-
GRID1	9	-	yes	yes	-
MCC	9	-	yes	yes	-
KCNIP1	9	-	yes	yes	-
DOCK2	9	-	yes	yes	yes
SLIT3	9	-	yes	yes	yes
TENM2	9	-	yes	yes	-
SGCD	9	-	yes	yes	yes
GRIA1	9	-	yes	yes	yes
LOC106558737	9	-	-	-	-
ARL15	9	-	yes	yes	-
PARP8	9	-	yes	yes	-
HCN1	9	-	yes	yes	yes
GHR	9	-	yes	yes	-
EGFLAM	9	-	yes	yes	-
WDR70	9	-	yes	yes	-
ADAMTS12	9	-	yes	yes	-
PDZD2	9	-	yes	yes	-
CDH12	9	-	yes	yes	-
CDH18	9	-	yes	yes	-
ANKH	9	-	yes	yes	-
IGSF9B	9	-	yes	yes	-
APLP2	9	-	yes	yes	-
BLID	9	-	yes	-	-
GRIK4	9	-	yes	yes	-
POU2F3	9	-	yes	yes	-
DSCAML1	9	-	yes	yes	yes
CEP164	9	-	yes	-	-
SIK3	9	-	yes	yes	yes
HTR3B	9	-	yes	yes	-
ATM	9	yes	yes	yes	yes
TRPC6	9	-	yes	yes	-
DNAH2	9	-	yes	yes	-
PIK3R6	9	-	yes	-	-
STX8	9	-	yes	yes	-
ALDH3A2	9	-	yes	-	-
RAI1	9	-	yes	yes	yes
PEMT	9	-	yes	yes	-
LEPR	9	-	yes	yes	yes
ATG4C	9	-	yes	yes	-
DOCK7	9	-	yes	yes	-
C5H1orf87	9	-	-	-	yes
HOOK1	9	-	yes	yes	-
SSBP3	9	-	yes	yes	-
GLIS1	9	-	yes	yes	-
SCP2	9	-	yes	-	-
SKI	9	yes	yes	yes	-
MEGF6	9	-	yes	yes	-
NPHP4	9	-	yes	yes	-
RERE	9	-	yes	yes	yes
CRISPLD2	9	-	yes	yes	-
ADAMTS18	9	-	yes	yes	yes
CFDP1	9	-	yes	yes	-
ZNRF1	9	-	yes	yes	-
VAC14	9	-	yes	yes	-
NFAT5	9	-	yes	yes	-
SNTB2	9	-	yes	yes	-
TANGO6	9	-	yes	yes	-
ZFP90	9	-	yes	yes	yes
NFATC3	9	-	yes	yes	-
CBFB	9	yes	yes	yes	-
TPST1	9	-	yes	-	-
BAZ1B	9	-	yes	yes	-
HIP1	9	yes	yes	yes	-
ZAN	9	-	yes	yes	-
CYP3A26	9	-	-	-	-
LMTK2	9	-	yes	yes	-
CYTH3	9	-	yes	yes	-
RNF216	9	-	yes	yes	-
TNRC18	9	yes	yes	yes	yes
LOC479761	9	-	-	-	-
C6H7orf50	9	-	-	-	-
PRKAR1B	9	-	yes	yes	-
COG7	9	-	yes	yes	-
HS3ST2	9	-	yes	yes	yes
C6H16orf62	9	-	-	-	-
C6H16orf45	9	-	-	-	-
PARN	9	-	yes	yes	yes
MKL2	9	-	-	-	-
CLEC16A	9	-	yes	yes	-
CIITA	9	yes	yes	yes	-
C6H16orf96	9	-	-	-	-
ADCY9	9	-	yes	yes	-
TRAP1	9	-	yes	yes	-
RAB11FIP3	9	-	yes	yes	-
FAM102B	9	-	yes	-	-
CDC14A	9	-	yes	yes	-
ALG14	9	-	yes	-	-
FAM69A	9	-	-	-	-
C6H1orf146	9	-	-	-	-
KIAA1107	9	-	-	-	-
HS2ST1	9	-	yes	yes	-
WDR63	9	-	yes	yes	-
AK5	9	-	yes	yes	-
MSH4	9	-	yes	yes	-
KDM5B	9	-	yes	-	-
PPP1R12B	9	-	yes	yes	-
NR5A2	9	-	yes	yes	yes
NEK7	9	-	yes	yes	-
DENND1B	9	-	yes	yes	-
PLXNA2	9	-	yes	yes	yes
RPS6KC1	9	-	yes	yes	-
ACBD6	9	-	yes	yes	-
XPR1	9	-	yes	yes	-
LAMC1	9	-	yes	yes	yes
LAMC2	9	-	yes	yes	-
C7H1orf21	9	-	-	-	-
AXDND1	9	-	yes	yes	-
SEC16B	9	-	yes	yes	-
PAPPA2	9	-	yes	yes	-
TNN	9	-	yes	yes	-
FMO4	9	-	yes	-	-
DCAF6	9	-	yes	yes	-
POU2F1	9	-	yes	yes	yes
SDCCAG8	9	-	yes	yes	yes
ARHGEF11	9	-	yes	yes	-
GON4L	9	-	yes	yes	-
SETBP1	9	yes	yes	yes	-
PIK3C3	9	-	yes	yes	yes
FHOD3	9	-	yes	yes	yes
GALNT1	9	-	yes	yes	yes
CCDC178	9	-	yes	yes	-
CHST9	9	-	yes	yes	yes
ZNF521	9	yes	yes	yes	-
LAMA3	9	-	yes	yes	-
ABHD3	9	-	yes	yes	-
ROCK1	9	-	yes	yes	yes
LPIN2	9	-	yes	yes	-
MYOM1	9	-	yes	yes	-
CEP192	9	-	yes	yes	-
CATSPERB	9	-	yes	yes	-
SLC24A4	9	-	yes	-	yes
ITPK1	9	-	yes	yes	-
AKAP6	9	-	yes	yes	-
NPAS3	9	-	yes	yes	-
RALGAPA1	9	-	yes	yes	-
SLC25A21	9	-	yes	yes	-
MIPOL1	9	-	yes	yes	-
MDGA2	9	-	yes	yes	-
NIN	9	yes	yes	yes	-
FRMD6	9	-	yes	yes	-
BMP4	9	-	yes	-	-
SAMD4A	9	-	yes	-	-
PELI2	9	-	yes	yes	-
C8H14orf37	9	-	-	-	-
CCDC175	9	-	yes	yes	-
RTN1	9	-	yes	yes	-
PRKCH	9	-	yes	yes	-
SYT16	9	-	yes	yes	-
KCNH5	9	-	yes	yes	-
SYNE2	9	-	yes	yes	yes
FUT8	9	-	yes	yes	-
GPHN	9	yes	yes	yes	-
RAD51B	9	yes	yes	yes	-
SIPA1L1	9	-	yes	yes	yes
RGS6	9	-	yes	yes	-
DPF3	9	-	yes	yes	-
NUMB	9	-	yes	yes	-
TTLL5	9	-	yes	yes	-
SPTLC2	9	-	yes	-	-
LOC490812	9	-	-	-	-
LOC106557488	9	-	-	-	-
CEP128	9	-	yes	yes	-
STON2	9	-	yes	yes	-
EML5	9	-	yes	yes	-
FOXN3	9	-	yes	yes	-
TTC7B	9	-	yes	yes	-
UNC79	9	-	yes	yes	yes
BCL11B	9	yes	yes	yes	yes
CCDC85C	9	-	yes	yes	-
EML1	9	-	yes	yes	-
MOK	9	-	yes	yes	-
MARK3	9	-	yes	-	-
BAIAP2	9	-	yes	-	-
RNF213	9	yes	yes	yes	yes
DNAH17	9	-	yes	yes	-
SEPT9	9	yes	yes	yes	-
MGAT5B	9	-	yes	yes	-
RNF157	9	-	yes	yes	-
LOC100856617	9	-	-	-	-
ITGB3	9	-	yes	yes	-
NSF	9	-	yes	-	-
BPTF	9	-	yes	yes	yes
PITPNC1	9	-	yes	yes	-
PRKCA	9	-	yes	yes	yes
RGS9	9	-	yes	yes	-
MAP2K6	9	-	yes	yes	yes
GPATCH8	9	-	yes	yes	-
STAT3	9	yes	yes	yes	-
FBXL20	9	-	yes	yes	-
PLXDC1	9	-	yes	yes	yes
ARHGAP23	9	-	-	-	-
VMP1	9	-	yes	yes	-
ACACA	9	-	-	-	-
TADA2A	9	-	-	-	-
AP2B1	9	-	yes	yes	-
RFFL	9	-	yes	-	-
SSH2	9	-	yes	yes	-
EFCAB5	9	-	yes	yes	yes
NXN	9	-	yes	yes	-
RAP1GAP2	9	-	yes	yes	-
RALGDS	9	yes	yes	-	-
CFAP77	9	-	yes	yes	-
MED27	9	-	yes	yes	-
HMCN2	9	-	yes	yes	-
GPR107	9	-	yes	yes	-
FNBP1	9	yes	yes	yes	-
GARNL3	9	-	yes	-	-
LMX1B	9	-	yes	yes	-
PBX3	9	-	yes	yes	-
GAPVD1	9	-	yes	yes	-
SCAI	9	-	yes	yes	-
NEK6	9	-	yes	yes	-
STRBP	9	-	yes	yes	-
RABGAP1	9	-	yes	yes	-
NLGN4X	9	-	yes	yes	-
TBL1X	9	-	yes	yes	-
MID1	9	-	yes	yes	-
ARHGAP6	9	-	yes	yes	yes
FRMPD4	9	-	yes	yes	-
DMD	9	-	yes	yes	yes
CFAP47	9	-	yes	yes	-
OPHN1	9	-	yes	yes	-
EDA	9	-	yes	yes	-
BRWD3	9	-	yes	yes	yes
CHM	9	-	yes	yes	yes
LOC492045	9	-	-	-	-
NRK	9	-	yes	yes	-
TENM1	9	-	yes	yes	-
GPC3	9	-	yes	yes	yes
FGF13	9	-	yes	yes	-
YTHDC2	9	-	yes	yes	yes
GRAMD2B	9	-	yes	-	-
SEC24A	9	-	yes	yes	-
PTPN3	9	-	yes	yes	-
CDK5RAP2	9	-	yes	yes	-
ELOVL5	9	-	yes	yes	-
PRIM2	9	-	yes	yes	yes
SOBP	9	-	yes	yes	yes
AFG1L	9	-	yes	yes	-
ENPP2	9	-	yes	yes	-
WDYHV1	9	-	yes	yes	-
NDRG1	9	yes	yes	yes	-
EPHA5	9	-	yes	yes	yes
CHCHD3	9	-	yes	yes	-
NRF1	9	-	yes	yes	yes
CALCR	9	-	yes	yes	-
VWDE	9	-	yes	yes	-
DNAH11	9	-	yes	yes	yes
NPSR1	9	-	yes	yes	-
DPY19L2	9	-	yes	yes	yes
AOAH	9	-	yes	yes	-
DOCK4	9	-	yes	yes	-
SPATA6	9	-	yes	yes	-
PIK3R3	9	yes	yes	yes	-
ERI3	9	-	yes	yes	-
APAF1	9	-	yes	yes	-
FAM160A1	9	-	yes	yes	yes
PXDN	9	-	yes	yes	yes
MYT1L	9	-	yes	yes	yes
RNF144A	9	-	yes	yes	yes
ASAP2	9	-	yes	yes	yes
HPCAL1	9	-	yes	-	-
NBAS	9	-	yes	yes	-
PUM2	9	-	yes	yes	-
KLHL29	9	-	yes	yes	-
ATAD2B	9	-	yes	yes	-
NCOA1	9	yes	yes	yes	-
DTNB	9	-	yes	yes	-
BABAM2	9	-	yes	yes	-
ALK	9	yes	yes	yes	-
GALNT14	9	-	yes	yes	yes
LTBP1	9	-	yes	yes	-
VIT	9	-	yes	yes	-
CDKL4	9	-	yes	-	-
SLC8A1	9	-	yes	yes	yes
ACOXL	9	-	yes	yes	-
TCF7L1	9	-	yes	yes	-
DNAH6	9	-	yes	yes	-
CTNNA2	9	yes	yes	yes	yes
LRRTM4	9	-	yes	yes	-
SFXN5	9	-	yes	yes	-
EXOC6B	9	-	yes	yes	yes
DYSF	9	-	yes	yes	-
ZNF638	9	-	yes	yes	yes
NOTCH2	9	yes	yes	yes	-
LOC100683419	9	-	-	-	-
MAGI3	9	-	yes	yes	yes
KCND3	9	-	yes	yes	yes
ABCA13	9	-	yes	yes	yes
IKZF1	9	yes	yes	yes	yes
COBL	9	-	yes	yes	-
HECW1	9	-	yes	yes	yes
GLI3	9	-	yes	yes	yes
SUGCT	9	-	yes	yes	-
NRCAM	9	-	yes	yes	-
COG5	9	-	yes	yes	-
ATXN7L1	9	-	yes	yes	-
RELN	9	-	yes	yes	yes
FBXL13	9	-	yes	yes	yes
CCDC146	9	-	yes	yes	-
PHTF2	9	-	yes	yes	-
MAGI2	9	-	yes	yes	-
CACNA2D1	9	-	yes	yes	-
PCLO	9	-	yes	yes	yes
SEMA3A	9	-	yes	yes	-
SEMA3D	9	-	yes	yes	-
LRRC4C	9	-	yes	yes	yes
LDLRAD3	9	-	yes	yes	-
ABTB2	9	-	yes	yes	-
KIAA1549L	9	-	yes	yes	yes
LOC102157112	9	-	-	-	-
ELP4	9	-	yes	yes	-
LOC475957	9	-	-	-	-
AMBRA1	9	-	yes	yes	-
PHF21A	9	-	yes	yes	-
SHANK2	9	-	yes	yes	yes
KDM2A	9	-	yes	yes	yes
PACS1	9	-	yes	yes	-
GAD2	9	-	yes	yes	yes
ZNF438	9	-	yes	yes	-
NLN	9	-	yes	yes	-
ERBIN	9	-	yes	yes	-
PHKB	9	-	yes	yes	-
PUM1	9	-	yes	yes	-
LUZP1	9	-	yes	yes	-
C2CD3	9	-	yes	yes	yes
LRCH1	9	-	yes	yes	yes
EPSTI1	9	-	yes	yes	-
OXSR1	9	-	yes	yes	-
UBE2E1	9	-	yes	yes	-
ARHGEF26	9	-	yes	-	-
CFAP61	9	-	yes	yes	-
ITCH	9	-	yes	yes	-
ZMYM2	9	yes	yes	yes	-
NCL	9	-	yes	-	-
LRRK2	9	-	yes	yes	-
BCAT1	9	-	yes	-	-
RERG	9	-	yes	yes	yes
LOC486692	9	-	-	-	-
BCL2L13	9	-	yes	yes	-
CTBP2	9	-	yes	yes	yes
PTPRE	9	-	yes	yes	yes
CSPP1	9	-	yes	yes	-
SLC28A1	9	-	yes	yes	-
CLNK	9	-	yes	yes	-
ATP13A3	9	-	yes	yes	-
LRRC31	9	-	yes	-	-
PLD1	9	-	yes	yes	-
NCKAP1	9	-	yes	yes	-
BRINP3	9	-	yes	yes	-
CWF19L2	9	-	yes	yes	-
FYB2	9	-	yes	yes	-
RABGEF1	9	-	yes	yes	-
WDR47	9	-	yes	-	yes
LRRC39	9	-	yes	yes	-
ZNF644	9	-	yes	yes	yes
SYT14	9	-	yes	yes	-
FMN2	9	-	yes	yes	yes
RPRD1A	9	-	yes	yes	-
TMEM241	9	-	yes	yes	-
SMURF2	9	-	yes	yes	yes
NF1	9	yes	yes	yes	-
RPA1	9	-	yes	-	yes
RTTN	8	-	yes	yes	yes
CDH19	8	-	yes	yes	yes
CDH7	8	-	yes	yes	-
BCL2	8	yes	yes	yes	-
KIAA1468	8	-	-	-	-
RNF152	8	-	yes	yes	-
CDH20	8	-	yes	yes	yes
LOC610160	8	-	-	-	-
PEX7	8	-	yes	-	-
PHACTR2	8	-	yes	yes	-
ADGB	8	-	yes	yes	yes
PPP1R14C	8	-	yes	yes	-
MTHFD1L	8	-	yes	yes	-
AKAP12	8	-	yes	yes	-
CCDC170	8	-	yes	yes	-
CNKSR3	8	-	yes	yes	yes
TIAM2	8	-	yes	yes	-
SNX9	8	-	yes	yes	-
SYTL3	8	-	yes	yes	yes
LOC111095876	8	-	-	-	-
SLC22A3	8	-	yes	yes	-
AFDN	8	yes	yes	yes	yes
SMOC2	8	-	yes	yes	-
DSE	8	-	yes	yes	-
MCM9	8	-	yes	yes	-
RNF217	8	-	yes	yes	-
LAMA2	8	-	yes	yes	yes
PTCH1	8	yes	yes	yes	yes
FANCC	8	-	yes	yes	-
DAPK1	8	-	yes	yes	-
ZCCHC6	8	-	-	-	-
NAA35	8	-	yes	yes	-
FRMD3	8	-	yes	yes	-
TLE1	8	-	yes	yes	-
LOC106559215	8	-	-	-	-
GNAQ	8	yes	yes	yes	-
GNA14	8	-	yes	yes	-
VPS13A	8	-	yes	yes	-
PRUNE2	8	-	yes	yes	yes
C1H9orf135	8	-	-	-	-
DOCK8	8	-	yes	yes	-
DMRT1	8	-	yes	-	-
SMARCA2	8	-	yes	yes	-
RFX3	8	-	yes	yes	yes
RIC1	8	-	yes	yes	-
ERMP1	8	-	yes	yes	-
AUH	8	-	yes	yes	-
PTPDC1	8	-	yes	-	-
ZSCAN18	8	-	yes	yes	-
POLD1	8	yes	yes	yes	yes
MYH14	8	-	yes	yes	yes
BICRA	8	-	yes	yes	-
SAE1	8	-	yes	-	-
CEACAM20	8	-	yes	-	-
ZNF112	8	-	yes	yes	-
KIAA0355	8	-	yes	yes	-
PEPD	8	-	yes	yes	-
WDR88	8	-	yes	yes	-
GPATCH1	8	-	yes	yes	-
RHPN2	8	-	yes	yes	-
DPY19L3	8	-	yes	-	-
HSD17B6	8	-	yes	yes	-
MSRB3	8	-	yes	yes	yes
PTPRR	8	-	yes	yes	-
KCNC2	8	-	yes	yes	yes
PPP6R2	8	-	yes	yes	-
TTLL8	8	-	-	-	yes
PPARA	8	-	yes	yes	-
WNT7B	8	-	yes	yes	-
ATXN10	8	-	yes	-	yes
FBLN1	8	-	yes	yes	-
MEI1	8	-	yes	yes	-
ACO2	8	-	yes	yes	-
XPNPEP3	8	-	yes	yes	-
TNRC6B	8	-	yes	yes	-
ENTHD1	8	-	yes	yes	-
CRY1	8	-	yes	yes	-
SLC41A2	8	-	yes	yes	-
TXNRD1	8	-	yes	yes	-
SH3RF3	8	-	yes	yes	yes
LOC474539	8	-	-	-	-
NCK2	8	-	yes	yes	-
VWA3B	8	-	yes	yes	-
PLEKHH2	8	-	yes	yes	-
EPAS1	8	yes	yes	yes	yes
TTC7A	8	-	yes	yes	-
EML6	8	-	yes	yes	-
COMMD1	8	-	yes	yes	-
EHBP1	8	-	yes	yes	-
MEIS1	8	-	yes	yes	yes
TGFA	8	-	yes	yes	-
BTNL9	8	-	yes	yes	-
CNOT6	8	-	yes	yes	-
LOC607447	8	-	-	-	-
SNCAIP	8	-	yes	yes	-
CSNK1G3	8	-	yes	yes	-
ZNF608	8	-	yes	yes	-
CDC42SE2	8	-	yes	-	-
DDX46	8	-	yes	yes	yes
SMAD5	8	-	yes	yes	-
FAM13B	8	-	yes	-	-
KIAA2026	8	-	yes	-	yes
MPDZ	8	-	yes	yes	yes
FREM1	8	-	yes	yes	yes
SNAPC3	8	-	yes	yes	-
TEK	8	-	yes	yes	yes
MOB3B	8	-	yes	yes	yes
DNAI1	8	-	yes	yes	-
RECK	8	-	yes	-	-
LOC111098091	8	-	-	-	-
ANKS6	8	-	yes	yes	yes
COL15A1	8	-	yes	yes	-
ABCA1	8	-	yes	yes	yes
KIAA0368	8	-	-	-	-
PTBP3	8	-	yes	-	-
ITPR3	8	-	yes	yes	-
C12H6orf106	8	-	-	-	-
USP49	8	-	yes	yes	-
CCND3	8	yes	yes	yes	yes
XPO5	8	-	yes	yes	yes
CDC5L	8	-	yes	yes	yes
RUNX2	8	-	yes	yes	-
MEP1A	8	-	yes	yes	-
PTCHD4	8	-	yes	yes	yes
TRAM2	8	-	yes	yes	-
FAM83B	8	-	yes	yes	yes
BEND6	8	-	yes	yes	-
ZNF451	8	-	yes	yes	-
IMPG1	8	-	yes	yes	-
UBE3D	8	-	yes	yes	-
MRAP2	8	-	yes	-	-
CEP162	8	-	yes	yes	-
GABRR2	8	-	yes	yes	yes
MMS22L	8	-	yes	yes	-
SEC63	8	-	yes	yes	-
RPF2	8	-	yes	yes	-
PHF10	8	-	yes	-	-
MATN2	8	-	yes	yes	-
EIF3E	8	yes	yes	yes	-
SYBU	8	-	yes	-	-
EIF3H	8	-	yes	yes	-
[truncated: 12,740 more rows]
