# Supplementary material for: Expanding the Spectrum of Canine Diffuse Large B‐Cell Lymphoma Genetic Aberrations Through Whole Genome Sequencing Analysis
Source: Vet Comp Oncol. 2025 May 4;23(3):346–57. doi: 10.1111/vco.13059 (PMC12378081; doi:10.1111/vco.13059)
Supplement: Supplementary file 10 — TABLE S6. Absolute copy numbers extracted from ASCAT segmentation files. For sample#5 was not possible to retrieve CNAs because of insufficient sequencing depth. [file VCO-23-346-s009.xlsx]

## Sheet: Foglio1
S6 Table. Absolute copy numbers extracted from ASCAT segmentation files. For sample#5 was not possible to retrieve CNAs because of insufficient sequencing depth.
Prognosis group	sample_ID	chromosome	start	end	width	TCN	nMajor	minor_cn	Consequence	Genes
GOOD	9	chr2	57762982	57766092	3111	1	1	0	del	ZNF571, ZFP30, ZNF793, ZNF829, NARS1, UBE2S, ZFAND5, NETO1, SMOC2, AGTPBP1, MYB, RSPO3, TMEM238, RNF146, FECH, TMEM190, GDA, PPP2R1A, IL11, ECHDC1, ZFP14, THBS2, CBLN2, ONECUT2, ZFP82, ST8SIA3, KMT5C, U4, SOCS6, WDR7, ZNF260, NTRK2, TMEM150B, C1H9orf85, RTTN, ABHD17B, U6, TNNT1, CEMIP2, ZNF529, ZNF382, ZNF615, AHI1, ZNF461, WDR27, C6orf58, ZNF567, SLC28A3, BRSK1, TXNL1, CD226, TRPM3, THEMIS, DOK6…
GOOD	9	chr6	311634	74870956	74559323	3	2	1	amp	MLST8, LUC7L, ADGRL2, CASKIN1, HBM, TRAF7, NPRL3, U6, RAB26, U12, MPG, PKD1, U4, RHBDF1, TSC2, ADGRL4, SNRNP25, POLR3K, IFI44, IFI44L, PTGFR, GIPC2, DNAJB4, NTHL1, SLC9A3R2, NEXN, ZNF598, NOXO1, RNF151, NDUFB10, RPL3L, ATP5PB, RPL5, MSRB1, USP33, WDR77, MEIOB, SNORA66, PGB2, GFI1, FAHD1, HAGH, IGFALS, NUBP2, BHLHA15, LMTK2, SPSB3, MRPS34, NME3, OCM, MAPK8IP3, CHIA, DENND2D, JPT2, PMS2, CEPT1, DRA…
GOOD	9	chr8	73028480	73955912	927433	0	0	0	del	ZNF571, ZFP30, ZNF793, ZNF829, NARS1, UBE2S, ZFAND5, NETO1, SMOC2, AGTPBP1, MYB, RSPO3, TMEM238, RNF146, FECH, TMEM190, GDA, PPP2R1A, IL11, ECHDC1, ZFP14, THBS2, CBLN2, ONECUT2, ZFP82, ST8SIA3, KMT5C, U4, SOCS6, WDR7, ZNF260, NTRK2, TMEM150B, C1H9orf85, RTTN, ABHD17B, U6, TNNT1, CEMIP2, ZNF529, ZNF382, ZNF615, AHI1, ZNF461, WDR27, C6orf58, ZNF567, SLC28A3, BRSK1, TXNL1, CD226, TRPM3, THEMIS, DOK6…
GOOD	9	chr9	11980	61042436	61030457	3	2	1	amp	FAM78A, LPO, PAFAH1B1, KIAA0100, BAHCC1, FBXL20, UBALD2, NUP214, RNF157, MPO, SDF2, FOXJ1, CLUH, SUPT6H, AIF1L, EXOC7, LAMC3, TSPOAP1, PROCA1, RAB34, ZACN, FIBCD1, QRFP, GALR2, ABL1, SRP68, TLCD1, NEK8, EVPL, RAP1GAP2, TRAF4, FAM222B, SLC38A10, EXOSC2, NDUFAF8, ERAL1, TEPSIN, CEP131, DHRS13, PRDM12, AATK, OR1D2, CDK3, TEN1, OR1A1, FUBP3, STAC2, OR1P1, ACOX1, PHF12, OR3A2, RPL19, ASS1, BAIAP2, OR3…
GOOD	9	chr13	41196	2441508	2400313	3	2	1	amp	U6, OSR2, VPS13B, U2, RGS22, FBXO43, POLR2K, RNF19A, U4, SNX31, LAPTM4B, MATN2, SNORA72, RIDA, POP1, NIPAL2, KCNS2, STK3
GOOD	9	chr13	2441662	2571950	130289	3	3	0	amp	SNX31, PABPC1
GOOD	9	chr13	2572389	5002126	2429738	3	2	1	amp	PABPC1, Y_RNA, ZNF706, GRHL2, NCALD, RRM2B, UBR5, ODF1, KLF10, AZIN1, ATP6V1C1, BAALC, SLC25A32, FZD6, CTHRC1, DCAF13, RIMS2
GOOD	9	chr13	7515451	35801390	28285940	6	4	2	amp	U4, U6, MYC, GSDMC, CYRIB, SNORA73, ASAP1, ADCY8, EFR3A, HHLA1, KCNQ3, LRRC6, TMEM71, PHF20L1, TG, SLA, CCN4, NDRG1, ST3GAL1, DENND3, SLC45A4, ZFAT, CSMD3, KHDRBS3, FAM135B, COL22A1, KCNK9, TRAPPC9, TRPS1, CHRAC1, AGO2, EIF3H, PTK2, UTP23, OXR1, RAD21, SLC30A8, MED30, EXT1, SAMD12, TNFRSF11B, COLEC10, MAL2, CCN3, ABRA, ENPP2, ANGPT1, U2, RSPO2, TAF2, EIF3E, TMEM74, TRHR, NUDCD1, DSCC1, ENY2, DEPT…
GOOD	9	chr13	35801540	38947086	3145547	7	5	2	amp	ADCK5, CPSF1, SLC39A4, VPS28, TONSL, CYHR1, KIFC2, FOXH1, PPP1R16A, GPT, MFSD3, RECQL4, LRRC14, LRRC24, ARHGAP39, COMMD5, ZNF7, ZNF517, RPL8, ZNF34, ZNF250, ZNF16, ZNF252, CHRNB4, CHRNA3, CHRNA5, HYKK, IREB2, WFS1, LIMCH1, PHOX2B, GPR20, PTP4A3, MROH5, TSNARE1, ADGRB1, PSCA, SLURP1, LY6E, LY6H, GPIHBP1, GLI4, RHPN1, MAFA, ZC3H3, GSDMD, MROH6, NAPRT, EEF1D, TIGD5, PYCR3, GFUS, ZNF623, CCDC166, MAP…
GOOD	9	chr13	38947244	63188988	24241745	6	4	2	amp	U4, TEC, SLAIN2, SLC10A4, FRYL, OCIAD1, OCIAD2, CWH43, DCUN1D4, LRRC66, SGCB, SPATA18, USP46, RASL11B, SCFD2, FIP1L1, TMEM33, LNX1, SLC30A9, CHIC2, BEND4, GSX2, PDGFRA, U6, SHISA3, ATP8A1, GRXCR1, KIT, KCTD8, YIPF7, GUF1, GNPDA2, KDR, GABRG1, GABRA2, SRD5A3, TMEM165, CLOCK, PDCL2, NMU, COX7B2, GABRA4, GABRB1, COMMD8, ATP10D, CORIN, TECRL, EXOC1L, EPHA5, EXOC1, CEP135, UBA6, STAP1, U2, AASDH, GNRH…
GOOD	9	chr13	63189141	63230496	41356	2	2	0	gain_loss	ZNF571, ZFP30, ZNF793, ZNF829, NARS1, UBE2S, ZFAND5, NETO1, SMOC2, AGTPBP1, MYB, RSPO3, TMEM238, RNF146, FECH, TMEM190, GDA, PPP2R1A, IL11, ECHDC1, ZFP14, THBS2, CBLN2, ONECUT2, ZFP82, ST8SIA3, KMT5C, U4, SOCS6, WDR7, ZNF260, NTRK2, TMEM150B, C1H9orf85, RTTN, ABHD17B, U6, TNNT1, CEMIP2, ZNF529, ZNF382, ZNF615, AHI1, ZNF461, WDR27, C6orf58, ZNF567, SLC28A3, BRSK1, TXNL1, CD226, TRPM3, THEMIS, DOK6…
GOOD	9	chr18	15640	55814650	55799011	3	2	1	amp	OR5AK8, SIPA1, ALX4, GAL, OR5AK7, OR5G3, PPP6R3, OR5G5, OR5G1B, EXT2, OR5G1, OR9G10, OR9G4, OR9G3, OR9G1, OR2AH1B, OR5AR1, ACCS, PIDD1, PNPLA2, LRP5, CRACR2B, C18H11orf24, CD151, OR5AP2, TSPAN4, KMT5B, PCNX3, OR5M8, OR5M3C, OR5M3, OR8U3, OR5AL2, OR8U9, B4GALNT4, OR8U8, OR8J3, CHKA, OR8K1, OR5J2, OR5J2B, PKP3, CHID1, OR8K54, SIGIRR, OR8K86, OR8K7, ANO9, OR8J2B, OR8K71, AP2A2, PTDSS2, OR8J2, OR8K52…
GOOD	9	chr19	19934862	20315788	380927	0	0	0	del	ZNF571, ZFP30, ZNF793, ZNF829, NARS1, UBE2S, ZFAND5, NETO1, SMOC2, AGTPBP1, MYB, RSPO3, TMEM238, RNF146, FECH, TMEM190, GDA, PPP2R1A, IL11, ECHDC1, ZFP14, THBS2, CBLN2, ONECUT2, ZFP82, ST8SIA3, KMT5C, U4, SOCS6, WDR7, ZNF260, NTRK2, TMEM150B, C1H9orf85, RTTN, ABHD17B, U6, TNNT1, CEMIP2, ZNF529, ZNF382, ZNF615, AHI1, ZNF461, WDR27, C6orf58, ZNF567, SLC28A3, BRSK1, TXNL1, CD226, TRPM3, THEMIS, DOK6…
GOOD	9	chr20	25920	58095322	58069403	3	2	1	amp	CCDC174, BHLHE40, SEMA3G, C20H19orf71, ARIH2, NCAN, CYP4F22, NR2C2AP, PHF7, ITPR1, SLC25A20, FZR1, DOHH, RFXANK, BORCS8, MEF2B, TMEM161A, OR10H2, SMIM24, BAP1, SLC25A42, C20H3orf20, ARMC6, PRKAR2A, SUMF1, NFIC, FGD5, DNAH1, SUGP2, PGLYRP2, RASAL3, NR2C2, SETMAR, HOMER3, WIZ, LRRN1, GLYCTK, CRBN, PPM1M, TWF2, MRPS25, TRNT1, IP6K2, TLR9, DDX49, RBSN, IL5RA, AKAP8, COPE, NCKIPSD, POC1A, TRH, BRD4, C…
GOOD	9	chr26	25988274	27628478	1640205	0	0	0	del	ZNF280B, PRAME, IGLV2-33
GOOD	9	chr27	9008	45856726	45847719	3	2	1	amp	ATF1, KLRK1, KLRD1, ERGIC2, DIP2B, FAR2, U6, CCDC91, LARP4, FAM186A, PTHLH, GABARAPL1, LIMA1, TMEM52B, CERS5, KLHL42, COX14, OLR1, MANSC4, GPD1, MRPS35, Y_RNA, SMARCD1, CLEC7A, REP15, ADA2, PPFIBP1, CLEC1B, CLEC12B, CLEC12A, U2, C27H12orf71, SMCO2, ARNTL2, CECR2, STK38L, MED21, TM7SF3, SLC25A18, BCL2L13, BID, FGFR1OP2, KLRF2, CLEC2B, INTS13, ASIC1, KLRF1, RACGAP1, CD69, ITPR2, AQP6, AQP5, CLEC2D,…
GOOD	9	chr29	35082	41815122	41780041	3	2	1	amp	U6, C8orf89, RAB2A, RPL7, RDH10, STAU2, CHD7, Metazoa_SRP, ELOC, CLVS1, TMEM70, LY96, ASPH, JPH1, GDAP1, PI15, CRISPLD1, HNF4G, ZFHX4, PKIA, U4, ZC2HC1A, NKAIN3, IL7, GGH, STMN2, TTPA, HEY1, MRPS28, TPD52, YTHDF3, ZBTB10, ZNF704, PAG1, CYP7B1, PMP2, ARMC1, FABP9, MTFR1, FABP12, IMPA1, PDE7A, ZFAND1, DNAJC5B, TRIM55, CRH, CHMP4C, RRS1, SNX16, ADHFE1, U2, VXN, RALYL, MYBL1, VCPIP1, SGK3, MCMDC2, TC…
GOOD	9	chr31	8024	21250	13227	3	2	1	amp	OR6C4B
GOOD	9	chr31	117438	28058564	27941127	5	3	2	amp	CLDN8, KRTAP24-1, KRTAP13-3, KRTAP8-1, KRTAP7-1, TIAM1, SOD1, U6, SCAF4, HUNK, MIS18A, MRAP, URB1, EVA1C, CFAP298-TCP10L, SYNJ1, ZNF654, CGGBP1, HTR1F, POU1F1, CHMP2B, VGLL3, CADM2, GBE1, U4, PAXBP1, Metazoa_SRP, U1, C31H21orf62, OLIG2, OLIG1, ROBO1, ROBO2, LIPI, RBM11, HSPA13, SAMSN1, NRIP1, SNORA62, USP25, CXADR, BTG3, C31H21orf91, CHODL, TMPRSS15, NCAM2, MRPL39, JAM2, ATP5PF, GABPA, APP, CYYR1…
GOOD	9	chr31	28058714	29033494	974781	4	4	0	amp	SNORA70, SLC5A3, MRPS6
GOOD	9	chr31	29033644	29548053	514410	2	2	0	gain_loss	MRPS6, SNORA70
GOOD	9	chr31	29564012	36443110	6879099	5	3	2	amp	SETD4, CBR3, DOP1B, MORC3, CHAF1B, CLDN14, SIM2, HLCS, RIPPLY3, TTC3, U6, VPS26C, U2, DYRK1A, KCNJ6, KCNJ15, ERG, ETS2, PSMG1, BRWD1, U4, HMGN1, B3GALT5, IGSF5, PCP4, DSCAM, Y_RNA, U8, BACE2, FAM3B, MX2, RIPK4, PRDM15, C2CD2, ZBTB21, MRPS6, KCNE2, FAM243A, RCAN1, CLIC6, RUNX1
GOOD	9	chr31	36443269	39883477	3440209	6	4	2	amp	UMODL1, ABCG1, TFF2, TFF1, TMPRSS3, UBASH3A, RSPH1, SLC37A1, PDE9A, WDR4, NDUFV3, PKNOX1, CRYAA, HSF2BP, RRP1B, PDXK, CSTB, RRP1, AGPAT3, TRAPPC10, AIRE, PFKL, CFAP410, LRRC3, TSPEAR, UBE2G2, ITGB2, FAM207A, ADARB1, POFUT2, SLC19A1, PCBP3, FTCD, COL6A1, SPATC1L, LSS, MCM3AP, YBEY, C31H21orf58, PCNT, DIP2A, S100B, U4, PRMT2
GOOD	9	chr31	39883810	39893560	9751	2	2	0	gain_loss	ZNF571, ZFP30, ZNF793, ZNF829, NARS1, UBE2S, ZFAND5, NETO1, SMOC2, AGTPBP1, MYB, RSPO3, TMEM238, RNF146, FECH, TMEM190, GDA, PPP2R1A, IL11, ECHDC1, ZFP14, THBS2, CBLN2, ONECUT2, ZFP82, ST8SIA3, KMT5C, U4, SOCS6, WDR7, ZNF260, NTRK2, TMEM150B, C1H9orf85, RTTN, ABHD17B, U6, TNNT1, CEMIP2, ZNF529, ZNF382, ZNF615, AHI1, ZNF461, WDR27, C6orf58, ZNF567, SLC28A3, BRSK1, TXNL1, CD226, TRPM3, THEMIS, DOK6…
GOOD	9	chr37	150244	30884852	30734609	3	2	1	amp	U6, BMPR2, SLC39A10, FAM117B, ICA1L, DNAH7, WDR12, CARF, STK17B, HECW2, CCDC150, U4, NBEAL1, GTF3C3, CYP20A1, C2orf66, ABI2, PGAP1, ANKRD44, COQ10B, SF3B1, U2, CD28, RFTN2, MARS2, BOLL, CTLA4, ICOS, WDR75, SLC40A1, PLCL1, PARD3B, ASNSD1, ANKAR, SATB2, OSGEPL1, PMS1, C37H2orf69, TYW5, MAIP1, ORMDL1, MSTN, C37H2orf88, HIBCH, INPP1, MFSD6, SPATS2L, NEMP2, NAB1, SNORA62, NRP2, INO80D, NDUFS1, GLS, ST…
GOOD	9	chr38	43216	23871764	23828549	3	2	1	amp	OR10T1, RAB29, OR10K2, OR10T2, CD1C, SLC41A1, U6, PM20D1, KIRREL1, SLC26A9, RAB7B, CTSE, SUSD4, RHEX, TLR5, DISP1, AVPR1B, IKBKE, RASSF5, EIF2D, KCNT2, CDC73, B3GALT2, GLRX2, RO60, UCHL5, RGS2, RGS13, RGS1, RGS21, RGS18, BRINP3, KCTD3, USH2A, ESRRG, GPATCH2, SPATA17, RRP15, TGFB2, LYPLAL1, SLC30A10, EPRS1, BPNT1, IARS2, CFAP126, SDHC, RAB3GAP2, MPZ, MARK1, PCP4L1, NR1I3, BTG2, FMOD, PRELP, OPTC, …
GOOD	3	chr1	103371768	103512266	140499	1	1	0	del	U4
GOOD	3	chr1	104314746	104394249	79504	5	3	2	amp	ZNF571, ZFP30, ZNF793, ZNF829, NARS1, UBE2S, ZFAND5, NETO1, SMOC2, AGTPBP1, MYB, RSPO3, TMEM238, RNF146, FECH, TMEM190, GDA, PPP2R1A, IL11, ECHDC1, ZFP14, THBS2, CBLN2, ONECUT2, ZFP82, ST8SIA3, KMT5C, U4, SOCS6, WDR7, ZNF260, NTRK2, TMEM150B, C1H9orf85, RTTN, ABHD17B, U6, TNNT1, CEMIP2, ZNF529, ZNF382, ZNF615, AHI1, ZNF461, WDR27, C6orf58, ZNF567, SLC28A3, BRSK1, TXNL1, CD226, TRPM3, THEMIS, DOK6…
GOOD	3	chr2	66561292	85408234	18846943	6	4	2	amp	KLHDC7A, CLIC4, IGSF21, ACTL8, SRRM1, ARHGEF10L, RCAN3, EPB41, NIPAL3, STPG1, N4BP1, SIAH1, LONP2, GRHL3, RCC2, ABCC11, IFNLR1, IL22RA1, MYOM3, PADI6, SRSF10, CNR2, PADI3, FUCA1, ABCC12, PADI1, SNORA72, PADI2, HMGCL, GALE, SDHB, PITHD1, ATP13A2, MFAP2, ELOA, RPL11, CROCC, ID3, OPRD1, YTHDF2, E2F2, TCEA3, GMEB1, U6, TAF12, ZNF436, U4, RAB42, HNRNPR, TRNAU1AP, RCC1, SNORA73, KDM1A, PHACTR4, MED18, …
GOOD	3	chr2	85409298	85417108	7811	3	3	0	amp	ZNF571, ZFP30, ZNF793, ZNF829, NARS1, UBE2S, ZFAND5, NETO1, SMOC2, AGTPBP1, MYB, RSPO3, TMEM238, RNF146, FECH, TMEM190, GDA, PPP2R1A, IL11, ECHDC1, ZFP14, THBS2, CBLN2, ONECUT2, ZFP82, ST8SIA3, KMT5C, U4, SOCS6, WDR7, ZNF260, NTRK2, TMEM150B, C1H9orf85, RTTN, ABHD17B, U6, TNNT1, CEMIP2, ZNF529, ZNF382, ZNF615, AHI1, ZNF461, WDR27, C6orf58, ZNF567, SLC28A3, BRSK1, TXNL1, CD226, TRPM3, THEMIS, DOK6…
GOOD	3	chr3	8314	5512032	5503719	3	2	1	amp	REEP5, SRP19, APC, EPB41L4A, NREP, STARD4, CAMK4, WDR36, TSLP, SLC25A46, TMEM232, MAN2A1, PJA2, FER, FBXL17, EFNA5, U1, U4
GOOD	3	chr3	5512184	21702750	16190567	1	1	0	del	U6, CHD1, U4, RIOK2, LIX1, LNPEP, ERAP2, ERAP1, CAST, PCSK1, ELL2, GLRX, RHOBTB3, SNORA62, SPATA9, RFESD, ARSK, TTC37, FAM81B, MCTP1, Y_RNA, SLF1, KIAA0825, FAM172A, NR2F1, U1, ARRDC3, ADGRV1, LYSMD3, POLR3G, MBLAC2, CETN3, MEF2C, TMEM161B, CCNH, RASA1, U12, NUDT12, PPIP5K2, GIN1, PAM, SLCO6A1, SLCO4C1, ST8SIA4, FAM174A
GOOD	3	chr3	21702924	26336459	4633536	3	2	1	amp	HAPLN1, VCAN, XRCC4, TMEM167A, U6, ATG10, RPS23, SSBP2, ACOT12, ZCCHC9, CKMT2, RASGRF2, U2, EDIL3
GOOD	3	chr8	61046148	72861668	11815521	2	2	0	gain_loss	U6, BCL11B, SETD3, PPP2R5C, CCNK, CCDC85C, CYP46A1, EML1, DYNC1H1, U4, EVL, DEGS2, YY1, SLC25A29, SLC25A47, WARS1, WDR25, BEGAIN, DLK1, HSP90AA1, WDR20, RTL1, MOK, ZNF839, CINP, TECPR2, ANKRD9, RCOR1, TRAF3, TDP1, CDC42BPB, EXOC3L4, KCNK13, PSMC1, NRDE2, TNFAIP2, MARK3, CALM1, TTC7B, RPS6KA5, BRF1, BTBD6, GPR68, PACS2, CCDC88C, PPP4R3A, TEX22, MTA1, CRIP2, CRIP1, TEDC1, TMEM121, TMEM251, GON7, U2…
GOOD	3	chr8	72861822	72929314	67493	0	0	0	del	ZNF571, ZFP30, ZNF793, ZNF829, NARS1, UBE2S, ZFAND5, NETO1, SMOC2, AGTPBP1, MYB, RSPO3, TMEM238, RNF146, FECH, TMEM190, GDA, PPP2R1A, IL11, ECHDC1, ZFP14, THBS2, CBLN2, ONECUT2, ZFP82, ST8SIA3, KMT5C, U4, SOCS6, WDR7, ZNF260, NTRK2, TMEM150B, C1H9orf85, RTTN, ABHD17B, U6, TNNT1, CEMIP2, ZNF529, ZNF382, ZNF615, AHI1, ZNF461, WDR27, C6orf58, ZNF567, SLC28A3, BRSK1, TXNL1, CD226, TRPM3, THEMIS, DOK6…
GOOD	3	chr8	72965567	73083030	117464	1	1	0	del	IGHM
GOOD	3	chr8	73083959	73365211	281253	2	2	0	gain_loss	ZNF571, ZFP30, ZNF793, ZNF829, NARS1, UBE2S, ZFAND5, NETO1, SMOC2, AGTPBP1, MYB, RSPO3, TMEM238, RNF146, FECH, TMEM190, GDA, PPP2R1A, IL11, ECHDC1, ZFP14, THBS2, CBLN2, ONECUT2, ZFP82, ST8SIA3, KMT5C, U4, SOCS6, WDR7, ZNF260, NTRK2, TMEM150B, C1H9orf85, RTTN, ABHD17B, U6, TNNT1, CEMIP2, ZNF529, ZNF382, ZNF615, AHI1, ZNF461, WDR27, C6orf58, ZNF567, SLC28A3, BRSK1, TXNL1, CD226, TRPM3, THEMIS, DOK6…
GOOD	3	chr8	73365411	74293167	927757	1	1	0	del	ZNF571, ZFP30, ZNF793, ZNF829, NARS1, UBE2S, ZFAND5, NETO1, SMOC2, AGTPBP1, MYB, RSPO3, TMEM238, RNF146, FECH, TMEM190, GDA, PPP2R1A, IL11, ECHDC1, ZFP14, THBS2, CBLN2, ONECUT2, ZFP82, ST8SIA3, KMT5C, U4, SOCS6, WDR7, ZNF260, NTRK2, TMEM150B, C1H9orf85, RTTN, ABHD17B, U6, TNNT1, CEMIP2, ZNF529, ZNF382, ZNF615, AHI1, ZNF461, WDR27, C6orf58, ZNF567, SLC28A3, BRSK1, TXNL1, CD226, TRPM3, THEMIS, DOK6…
GOOD	3	chr13	23773264	25649691	1876428	6	4	2	amp	U4, U6, MYC
GOOD	3	chr15	14453438	30549790	16096353	3	2	1	amp	ZDHHC17, U1, U4, E2F7, DMAP1, U6, KLF17, SLC6A9, NAV3, B4GALT2, ATP6V0B, DPH2, SYT1, IPO13, PPP1R12A, ST3GAL3, OTOGL, KDM4A, PTPRQ, PTPRF, HYI, MYF6, MYF5, LIN7A, ACSS3, SZT2, PPFIA2, ELOVL1, CDC20, MPL, TIE1, C15H1orf210, TMEM125, CFAP57, EBNA1BP2, OR4N2, OR4N2B, OR4Q3B, OR4H12, OR4Q3, OR11H12, OR11G11, OR11K2, OR11J6, OR11J4, OR11G5, OR11G2B, OR11G7, OR11G2, OR11H6, OR11H7, OR11G9, OR11H4, TTC5…
GOOD	3	chr19	20059532	20375236	315705	0	0	0	del	ZNF571, ZFP30, ZNF793, ZNF829, NARS1, UBE2S, ZFAND5, NETO1, SMOC2, AGTPBP1, MYB, RSPO3, TMEM238, RNF146, FECH, TMEM190, GDA, PPP2R1A, IL11, ECHDC1, ZFP14, THBS2, CBLN2, ONECUT2, ZFP82, ST8SIA3, KMT5C, U4, SOCS6, WDR7, ZNF260, NTRK2, TMEM150B, C1H9orf85, RTTN, ABHD17B, U6, TNNT1, CEMIP2, ZNF529, ZNF382, ZNF615, AHI1, ZNF461, WDR27, C6orf58, ZNF567, SLC28A3, BRSK1, TXNL1, CD226, TRPM3, THEMIS, DOK6…
GOOD	3	chr20	41707840	58094953	16387114	5	3	2	amp	C20H19orf71, NCAN, CYP4F22, NR2C2AP, FZR1, DOHH, RFXANK, BORCS8, MEF2B, TMEM161A, OR10H2, SMIM24, SLC25A42, ARMC6, NFIC, SUGP2, PGLYRP2, RASAL3, HOMER3, WIZ, DDX49, AKAP8, COPE, BRD4, CELF5, NCLN, EPHX3, S1PR4, NOTCH3, GNA15, ILVBL, SYDE1, TLE2, OR1I1, CASP14, SLC1A6, CCDC105, OR7A26, OR7A56, OR7A71, OR7A17, UPF1, OR7A52, ZNF556, OR7A54, OR7A53, OR7C1B, OR7A65, OR7C1, ZNF555, OR7A67, COMP, OR7A74…
GOOD	3	chr20	58095322	58095322	1	2	2	0	gain_loss	ZNF571, ZFP30, ZNF793, ZNF829, NARS1, UBE2S, ZFAND5, NETO1, SMOC2, AGTPBP1, MYB, RSPO3, TMEM238, RNF146, FECH, TMEM190, GDA, PPP2R1A, IL11, ECHDC1, ZFP14, THBS2, CBLN2, ONECUT2, ZFP82, ST8SIA3, KMT5C, U4, SOCS6, WDR7, ZNF260, NTRK2, TMEM150B, C1H9orf85, RTTN, ABHD17B, U6, TNNT1, CEMIP2, ZNF529, ZNF382, ZNF615, AHI1, ZNF461, WDR27, C6orf58, ZNF567, SLC28A3, BRSK1, TXNL1, CD226, TRPM3, THEMIS, DOK6…
GOOD	3	chr23	32039412	52293696	20254285	1	1	0	del	PLCH1, C23H3orf33, SLC33A1, GMPS, U6, KCNAB1, SSR3, TIPARP, LEKR1, CCNL1, VEPH1, PTX3, SHOX2, RSRC1, MLF1, GFM1, LXN, RARRES1, U4, OPA1, PPP2R3A, MSL2, PCCB, STAG1, SLC35G2, NCK1, SNORA62, IL20RB, SOX14, CLDN18, DZIP1L, A4GNT, DBR1, ARMC8, NME9, MRAS, Y_RNA, ESYT3, CEP70, FAIM, PIK3CB, COPB2, RBP2, RBP1, NMNAT3, CLSTN2, TRIM42, SLC25A36, SPSB4, PXYLP1, ZBTB38, RASA2, RNF7, GRK7, ATP1B3, TFDP2, GK…
GOOD	3	chr25	50701678	50882780	181103	5	3	2	amp	KIF1A
GOOD	3	chr26	25074614	27626948	2552335	1	1	0	del	ZNF280B, PRAME, IGLV2-33
GOOD	3	chr26	27628318	28757302	1128985	3	2	1	amp	MMP11, CHCHD10, C26H22orf15, VPREB3, ZNF70, U6, RSPH14, GNAZ, RAB36, BCR, SPECC1L, ADORA2A, UPB1, SMIM15, LRRC75B, GGT5, SUSD2, CABIN1, SLC2A11, DERL3, SMARCB1
GOOD	3	chr26	28757452	28934599	177148	5	3	2	amp	ZNF70, VPREB1
GOOD	3	chr31	8024	21250	13227	3	2	1	amp	OR6C4B
GOOD	3	chr31	117438	27719400	27601963	10	7	3	amp	CLDN8, KRTAP24-1, KRTAP13-3, KRTAP8-1, KRTAP7-1, TIAM1, SOD1, U6, SCAF4, HUNK, MIS18A, MRAP, URB1, EVA1C, CFAP298-TCP10L, SYNJ1, ZNF654, CGGBP1, HTR1F, POU1F1, CHMP2B, VGLL3, CADM2, GBE1, U4, PAXBP1, Metazoa_SRP, U1, C31H21orf62, OLIG2, OLIG1, ROBO1, ROBO2, LIPI, RBM11, HSPA13, SAMSN1, NRIP1, SNORA62, USP25, CXADR, BTG3, C31H21orf91, CHODL, TMPRSS15, NCAM2, MRPL39, JAM2, ATP5PF, GABPA, APP, CYYR1…
GOOD	3	chr31	27719550	29548053	1828504	5	4	1	amp	OLIG1, SNORA70, SLC5A3, MRPS6
GOOD	3	chr31	29564012	39883324	10319313	11	8	3	amp	SETD4, CBR3, DOP1B, MORC3, CHAF1B, CLDN14, SIM2, HLCS, RIPPLY3, TTC3, U6, VPS26C, U2, DYRK1A, KCNJ6, KCNJ15, ERG, ETS2, PSMG1, BRWD1, U4, HMGN1, B3GALT5, IGSF5, PCP4, DSCAM, Y_RNA, U8, BACE2, FAM3B, MX2, RIPK4, PRDM15, C2CD2, ZBTB21, UMODL1, ABCG1, TFF2, MRPS6, TFF1, TMPRSS3, UBASH3A, RSPH1, SLC37A1, PDE9A, WDR4, NDUFV3, PKNOX1, KCNE2, FAM243A, CRYAA, RCAN1, HSF2BP, CLIC6, RUNX1, RRP1B, PDXK, CST…
GOOD	3	chr31	39883477	39893560	10084	5	4	1	amp	ZNF571, ZFP30, ZNF793, ZNF829, NARS1, UBE2S, ZFAND5, NETO1, SMOC2, AGTPBP1, MYB, RSPO3, TMEM238, RNF146, FECH, TMEM190, GDA, PPP2R1A, IL11, ECHDC1, ZFP14, THBS2, CBLN2, ONECUT2, ZFP82, ST8SIA3, KMT5C, U4, SOCS6, WDR7, ZNF260, NTRK2, TMEM150B, C1H9orf85, RTTN, ABHD17B, U6, TNNT1, CEMIP2, ZNF529, ZNF382, ZNF615, AHI1, ZNF461, WDR27, C6orf58, ZNF567, SLC28A3, BRSK1, TXNL1, CD226, TRPM3, THEMIS, DOK6…
GOOD	3	chr35	56528	57128	601	2	2	0	gain_loss	ZNF571, ZFP30, ZNF793, ZNF829, NARS1, UBE2S, ZFAND5, NETO1, SMOC2, AGTPBP1, MYB, RSPO3, TMEM238, RNF146, FECH, TMEM190, GDA, PPP2R1A, IL11, ECHDC1, ZFP14, THBS2, CBLN2, ONECUT2, ZFP82, ST8SIA3, KMT5C, U4, SOCS6, WDR7, ZNF260, NTRK2, TMEM150B, C1H9orf85, RTTN, ABHD17B, U6, TNNT1, CEMIP2, ZNF529, ZNF382, ZNF615, AHI1, ZNF461, WDR27, C6orf58, ZNF567, SLC28A3, BRSK1, TXNL1, CD226, TRPM3, THEMIS, DOK6…
GOOD	3	chr35	57256	59087	1832	0	0	0	del	ZNF571, ZFP30, ZNF793, ZNF829, NARS1, UBE2S, ZFAND5, NETO1, SMOC2, AGTPBP1, MYB, RSPO3, TMEM238, RNF146, FECH, TMEM190, GDA, PPP2R1A, IL11, ECHDC1, ZFP14, THBS2, CBLN2, ONECUT2, ZFP82, ST8SIA3, KMT5C, U4, SOCS6, WDR7, ZNF260, NTRK2, TMEM150B, C1H9orf85, RTTN, ABHD17B, U6, TNNT1, CEMIP2, ZNF529, ZNF382, ZNF615, AHI1, ZNF461, WDR27, C6orf58, ZNF567, SLC28A3, BRSK1, TXNL1, CD226, TRPM3, THEMIS, DOK6…
GOOD	4	chr1	252179	117475606	117223428	4	2	2	amp	ZNF571, ZFP30, ZNF793, ZNF829, NARS1, UBE2S, ZFAND5, NETO1, SMOC2, AGTPBP1, MYB, RSPO3, TMEM238, RNF146, FECH, TMEM190, GDA, PPP2R1A, IL11, ECHDC1, ZFP14, THBS2, CBLN2, ONECUT2, ZFP82, ST8SIA3, KMT5C, U4, SOCS6, WDR7, ZNF260, NTRK2, TMEM150B, C1H9orf85, RTTN, ABHD17B, U6, TNNT1, CEMIP2, ZNF529, ZNF382, ZNF615, AHI1, ZNF461, WDR27, C6orf58, ZNF567, SLC28A3, BRSK1, TXNL1, CD226, TRPM3, THEMIS, DOK6…
GOOD	4	chr1	117475764	122655590	5179827	4	3	1	amp	SLC7A10, LRP3, WDR88, GPATCH1, RHPN2, FAAP24, CEP89, SLC7A9, TDRD12, HPN, RGS9BP, ANKRD27, PDCD5, SCN1B, DPY19L3, ZNF507, U1, U6, TSHZ3, ZNF536, GRAMD1A, URI1, ZNF792, ZNF599, UBA2, PDCD2L, CCNE1, GPI, C1H19orf12, PLEKHF1, POP4, GARRE1, VSTM2B, UQCRFS1, LSM14A, KCTD15, CHST8, PEPD, CEBPG
GOOD	4	chr2	22644	34671342	34648699	4	2	2	amp	ASB13, CALML5, NET1, TUBAL3, UCN3, AKR1C3, AKR1E2, KLF6, PITRM1, PFKP, ADARB2, WDR37, GTPBP4, LARP4B, DIP2C, ZMYND11, PAIP2, SKIDA1, NEBL, PLXDC2, EPC1, KIF5B, U6, ARHGAP12, ZEB1, ZNF438, RAB18, U3, SVIL, YME1L1, MASTL, JCAD, MTPAP, MAP3K8, ACBD5, BAMBI, MPP7, ABI1, ARL5B, PDSS1, NSUN6, MINDY3, CACNB2, APBB1IP, ITGA8, FAM171A1, NMT2, RPP38, GAD2, MEIG1, DCLRE1C, SUV39H2, HSPA14, MYO3A, 5S_rRNA, G…
GOOD	4	chr2	34691108	36547863	1856756	7	4	3	amp	PAIP2, SLC23A1, MZB1, PROB1, SPATA24, DNAJC18, SMIM33, STING1, UBE2D2, PSD2, NRG2, PURA, IGIP, CYSTM1, PFDN1, HBEGF, SLC4A9, EIF4EBP3, U6, SRA1, APBB3, SLC35A4, TMCO6, NDUFA2, IK, WDR55, DND1, HARS1, HARS2, ZMAT2, PCDHA13, PCDHA5, PCDHB1, PCDHB2, PCDHB6, PCDHB7, PCDHB14, PCDHB16, PCDHGA1, SLC25A2, TAF7, PCDHGC3, PCDHGB5, DIAPH1
GOOD	4	chr2	36557830	36560798	2969	2	2	0	gain_loss	DIAPH1
GOOD	4	chr2	36581262	85409592	48828331	6	3	3	amp	KLHDC7A, CNEP1R1, CLIC4, IGSF21, ACTL8, SRRM1, U3, ARHGEF10L, ZNF423, RCAN3, SLC30A5, EPB41, CENPH, NIPAL3, C2H16orf78, CBLN1, STPG1, CDK7, N4BP1, SIAH1, LONP2, GRHL3, RCC2, ABCC11, IFNLR1, IL22RA1, MYOM3, PADI6, CCDC125, SRSF10, U2, CNR2, TAF9, PADI3, FUCA1, ABCC12, RAD17, PADI1, SNORA72, PADI2, HMGCL, GALE, SDHB, PITHD1, ATP13A2, MFAP2, ELOA, RPL11, CROCC, ID3, OPRD1, YTHDF2, E2F2, TCEA3, GMEB1…
GOOD	4	chr2	85416634	85417108	475	3	3	0	amp	ZNF571, ZFP30, ZNF793, ZNF829, NARS1, UBE2S, ZFAND5, NETO1, SMOC2, AGTPBP1, MYB, RSPO3, TMEM238, RNF146, FECH, TMEM190, GDA, PPP2R1A, IL11, ECHDC1, ZFP14, THBS2, CBLN2, ONECUT2, ZFP82, ST8SIA3, KMT5C, U4, SOCS6, WDR7, ZNF260, NTRK2, TMEM150B, C1H9orf85, RTTN, ABHD17B, U6, TNNT1, CEMIP2, ZNF529, ZNF382, ZNF615, AHI1, ZNF461, WDR27, C6orf58, ZNF567, SLC28A3, BRSK1, TXNL1, CD226, TRPM3, THEMIS, DOK6…
GOOD	4	chr3	8314	91866658	91858345	4	2	2	amp	U6, HAPLN1, LETM1, VCAN, CHD1, FGFR3, U4, RIOK2, XRCC4, LIX1, LNPEP, TMEM167A, ERAP2, ATG10, RPS23, SSBP2, U2, TACC3, ERAP1, TMEM129, SLBP, CAST, ACOT12, FAM53A, NKX1-1, ZCCHC9, UVSSA, PCSK1, CKMT2, MAEA, RASGRF2, ELL2, MSH3, FAM184B, MED28, LAP3, ANKRD34B, FAM151B, ZFYVE16, SERINC5, SPZ1, THBS4, CLRN2, GLRX, MTX3, QDPR, RHOBTB3, SNORA62, SPATA9, RFESD, ARSK, LDB2, CMYA5, TTC37, TENT2, TAPT1, FAM…
GOOD	4	chr4	16163	88272406	88256244	4	2	2	amp	LRRC20, U6, HAND1, NSD1, CPLANE1, SAP30L, NIPBL, FGFR4, GALNT10, EIF4EBP2, NODAL, PALD1, SLC1A3, PRF1, ZNF346, ADAMTS14, MFAP3, TBATA, FAM114A2, RANBP3L, SGPL1, PCBD1, UIMC1, NADK2, UNC5B, SLC29A3, CDH23, HK3, GRIA1, UNC5A, U2, VSIR, PSAP, SNCB, CHST3, SPOCK2, SKP2, TSPAN17, EIF4E1B, ASCC1, GPRIN1, CDHR2, ANAPC16, LMBRD2, RNF44, NMUR2, DDIT4, CLTB, GLRA1, DNAJB12, FAF2, NOP16, G3BP1, MICU1, ARL10…
GOOD	4	chr5	22388	88735270	88712883	4	2	2	amp	U6, SRPRA, SIK3, FOXRED1, APOA1, FAM118B, APOC3, APOA4, RPUSD4, APOA5, ZPR1, CDON, BUD13, U3, DDX25, PUS3, HYLS1, PATE3, PATE2, PATE1, CADM1, ACRV1, CHEK1, STT3A, EI24, FEZ1, PKNOX2, TMEM218, NXPE4, SLC37A2, REXO2, C5H11orf71, CCDC15, NNMT, ZBTB16, HEPACAM, HTR3A, ROBO4, ROBO3, HTR3B, ATP1B2, MSANTD2, USP28, TP53, ESAM, EFNB3, VSIG2, NRGN, SPA17, SIAE, TBRG1, ZDHHC1, CLDN25, TPPP3, ZW10, DNAH2, L…
GOOD	4	chr6	311634	77539234	77227601	4	2	2	amp	MLST8, LUC7L, ADGRL2, CASKIN1, HBM, TRAF7, NPRL3, U6, RAB26, U12, MPG, PKD1, U4, RHBDF1, TSC2, ADGRL4, SNRNP25, POLR3K, IFI44, IFI44L, PTGFR, GIPC2, DNAJB4, NTHL1, SLC9A3R2, NEXN, ZNF598, NOXO1, RNF151, NDUFB10, RPL3L, ATP5PB, RPL5, MSRB1, USP33, WDR77, MEIOB, SNORA66, PGB2, GFI1, FAHD1, HAGH, IGFALS, NUBP2, BHLHA15, LMTK2, SPSB3, MRPS34, NME3, DEPDC1, OCM, MAPK8IP3, CHIA, RPE65, DENND2D, WLS, JP…
GOOD	4	chr7	26328	80974448	80948121	4	2	2	amp	NEK7, ZBTB18, PLA2G4A, LHX9, C1orf100, ADSS2, C7H1orf53, DENND1B, CATSPERE, FAM163A, TDRD5, CRB1, NPHS2, AXDND1, SOAT1, ZBTB41, ASPM, GATAD2B, TWSG1, F13B, DESI2, U4, CFHR5, TPGS2, DYRK3, RALBP1, NPR1, COX20, FHOD3, ABL2, HNRNPU, PPP4R1, IL10, RAB31, U6, IL19, TXNDC2, IL20, VAPA, IL24, MOCOS, FCMR, APCDD1, ELP2, PIGR, NAPG, FCAMR, C7H1orf116, YOD1, TOR3A, PIEZO2, PFKFB2, KIF26B, SLC27A3, C4BPB, C…
GOOD	4	chr8	45054	72548567	72503514	4	2	2	amp	U6, TSSK4, BCL11B, FOS, EAPP, SETD3, U1, CHMP4A, SNX6, PPP2R5C, MDP1, CCNK, CCDC85C, NEDD8, CYP46A1, GMPR2, EML1, DYNC1H1, JDP2, CFL2, U4, EVL, TINF2, BAZ1A, DEGS2, SRP54, YY1, SLC25A29, FLVCR2, SLC25A47, WARS1, ERG28, WDR25, TGM1, BEGAIN, FAM177A1, PPP2R3C, DLK1, HSP90AA1, RABGGTA, WDR20, TTLL5, DHRS1, RTL1, NOP9, PSMA6, LTB4R2, LTB4R, NFKBIA, ADCY4, MOK, INSM2, RIPK3, RALGAPA1, ZFP36L1, NFATC4,…
GOOD	4	chr8	72548774	72864242	315469	3	2	1	amp	BRF1, BTBD6, PACS2, TEX22, MTA1, CRIP2, CRIP1, TEDC1, TMEM121, JAG2, NUDT14
GOOD	4	chr8	72864392	74292902	1428511	1	1	0	del	IGHM
GOOD	4	chr8	74293052	74293167	116	2	2	0	gain_loss	ZNF571, ZFP30, ZNF793, ZNF829, NARS1, UBE2S, ZFAND5, NETO1, SMOC2, AGTPBP1, MYB, RSPO3, TMEM238, RNF146, FECH, TMEM190, GDA, PPP2R1A, IL11, ECHDC1, ZFP14, THBS2, CBLN2, ONECUT2, ZFP82, ST8SIA3, KMT5C, U4, SOCS6, WDR7, ZNF260, NTRK2, TMEM150B, C1H9orf85, RTTN, ABHD17B, U6, TNNT1, CEMIP2, ZNF529, ZNF382, ZNF615, AHI1, ZNF461, WDR27, C6orf58, ZNF567, SLC28A3, BRSK1, TXNL1, CD226, TRPM3, THEMIS, DOK6…
GOOD	4	chr9	11980	61042436	61030457	4	2	2	amp	FAM78A, LPO, PAFAH1B1, KIAA0100, BAHCC1, FBXL20, UBALD2, NUP214, RNF157, MPO, SDF2, FOXJ1, CLUH, SUPT6H, AIF1L, EXOC7, LAMC3, TSPOAP1, PROCA1, RAB34, ZACN, FIBCD1, QRFP, GALR2, ABL1, SRP68, TLCD1, NEK8, EVPL, RAP1GAP2, TRAF4, FAM222B, SLC38A10, EXOSC2, NDUFAF8, ERAL1, TEPSIN, CEP131, DHRS13, PRDM12, AATK, OR1D2, CDK3, TEN1, OR1A1, FUBP3, STAC2, OR1P1, ACOX1, PHF12, OR3A2, RPL19, ASS1, BAIAP2, OR3…
GOOD	4	chr10	16721	69327992	69311272	4	2	2	amp	TMEM131, MMP19, PPARA, MEIS1, MYH9, PYM1, DGKA, ZAP70, WNT7B, PMEL, ACTR1B, ATXN10, CDK2, RBFOX2, C2orf92, ETAA1, RAB5B, FBLN1, APOL5, APOL6, RIBC2, C1D, SMC1B, SUOX, MB, COX5B, FAM118A, WDR92, PNO1, UPK3A, IKZF4, PPP3R1, RASD2, FAM178B, MCM5, KIAA0930, SEMA4C, CNRIP1, PLEK, HMOX1, NUP50, ANKRD39, TOM1, RPS26, PHF21B, ERBB3, CNNM4, HMGXB4, FBXO48, CNNM3, PA2G4, LMAN2L, APLF, ISX, PROKR1, FER1L5, …
GOOD	4	chr11	115708	51391760	51276053	4	2	2	amp	KLHL3, BNC2, U6, U4, ACO1, DDX58, HNRNPA0, TOPORS, MYOT, APTX, CNTLN, PKD2L2, DNAJA1, SMU1, IFGGB2, SH3GL2, OR2AI2, B4GALT1, FAM13B, SPINK4, ADAMTSL1, BAG1, FLT4, WNT8A, NFX1, SAXO1, NME5, BRD8, RRAGA, HAUS6, PLIN2, FTH1, DENND4C, RPS6, ACER2, SLC24A2, SNORA70, MLLT3, NOL6, UBE2R2, FOCAD, UBAP2, KIF20A, CDC23, DCAF12, GFRA3, CDC25C, HACD4, KIF24, NUDT2, MYORG, C11H9orf24, IFNB1, SLBP2, IFNA5, KDM…
GOOD	4	chr11	51391933	64909718	13517786	6	4	2	amp	SPAG8, HINT2, FAM221B, TMEM8B, OR13E1, OR13J1, HRCT1, SPAAR, OR13C7F, OR13C7H, OR13C7G, RECK, CLTA, GNE, RNF38, MELK, U6, PAX5, ZCCHC7, GRHPR, ZBTB5, POLR1E, FBXO10, TOMM5, FRMPD1, TRMT10B, EXOSC3, DCAF10, SLC25A51, SHB, ALDH1B1, U2, CYLC2, CCDC180, 5S_rRNA, SMC2, TDRD7, TMOD1, OR13F1, TSTD2, NCBP1, OR13C4, OR13C3, OR13C8, OR13D2, OR13F1B, OR13C2B, OR13C2, OR13C1, OR13D1, OR13D1B, OR13D3, NIPSNAP…
GOOD	4	chr11	64911644	64915358	3715	2	2	0	gain_loss	PALM2AKAP2
GOOD	4	chr11	64929148	74369728	9440581	6	4	2	amp	ZFP37, SLC31A2, FKBP15, SLC31A1, CDC26, PRPF4, WDR31, BSPRY, HDHD3, ALAD, POLE3, C11H9orf43, RGS3, ZNF618, AMBP, KIF12, COL27A1, AKNA, WHRN, TMEM268, TEX48, TNFSF15, TNFSF8, TNC, PAPPA, ASTN2, PALM2AKAP2, U6, TRIM32, TLR4, BRINP1, C11H9orf152, CDK5RAP2, SVEP1, FBXW2, PHF19, MUSK, LPAR1, OR2K2, ECPAS, ZNF483, PTGR1, DNAJC25, TRAF1, C5, SHOC1, UGCG, U2, SUSD1, CNTRL, PTBP3, RAB14, GSN, HSDL2, STOM,…
GOOD	4	chr12	97582	109380	11799	6	6	0	amp	ENPP3
GOOD	4	chr12	120444	72489359	72368916	4	2	2	amp	IL17A, FUT9, CYB5R4, UFL1, FHL5, IL17F, GPR63, MCM3, NDUFAF4, MRAP2, KLHL32, CEP162, TBX18, U6, NT5E, SNX14, U5, MMS22L, U4, PAQR8, SYNCRIP, FBXL4, EFHC1, FAXC, COQ3, PNISR, CGA, USP45, ZNF292, TSTD3, GJB7, CCNC, SMIM8, C12H6orf163, CFAP206, MCHR2, SIM1, SLC35A1, ASCC3, GRIK2, RARS2, TRAM2, ORC3, AKIRIN2, U1, SPACA1, GSTA4, CNR1, CILK1, RNGTT, FBXO9, HACE1, U2, GCM1, PM20D2, LIN28B, ELOVL5, POPDC…
GOOD	4	chr13	41196	63188988	63147793	4	2	2	amp	U4, U6, OSR2, ADCK5, TEC, CPSF1, SLAIN2, VPS13B, MYC, SLC39A4, GSDMC, SLC10A4, CYRIB, FRYL, VPS28, TONSL, CYHR1, KIFC2, SNORA73, ASAP1, U2, FOXH1, PPP1R16A, GPT, RGS22, FBXO43, POLR2K, MFSD3, OCIAD1, RECQL4, LRRC14, LRRC24, RNF19A, ARHGAP39, SNX31, ADCY8, OCIAD2, CWH43, PABPC1, DCUN1D4, COMMD5, LRRC66, SGCB, ZNF7, SPATA18, EFR3A, ZNF517, USP46, RPL8, ZNF34, RASL11B, ZNF250, Y_RNA, ZNF706, ZNF16, …
GOOD	4	chr13	63189141	63230496	41356	2	2	0	gain_loss	ZNF571, ZFP30, ZNF793, ZNF829, NARS1, UBE2S, ZFAND5, NETO1, SMOC2, AGTPBP1, MYB, RSPO3, TMEM238, RNF146, FECH, TMEM190, GDA, PPP2R1A, IL11, ECHDC1, ZFP14, THBS2, CBLN2, ONECUT2, ZFP82, ST8SIA3, KMT5C, U4, SOCS6, WDR7, ZNF260, NTRK2, TMEM150B, C1H9orf85, RTTN, ABHD17B, U6, TNNT1, CEMIP2, ZNF529, ZNF382, ZNF615, AHI1, ZNF461, WDR27, C6orf58, ZNF567, SLC28A3, BRSK1, TXNL1, CD226, TRPM3, THEMIS, DOK6…
GOOD	4	chr14	31032	60952460	60921429	2	2	0	gain_loss	KLF14, ABCB1, COPG2, U6, MEST, CEP41, ABCB4, CPA1, RUNDC3B, CPA5, SLC25A40, ADAM22, CPA4, SSMEM1, SRI, TMEM209, MET, SNORA62, KLHDC10, STEAP4, CAPZA2, U12, ZNF804B, TEX47, ST7, STEAP2, CFAP69, UBE2H, OR6C1L, H2BU2, H2BU1, H2AW, H3-4, NRF1, TRIM17, IBA57, SMKR1, STRIP2, GJC2, AHCYL2, GUK1, MRPL55, FAM237B, GTPBP10, CLDN12, CDK14, WNT2, ASZ1, C14H1orf35, ARF1, CFTR, WNT3A, WNT9A, PRSS38, SNAP47, JM…
GOOD	4	chr14	60953378	60964327	10950	4	4	0	amp	IQUB
GOOD	4	chr15	235990	62152175	61916186	4	2	2	amp	OR13P4, OR13P3, OR13P5, SLC2A1, ZNF691, ERMAP, SVBP, TMEM269, C15H1orf50, P3H1, CLDN19, PPIH, CCDC30, PPCS, ZMYND12, RIMKLA, FOXJ3, GUCA2A, GUCA2B, HIVEP3, EDN2, U4, SCMH1, SLFNL1, CTPS1, KCNQ4, NFYC, RIMS3, ZFP69B, SMAP2, COL9A2, ZMPSTE24, TMCO2, RLF, U6, PPT1, MFSD2A, MYCL, TRIT1, PPIE, HPCAL4, NT5C1A, PABPC4, MACF1, NDUFS5, AKIRIN1, RHBDL2, U3, GJA9, MYCBP, RRAGC, POU3F1, UTP11, FHL3, INPP5B, …
GOOD	4	chr15	62152334	64158922	2006589	3	2	1	amp	SPOCK3, ANXA10, U6, DDX60, BTC
GOOD	4	chr16	87142	59533045	59445904	4	2	2	amp	OR6B1, REPIN1, RAB11FIP1, NEIL3, OR2F1D, OR2F1, OR2F1C, RARRES2, U6, VEGFC, TCAF1, SPCS3, BRF2, ASB5, SPATA4, WDR17, GPM6A, GIMAP8, ADGRA2, GIMAP1, PLPBP, OR10AC1, GIMAP4, OR2R1, TAS2R41, ERLIN2, GIMAP2, EPHA1, ZNF703, ARHGEF10, KCNU1, TMEM176B, CSMD1, UNC5D, TMEM176A, ZYX, AOC1, FAM131B, KCNH2, CLCN1, CASP2, NOS3, TMEM139, ATG9B, TAS2R40, ABCB8, TAS2R39, PIP, OR6W1, OR6V1, OR9A8, KEL, ASIC3, CDK…
GOOD	4	chr17	21072	37703454	37682383	4	2	2	amp	TDRD15, KLHL29, ATAD2B, MFSD2B, WDCP, FKBP1B, SF3B6, TP53I3, PFN4, ITSN2, NCOA1, PTRHD1, CENPO, ADCY3, DNAJC27, EFR3B, POMC, DNMT3A, ASXL2, U4, KIF3C, FAM110C, RAB10, SH3YL1, GAREM2, HADHA, TMEM18, SNTG2, ADGRF3, SELENOI, OTOF, IGKC, FAM166C, CIB4, KCNK3, SLC35F6, CENPA, DPYSL5, MAPRE3, SLC5A6, TMEM214, AGBL5, EMILIN1, KHK, ABHD1, PREB, CDKL4, TCF23, ATRAID, MAP4K3, CAD, SLC30A3, DNAJC5G, TMEM178…
GOOD	4	chr17	37729434	37886829	157396	0	0	0	del	EIF2AK3
GOOD	4	chr17	37898314	64239642	26341329	4	2	2	amp	MRPL19, EVA1A, TCHHL1, PEX11B, TACR1, RPTN, RBM8A, LIX1L, CRNN, CRCT1, U2, ANKRD34A, POLR3GL, TXNIP, HJV, C17H1orf68, KPRP, U1, HK2, FCGR1A, SMCP, H2BC18, SEMA4F, H3C13, H4C14, H3C14, LELP1, H2AC18, H2BC20, PRR9, H2BC21, H2AC21, BOLA1, SV2A, MAGI3, SF3B4, U6, M1AP, DOK1, LOXL3, LRIG2, HTRA2, AUP1, DQX1, TLX2, SLC16A1, PCGF1, LBX2, TTC31, TAFA3, CCDC142, PPM1J, MRPL53, MOGS, WBP1, MOV10, RTKN, WDR…
GOOD	4	chr18	15640	55814650	55799011	4	2	2	amp	OR5AK8, SIPA1, ALX4, GAL, OR5AK7, OR5G3, PPP6R3, OR5G5, OR5G1B, EXT2, OR5G1, OR9G10, OR9G4, OR9G3, OR9G1, OR2AH1B, OR5AR1, ACCS, PIDD1, PNPLA2, LRP5, CRACR2B, C18H11orf24, CD151, OR5AP2, TSPAN4, KMT5B, PCNX3, OR5M8, OR5M3C, OR5M3, OR8U3, OR5AL2, OR8U9, B4GALNT4, OR8U8, OR8J3, CHKA, OR8K1, OR5J2, OR5J2B, PKP3, CHID1, OR8K54, SIGIRR, OR8K86, OR8K7, ANO9, OR8J2B, OR8K71, AP2A2, PTDSS2, OR8J2, OR8K52…
GOOD	4	chr19	12695	53732236	53719542	4	2	2	amp	U2, TMEM163, MMADHC, U6, ACMSD, FAT4, RND3, NMI, ANKRD50, CCNT2, SPRY1, NEB, MAP3K19, SPATA5, NUDT6, BBS12, TNFAIP6, IL21, ADAD1, RAB3GAP1, RIF1, IL2, KIAA1109, ZRANB3, ARL5A, U4, CACNB4, R3HDM1, TRPC3, BBS7, CCNA2, STAM2, EXOSC9, SMIM43, FMNL2, ANXA5, PRPF40A, QRFPR, TNIP3, ARL6IP6, NDNF, PRDM5, UBXN4, LCT, AMER3, ARHGEF4, FAM168B, PLEKHB2, HS6ST1, UGGT1, MCM6, DARS1, CXCR4, THSD7B, HNMT, SPOPL,…
GOOD	4	chr20	25920	58095322	58069403	4	2	2	amp	CCDC174, BHLHE40, SEMA3G, C20H19orf71, ARIH2, NCAN, CYP4F22, NR2C2AP, PHF7, ITPR1, SLC25A20, FZR1, DOHH, RFXANK, BORCS8, MEF2B, TMEM161A, OR10H2, SMIM24, BAP1, SLC25A42, C20H3orf20, ARMC6, PRKAR2A, SUMF1, NFIC, FGD5, DNAH1, SUGP2, PGLYRP2, RASAL3, NR2C2, SETMAR, HOMER3, WIZ, LRRN1, GLYCTK, CRBN, PPM1M, TWF2, MRPS25, TRNT1, IP6K2, TLR9, DDX49, RBSN, IL5RA, AKAP8, COPE, NCKIPSD, POC1A, TRH, BRD4, C…
GOOD	4	chr21	15722	50855618	50839897	4	2	2	amp	UBQLN3, FAR1, OR51A24, OR51A10, OR52H2, OR52H1C, OR52H4, SPON1, OR52B6, TRIM6, RRAS2, COPB1, TRIM34, TRIM22, PDE3B, OR52H9, OR52H7, OR52D3, OR52U1, OR52U1C, OR52AC1, OR52P1, OR52N4F, OR56B1, OR52N4G, OR52N4K, OR56B2, OR56B2C, OR56B2D, OR52N1, OR52N2G, OR52N2, OR52E8C, OR52E7, OR52E4, OR56A4, OR56A6P, OR56A22, OR56A3C, OR56A9, OR56A3FP, OR56A3E, OR56A3D, OR56A4B, OR56A1, OR56A1B, OR52L2, OR52L1, O…
GOOD	4	chr22	75033	61378050	61303018	4	2	2	amp	DGKH, TNFSF13B, MYO16, U4, VWA8, U6, IRS2, COL4A1, NAA16, COL4A2, RAB20, NAXD, CARS2, ING1, MTRF1, ANKRD10, KBTBD7, KBTBD6, WBP4, ARHGEF7, ELF1, SUGT1, TEX29, CNMD, PCDH8, SPACA7, TUBGCP3, OLFM4, PCDH17, DIAPH3, ATP11A, MCF2L, F10, TDRD3, PCID2, U3, PCDH20, CUL4A, PCDH9, KLHL1, LAMP1, GRTP1, DACH1, DCUN1D2, TMCO3, TFDP1, ATP4B, GRK1, TMEM255B, GAS6, RASA3, CDC16, UPF3A, CHAMP1, SPRYD7, TRIM13, KP…
GOOD	4	chr23	1992	52293696	52291705	4	2	2	amp	ENTPD6, DNAJC13, PLCH1, ACAD11, ACKR4, NPHP3, C23H3orf33, UBA5, SLC33A1, TMEM108, PYGB, U4, ABHD12, U6, GINS1, NINL, CDV3, GMPS, TCAIM, TOPBP1, ZNF445, KCNAB1, TOPAZ1, SSR3, ABHD5, TIPARP, TF, ANO10, LEKR1, SRPRB, CCNL1, RAB6B, VEPH1, SLCO2A1, SNRK, PTX3, SHOX2, CLASP2, RSRC1, MLF1, GFM1, RYK, LXN, RARRES1, AMOTL2, OPA1, ANAPC13, CEP63, KY, EPHB1, PPP2R3A, MSL2, PCCB, SLC4A7, STAG1, SLC35G2, NCK1…
GOOD	4	chr24	71316	47672041	47600726	4	2	2	amp	MMP24, TRIB3, SGK2, GPCPD1, NRSN2, EIF6, SOX12, PROKR2, CDS2, FAM83C, PCNA, UQCC1, TMEM230, SLC23A2, GDF5, IFT52, PREX1, RASSF2, C24H20orf96, MYBL2, CEP250, PRND, PRNP, ADRA1D, U6, SMOX, ARFGEF2, GTSF1L, U4, TOX2, DEFB132, RNF24, ERGIC3, CSE1L, DEFB129, PANK2, JPH2, DEFB127, OSER1, STAU1, DEFB128, GDAP1L1, FITM2, MAVS, AP5S1, R3HDML, DDX27, SPAG4, HNF4A, ZNFX1, RBM12, KCNB1, PTGIS, B4GALT5, TTPAL…
GOOD	4	chr25	14815	51628619	51613805	4	2	2	amp	GIGYF2, CLCN3, LPL, KCNJ13, SNORC, ZNF596, HPF1, NGEF, NEU2, U2, MFAP3L, U6, FBXO25, INPP5D, AADAT, TDRP, U12, CUL3, ATG16L1, GALNTL6, CCDC195, DOCK10, NYAP2, IRS1, RHBDD1, SNORA70, COL4A4, COL4A3, MFF, TM4SF20, AGFG1, SCYGR2, SLC19A3, SCYGR8, CCL20, DAW1, SPHKAP, PID1, DNER, TRIP12, FBXO36, SLC16A14, SP110, SP140, SP100, CAB39, ITM2C, GPR55, SPATA3, C25H2orf72, PSMD1, HTR2B, ARMC9, NCL, SNORA75,…
GOOD	4	chr26	14534	26078534	26064001	4	3	1	amp	RHOF, VSIG10, TMEM120B, PEBP1, TAOK3, MORN3, ORAI1, SUDS3, KDM2B, SRRM4, HSPB8, CCDC60, TMEM233, PRKAB1, CIT, BICDL1, RNF34, RAB35, Metazoa_SRP, ANAPC5, GCN1, CAMKK2, P2RX4, RPLP0, P2RX7, PXN, U4, IFT81, SIRT4, U6, PLA2G1B, ATP2A2, MSI1, TRIAP1, SRSF9, ANAPC7, DYNLL1, COQ5, ARPC3, GPN3, RNF10, FAM216A, VPS29, POP5, RAD9B, MLEC, UNC119B, ACADS, SPPL3, HNF1A, C12orf43, PPTC7, TCTN1, OASL, HVCN1, PI…
GOOD	4	chr26	26079951	27355336	1275386	1	1	0	del	ZNF280B, PRAME, IGLV2-33
GOOD	4	chr26	27355486	27616117	260632	0	0	0	del	ZNF571, ZFP30, ZNF793, ZNF829, NARS1, UBE2S, ZFAND5, NETO1, SMOC2, AGTPBP1, MYB, RSPO3, TMEM238, RNF146, FECH, TMEM190, GDA, PPP2R1A, IL11, ECHDC1, ZFP14, THBS2, CBLN2, ONECUT2, ZFP82, ST8SIA3, KMT5C, U4, SOCS6, WDR7, ZNF260, NTRK2, TMEM150B, C1H9orf85, RTTN, ABHD17B, U6, TNNT1, CEMIP2, ZNF529, ZNF382, ZNF615, AHI1, ZNF461, WDR27, C6orf58, ZNF567, SLC28A3, BRSK1, TXNL1, CD226, TRPM3, THEMIS, DOK6…
GOOD	4	chr26	27620305	38963574	11343270	4	2	2	amp	MMP11, CHCHD10, C26H22orf15, VPREB3, ZNF70, VPREB1, RTN4R, CCDC188, ZDHHC8, RANBP1, TRMT2A, DGCR8, TANGO2, ARVCF, COMT, TXNRD2, GNB1L, GP1BB, TBX1, SEPTIN5, CLDN5, CDC45, UFD1, C26H22orf39, MRPL40, HIRA, U6, CLTCL1, SLC25A1, ESS2, DGCR2, ZNF74, SCARF2, KLHL22, MED15, SMPD4, TUBA3D, LRRC74B, P2RX6, SLC7A4, THAP7, LZTR1, AIFM3, CRKL, SNAP29, PI4KA, SERPIND1, HIC2, YDJC, CCDC116, SDF2L1, PPIL2, YPEL…
GOOD	4	chr27	9008	45856726	45847719	4	2	2	amp	ATF1, KLRK1, KLRD1, ERGIC2, DIP2B, FAR2, U6, CCDC91, LARP4, FAM186A, PTHLH, GABARAPL1, LIMA1, TMEM52B, CERS5, KLHL42, COX14, OLR1, MANSC4, GPD1, MRPS35, Y_RNA, SMARCD1, CLEC7A, REP15, ADA2, PPFIBP1, CLEC1B, CLEC12B, CLEC12A, U2, C27H12orf71, SMCO2, ARNTL2, CECR2, STK38L, MED21, TM7SF3, SLC25A18, BCL2L13, BID, FGFR1OP2, KLRF2, CLEC2B, INTS13, ASIC1, KLRF1, RACGAP1, CD69, ITPR2, AQP6, AQP5, CLEC2D,…
GOOD	4	chr28	67154	41176745	41109592	4	2	2	amp	ABRAXAS2, SH3PXD2A, ZRANB1, CTBP2, U4, STN1, U6, TEX36, EDRF1, SLK, COL17A1, MMP21, UROS, SFR1, BCCIP, DHX32, CFAP43, FANK1, GSTO1, ADAM12, C28H10orf90, GSTO2, CFAP58, DOCK1, SORCS3, U1, SORCS1, INSYN2A, NPS, FOXI2, CLRN3, PTPRE, MKI67, MGMT, EBF3, GLRX3, TCERG1L, PPP2R2D, BNIP3, JAKMIP3, XPNPEP1, DPYSL4, ADD3, STK32C, LRRC27, MXI1, INPP5A, NKX6-2, CFAP46, SMNDC1, DUSP5, ADGRA1, SMC3, VENTX, ADAM…
GOOD	4	chr28	41176896	41181712	4817	2	2	0	gain_loss	ZNF571, ZFP30, ZNF793, ZNF829, NARS1, UBE2S, ZFAND5, NETO1, SMOC2, AGTPBP1, MYB, RSPO3, TMEM238, RNF146, FECH, TMEM190, GDA, PPP2R1A, IL11, ECHDC1, ZFP14, THBS2, CBLN2, ONECUT2, ZFP82, ST8SIA3, KMT5C, U4, SOCS6, WDR7, ZNF260, NTRK2, TMEM150B, C1H9orf85, RTTN, ABHD17B, U6, TNNT1, CEMIP2, ZNF529, ZNF382, ZNF615, AHI1, ZNF461, WDR27, C6orf58, ZNF567, SLC28A3, BRSK1, TXNL1, CD226, TRPM3, THEMIS, DOK6…
GOOD	4	chr29	35082	41815122	41780041	4	2	2	amp	U6, C8orf89, RAB2A, RPL7, RDH10, STAU2, CHD7, Metazoa_SRP, ELOC, CLVS1, TMEM70, LY96, ASPH, JPH1, GDAP1, PI15, CRISPLD1, HNF4G, ZFHX4, PKIA, U4, ZC2HC1A, NKAIN3, IL7, GGH, STMN2, TTPA, HEY1, MRPS28, TPD52, YTHDF3, ZBTB10, ZNF704, PAG1, CYP7B1, PMP2, ARMC1, FABP9, MTFR1, FABP12, IMPA1, PDE7A, ZFAND1, DNAJC5B, TRIM55, CRH, CHMP4C, RRS1, SNX16, ADHFE1, U2, VXN, RALYL, MYBL1, VCPIP1, SGK3, MCMDC2, TC…
GOOD	4	chr30	41440	38657204	38615765	4	2	2	amp	USP50, CDIN1, SNUPN, GLCE, U6, IMP3, PAQR5, TRPM7, SNX33, CSPG4, ODF3L1, KIF23, TLE3, MEIS2, TMCO5A, SPRED1, FAM98B, UACA, RASGRP1, THBS1, FSIP1, GPR176, LARP6, EIF2AK4, LRRC49, SRP14, BMF, BUB1B, PAK6, ANKRD63, PLCB2, SNORA62, SPPL2A, THSD4, MYO9A, AP4E1, TNFAIP8L3, CYP19A1, SENP8, GRAMD2A, GLDN, DMXL2, INAFM2, CCDC9B, DISP2, KNSTRN, SCG3, IVD, LYSMD2, BAHD1, TMOD2, CHST14, CCDC32, LEO1, RPUSD2,…
GOOD	4	chr30	38657354	40211596	1554243	2	2	0	gain_loss	LINGO1, HMG20A, PEAK1, TSPAN3, PSTPIP1, RCN2, SCAPER, U4, U6, ETFA, TMEM266, UBE2Q2
GOOD	4	chr30	40211746	40211866	121	5	5	0	amp	ZNF571, ZFP30, ZNF793, ZNF829, NARS1, UBE2S, ZFAND5, NETO1, SMOC2, AGTPBP1, MYB, RSPO3, TMEM238, RNF146, FECH, TMEM190, GDA, PPP2R1A, IL11, ECHDC1, ZFP14, THBS2, CBLN2, ONECUT2, ZFP82, ST8SIA3, KMT5C, U4, SOCS6, WDR7, ZNF260, NTRK2, TMEM150B, C1H9orf85, RTTN, ABHD17B, U6, TNNT1, CEMIP2, ZNF529, ZNF382, ZNF615, AHI1, ZNF461, WDR27, C6orf58, ZNF567, SLC28A3, BRSK1, TXNL1, CD226, TRPM3, THEMIS, DOK6…
GOOD	4	chr31	8024	28456978	28448955	4	2	2	amp	CLDN8, KRTAP24-1, KRTAP13-3, KRTAP8-1, KRTAP7-1, TIAM1, SOD1, U6, SCAF4, HUNK, MIS18A, MRAP, URB1, EVA1C, CFAP298-TCP10L, SYNJ1, OR6C4B, ZNF654, CGGBP1, HTR1F, POU1F1, CHMP2B, VGLL3, CADM2, GBE1, U4, PAXBP1, Metazoa_SRP, U1, C31H21orf62, OLIG2, OLIG1, ROBO1, ROBO2, SNORA70, LIPI, RBM11, HSPA13, SAMSN1, NRIP1, SNORA62, USP25, CXADR, BTG3, C31H21orf91, CHODL, TMPRSS15, NCAM2, MRPL39, JAM2, ATP5PF, …
GOOD	4	chr31	28457128	29782017	1324890	3	2	1	amp	SLC5A3, MRPS6, SNORA70, KCNE2, U6
GOOD	4	chr31	29785901	39893560	10107660	4	2	2	amp	SETD4, CBR3, DOP1B, MORC3, CHAF1B, CLDN14, SIM2, HLCS, RIPPLY3, TTC3, U6, VPS26C, U2, DYRK1A, KCNJ6, KCNJ15, ERG, ETS2, PSMG1, BRWD1, U4, HMGN1, B3GALT5, IGSF5, PCP4, DSCAM, Y_RNA, U8, BACE2, FAM3B, MX2, RIPK4, PRDM15, C2CD2, ZBTB21, UMODL1, ABCG1, TFF2, TFF1, TMPRSS3, UBASH3A, RSPH1, SLC37A1, PDE9A, WDR4, NDUFV3, PKNOX1, FAM243A, CRYAA, RCAN1, HSF2BP, CLIC6, RUNX1, RRP1B, PDXK, CSTB, RRP1, AGPAT…
GOOD	4	chr32	67584	38724876	38657293	4	2	2	amp	C32H4orf17, U6, FAM241A, TRMT10A, AP1AR, TIFA, ALPK1, MTTP, SDAD1, NEUROG2, ZGRF1, C32H4orf54, DAPP1, LAMTOR3, LARP7, DNAJB14, ART3, ANK2, H2AZ1, DDIT4L, CXCL10, EMCN, CXCL11, PPP3CA, NUP54, BANK1, SCARB2, SLC39A8, STBD1, NFKB1, CCDC158, MANBA, SHROOM3, SOWAHB, SEPTIN11, CISD2, SLC9B1, SLC9B2, BDH2, CCNI, CENPE, CCNG2, CXCL13, CNOT6L, MRPL1, TACR3, U2, FRAS1, U4, CXXC4, TET2, ANXA3, PPA2, BMP2K, …
GOOD	4	chr33	13756	31360258	31346503	4	2	2	amp	U2, EPHA6, ARL6, CRYBG3, RIOX2, C33H3orf38, CSNKA2IP, EPHA3, OR5AC27, OR5AC1, OR5AC26, U4, OR5H11, OR5H13, OR5H12, OR5H9, PROS1, OR5H16, OR5K4, OR5K6, OR5K5, ARL13B, OR5K18, OR5K1, STX19, CLDND1, GPR15, NSUN3, CPOX, U6, U1, ST3GAL6, DCBLD2, COL8A1, CMSS1, POPDC2, COX17, FILIP1L, CFAP91, TBC1D23, CIP2A, NR1I2, NIT2, DZIP3, GSK3B, GPR156, LRRC58, TOMM70, TRAT1, FSTL1, LNP1, NDUFB4, GUCA1C, TMEM45A,…
GOOD	4	chr34	111379	42103540	41992162	4	2	2	amp	LRRIQ4, LRRC31, SAMD7, U6, IRX1, SNORA72, ATP11B, IRX2, GPR160, IRX4, NDUFS6, PHC3, LPCAT1, SLC6A3, PRKCI, CLPTM1L, DCUN1D1, SKIL, MCCC1, TERT, CLDN11, SLC6A18, SLC6A19, MCF2L2, SLC7A14, SLC12A7, RPL22L1, EIF5A2, B3GNT5, NKD2, SNORA63, TRIP13, KLHL6, SLC2A2, BRD9, KLHL24, YEATS2, TNIK, TPPP, CEP72, PARL, SLC9A3, ABCC5, HTR3E, EXOC3, U3, AHRR, PDCD6, EIF2B5, SDHA, DVL3, AP2M1, ABCF3, CCDC127, LRRC…
GOOD	4	chr35	56528	26508683	26452156	4	2	2	amp	ELOVL2, U4, NRSN1, NEDD9, DCDC2, MRS2, H4C11, H4C12, H2AC15, H2BC15, H2AC16, H1-5, TMEM170B, H3C11, ADTRP, H4C13, H3C12, U6, H2AC17, H2BC17, GPLD1, HIVEP1, OR2W4, OR2B7, EDN1, U3, OR2B8, ZSCAN16, ZKSCAN8, PHACTR1, ALDH5A1, TBC1D7, NKAPL, KIAA0319, PGBD1, GFOD1, ZSCAN31, SIRT5, ZSCAN12, ZSCAN23, RANBP9, GPX6, GPX5, ZBED9, TDP2, ACOT13, TRIM27, SNORA70, C35H6orf62, ZNF311, OR2AD2, OR2W1, CD83, OR14…
GOOD	4	chr36	311666	30808270	30496605	4	2	2	amp	U6, UBE2E3, CCDC148, ITGA4, CERKL, ITPRID2, PPP1R1C, PDE1A, PKP4, SNORD22, Y_RNA, DNAJC10, DAPL1, TANC1, FRZB, NCKAP1, DUSP19, NUP35, ZNF804A, FSIP2, ZC3H15, ITGAV, FAM171B, ZSWIM2, CALCRL, TFPI, GULP1, U1, GALNT13, KCNJ3, COL3A1, NR4A2, COL5A2, GPD2, GALNT5, ERMN, CYTIP, ACVR1C, WDSUB1, ACVR1, BAZ2B, 5S_rRNA, MARCHF7, CD302, PLA2R1, ITGB6, RBMS1, TANK, PSMD14, TBR1, SLC4A10, DPP4, GCG, FAP, KCNH…
GOOD	4	chr37	150244	30884852	30734609	4	2	2	amp	U6, BMPR2, SLC39A10, FAM117B, ICA1L, DNAH7, WDR12, CARF, STK17B, HECW2, CCDC150, U4, NBEAL1, GTF3C3, CYP20A1, C2orf66, ABI2, PGAP1, ANKRD44, COQ10B, SF3B1, U2, CD28, RFTN2, MARS2, BOLL, CTLA4, ICOS, WDR75, SLC40A1, PLCL1, PARD3B, ASNSD1, ANKAR, SATB2, OSGEPL1, PMS1, C37H2orf69, TYW5, MAIP1, ORMDL1, MSTN, C37H2orf88, HIBCH, INPP1, MFSD6, SPATS2L, NEMP2, NAB1, SNORA62, NRP2, INO80D, NDUFS1, GLS, ST…
GOOD	4	chr38	43216	23871764	23828549	4	2	2	amp	OR10T1, RAB29, OR10K2, OR10T2, CD1C, SLC41A1, U6, PM20D1, KIRREL1, SLC26A9, RAB7B, CTSE, SUSD4, RHEX, TLR5, DISP1, AVPR1B, IKBKE, RASSF5, EIF2D, KCNT2, CDC73, B3GALT2, GLRX2, RO60, UCHL5, RGS2, RGS13, RGS1, RGS21, RGS18, BRINP3, KCTD3, USH2A, ESRRG, GPATCH2, SPATA17, RRP15, TGFB2, LYPLAL1, SLC30A10, EPRS1, BPNT1, IARS2, CFAP126, SDHC, RAB3GAP2, MPZ, MARK1, PCP4L1, NR1I3, BTG2, FMOD, PRELP, OPTC, …
GOOD	2	chr1	252179	286904	34726	1	1	0	del	ENPP1
GOOD	2	chr1	25687456	25696740	9285	4	4	0	amp	VNN1, U6
GOOD	2	chr1	25774956	25836902	61947	1	1	0	del	SLC18B1, RPS12
GOOD	2	chr1	25837228	25937614	100387	3	3	0	amp	RPS12, U6, U4
GOOD	2	chr1	28263320	28656088	392769	3	3	0	amp	PDE7B
GOOD	2	chr1	34984108	35294534	310427	2	2	0	gain_loss	ADAT2, PEX3, FUCA2, PHACTR2
GOOD	2	chr1	98864458	99004098	139641	3	3	0	amp	CENPP, ECM2, ASPN, OMD, OGN, U6
GOOD	2	chr1	104107380	104394964	287585	3	2	1	amp	ZNF571, ZFP30, ZNF793, ZNF829, NARS1, UBE2S, ZFAND5, NETO1, SMOC2, AGTPBP1, MYB, RSPO3, TMEM238, RNF146, FECH, TMEM190, GDA, PPP2R1A, IL11, ECHDC1, ZFP14, THBS2, CBLN2, ONECUT2, ZFP82, ST8SIA3, KMT5C, U4, SOCS6, WDR7, ZNF260, NTRK2, TMEM150B, C1H9orf85, RTTN, ABHD17B, U6, TNNT1, CEMIP2, ZNF529, ZNF382, ZNF615, AHI1, ZNF461, WDR27, C6orf58, ZNF567, SLC28A3, BRSK1, TXNL1, CD226, TRPM3, THEMIS, DOK6…
GOOD	2	chr1	108575044	108594708	19665	1	1	0	del	DHX34, SLC8A2, MEIS3
GOOD	2	chr1	115903532	115998367	94836	1	1	0	del	ZFP14
GOOD	2	chr2	3745876	5653600	1907725	3	2	1	amp	ITGB1
GOOD	2	chr2	17961866	18120046	158181	3	3	0	amp	MPP7
GOOD	2	chr2	22840221	23297830	457610	3	2	1	amp	FRMD4A, BEND7, SEPHS1, PHYH, UCMA, MCM10
GOOD	2	chr2	35912312	36026480	114169	3	3	0	amp	PCDHA13, PCDHA5
GOOD	2	chr2	56886361	56917617	31257	1	1	0	del	ZNF571, ZFP30, ZNF793, ZNF829, NARS1, UBE2S, ZFAND5, NETO1, SMOC2, AGTPBP1, MYB, RSPO3, TMEM238, RNF146, FECH, TMEM190, GDA, PPP2R1A, IL11, ECHDC1, ZFP14, THBS2, CBLN2, ONECUT2, ZFP82, ST8SIA3, KMT5C, U4, SOCS6, WDR7, ZNF260, NTRK2, TMEM150B, C1H9orf85, RTTN, ABHD17B, U6, TNNT1, CEMIP2, ZNF529, ZNF382, ZNF615, AHI1, ZNF461, WDR27, C6orf58, ZNF567, SLC28A3, BRSK1, TXNL1, CD226, TRPM3, THEMIS, DOK6…
GOOD	2	chr2	61686798	62422996	736199	3	2	1	amp	FTO, RPGRIP1L, AKTIP, RBL2, CHD9, U4
GOOD	2	chr2	78100034	78164548	64515	3	3	0	amp	EIF4G3, U6, HP1BP3
GOOD	2	chr3	13795892	14035484	239593	3	3	0	amp	GLRX, RHOBTB3, SNORA62, SPATA9, RFESD, ARSK, TTC37
GOOD	2	chr3	20155516	22206144	2050629	2	2	0	gain_loss	TMEM161B, U4, CCNH, RASA1
GOOD	2	chr3	26026810	26478074	451265	2	2	0	gain_loss	CKMT2, RASGRF2, MSH3
GOOD	2	chr3	41016100	41592698	576599	3	3	0	amp	MEF2A, LRRC28, TTC23
GOOD	2	chr3	71003112	72973608	1970497	2	2	0	gain_loss	N4BP2, PDS5A, UBE2K, UGDH, LIAS, EVC, CRMP1, JAKMIP1, UCHL1, APBB2, NSUN7, RBM47, CHRNA9, RHOH
GOOD	2	chr3	72973774	73001872	28099	1	1	0	del	LIAS, RPL9, KLB
GOOD	2	chr3	84883354	85098932	215579	2	2	0	gain_loss	ANAPC4, ZCCHC4, PI4K2B, SEPSECS
GOOD	2	chr4	10406076	10588286	182211	4	2	2	amp	RHOU, U6, 5S_rRNA, UBE2D1, TFAM
GOOD	2	chr4	64156842	64538772	381931	3	2	1	amp	PARP8, EMB, U6
GOOD	2	chr4	66461696	67682222	1220527	3	2	1	amp	C5orf34, TMEM267, CCL28, HMGCS1, NIM1K, ZNF131, SELENOP, CCDC152, GHR, OXCT1, FBXO4, C4H5orf51
GOOD	2	chr4	69675490	69979986	304497	3	2	1	amp	C9, FYB1, RICTOR
GOOD	2	chr4	71213392	71889832	676441	2	2	0	gain_loss	U6, CPLANE1, NIPBL, WDR70, SNORD22, NUP155
GOOD	2	chr5	8381852	8533192	151341	2	2	0	gain_loss	CDON
GOOD	2	chr5	30066578	30136298	69721	4	4	0	amp	ZZEF1
GOOD	2	chr5	47306449	47603826	297378	2	2	0	gain_loss	ATG4C, U2, DOCK7, ANGPTL3
GOOD	2	chr5	81285950	81292850	6901	1	1	0	del	ESRP2
GOOD	2	chr6	9655309	9838352	183044	3	2	1	amp	GJC3, TRIM4, OR2AE1, CYP3A26
GOOD	2	chr6	36802106	36924864	122759	3	2	1	amp	C16orf96, CDIP1, HMOX2, NMRAL1, DNAJA3
GOOD	2	chr6	40409449	40766811	357363	3	2	1	amp	RHBDF1, SNRNP25, POLR3K, ATP5PB, WDR77, PGB2, CHIA
GOOD	2	chr6	42922164	44247292	1325129	3	2	1	amp	VAV3, AKNAD1, STXBP3, NTNG1, FNDC7, FAM102B
GOOD	2	chr6	54720558	54832006	111449	3	3	0	amp	ABCD3
GOOD	2	chr6	68958610	69224653	266044	3	2	1	amp	NEXN, USP33, ZZZ3, U1
GOOD	2	chr6	72019877	74634518	2614642	2	2	0	gain_loss	TNNI3K, U6, FPGT, LRRIQ3, NEGR1
GOOD	2	chr7	18573324	19245076	671753	2	2	0	gain_loss	HMCN1
GOOD	2	chr7	22981278	22982028	751	4	4	0	amp	PAPPA2
GOOD	2	chr7	40716258	40953504	237247	3	2	1	amp	U4
GOOD	2	chr7	40953657	40954728	1072	3	3	0	amp	ZNF571, ZFP30, ZNF793, ZNF829, NARS1, UBE2S, ZFAND5, NETO1, SMOC2, AGTPBP1, MYB, RSPO3, TMEM238, RNF146, FECH, TMEM190, GDA, PPP2R1A, IL11, ECHDC1, ZFP14, THBS2, CBLN2, ONECUT2, ZFP82, ST8SIA3, KMT5C, U4, SOCS6, WDR7, ZNF260, NTRK2, TMEM150B, C1H9orf85, RTTN, ABHD17B, U6, TNNT1, CEMIP2, ZNF529, ZNF382, ZNF615, AHI1, ZNF461, WDR27, C6orf58, ZNF567, SLC28A3, BRSK1, TXNL1, CD226, TRPM3, THEMIS, DOK6…
GOOD	2	chr7	64812644	64918068	105425	3	3	0	amp	RMC1, RIOK3, TMEM241
GOOD	2	chr7	66862843	67203224	340382	3	3	0	amp	ROCK1, USP14, THOC1, COLEC12
GOOD	2	chr7	72131503	72700332	568830	2	2	0	gain_loss	L3MBTL4, U6
GOOD	2	chr7	72700485	73055206	354722	3	3	0	amp	ZNF571, ZFP30, ZNF793, ZNF829, NARS1, UBE2S, ZFAND5, NETO1, SMOC2, AGTPBP1, MYB, RSPO3, TMEM238, RNF146, FECH, TMEM190, GDA, PPP2R1A, IL11, ECHDC1, ZFP14, THBS2, CBLN2, ONECUT2, ZFP82, ST8SIA3, KMT5C, U4, SOCS6, WDR7, ZNF260, NTRK2, TMEM150B, C1H9orf85, RTTN, ABHD17B, U6, TNNT1, CEMIP2, ZNF529, ZNF382, ZNF615, AHI1, ZNF461, WDR27, C6orf58, ZNF567, SLC28A3, BRSK1, TXNL1, CD226, TRPM3, THEMIS, DOK6…
GOOD	2	chr8	1970886	2615059	644174	3	2	1	amp	U6, TRAV21, TRAV24, TRAV25, TRAV29DV5, ITPK1
GOOD	2	chr8	10425360	10731108	305749	3	3	0	amp	HECTD1, HEATR5A, DTD2, GPR33
GOOD	2	chr8	27027662	27440516	412855	2	2	0	gain_loss	ATL1, SAV1, NIN, PYGL, ABHD12B, TRIM9
GOOD	2	chr8	29830611	30651305	820695	2	2	0	gain_loss	BMP4, CDKN3, GMFB, CGRRF1, SAMD4A, U6
GOOD	2	chr8	30659747	31887820	1228074	3	2	1	amp	SAMD4A, GCH1, WDHD1, MAPK1IP1L, U6, LGALS3, DLGAP5, FBXO34, ATG14, TBPL2, KTN1, PELI2
GOOD	2	chr8	46972698	63266498	16293801	2	2	0	gain_loss	FOS, JDP2, FLVCR2, ERG28, TTLL5, TGFB3, IFT43, GPATCH2L, ESRRB, U6, VASH1, EFCAB11, ANGEL1, LRRC74A, TDP1, KCNK13, ZDHHC22, PSMC1, CIPC, NRDE2, TMEM63C, NGB, POMT2, GSTZ1, CALM1, TMED8, TTC7B, SAMD15, NOXRED1, RPS6KA5, VIPAS39, GPR68, CCDC88C, PPP4R3A, TMEM251, GON7, UBR7, BTBD7, UNC79, AHSA1, SPTLC2, Y_RNA, ALKBH1, SLIRP, SNW1, ADCK1, NRXN3, U4, DIO2, CEP128, PRIMA1, TSHR, FAM181A, ASB2, CCDC197…
GOOD	2	chr8	63268890	63306952	38063	4	4	0	amp	PPP4R4
GOOD	2	chr8	63307102	72864392	9557291	2	2	0	gain_loss	U6, BCL11B, SETD3, PPP2R5C, CCNK, CCDC85C, CYP46A1, EML1, DYNC1H1, U4, EVL, DEGS2, YY1, SLC25A29, SLC25A47, WARS1, WDR25, BEGAIN, DLK1, HSP90AA1, WDR20, RTL1, MOK, ZNF839, CINP, TECPR2, ANKRD9, RCOR1, TRAF3, CDC42BPB, EXOC3L4, TNFAIP2, MARK3, BRF1, BTBD6, PACS2, TEX22, MTA1, CRIP2, CRIP1, TEDC1, TMEM121, U2, TRMT61A, COA8, BAG5, XRCC3, ZFYVE21, PPP1R13B, TDRD9, RD3L, ASPG, KIF26A, U1, C8H14orf180…
GOOD	2	chr8	72864542	74224434	1359893	1	1	0	del	IGHM
GOOD	2	chr8	74224566	74293167	68602	3	2	1	amp	ZNF571, ZFP30, ZNF793, ZNF829, NARS1, UBE2S, ZFAND5, NETO1, SMOC2, AGTPBP1, MYB, RSPO3, TMEM238, RNF146, FECH, TMEM190, GDA, PPP2R1A, IL11, ECHDC1, ZFP14, THBS2, CBLN2, ONECUT2, ZFP82, ST8SIA3, KMT5C, U4, SOCS6, WDR7, ZNF260, NTRK2, TMEM150B, C1H9orf85, RTTN, ABHD17B, U6, TNNT1, CEMIP2, ZNF529, ZNF382, ZNF615, AHI1, ZNF461, WDR27, C6orf58, ZNF567, SLC28A3, BRSK1, TXNL1, CD226, TRPM3, THEMIS, DOK6…
GOOD	2	chr9	7666480	8130229	463750	3	2	1	amp	ZNF571, ZFP30, ZNF793, ZNF829, NARS1, UBE2S, ZFAND5, NETO1, SMOC2, AGTPBP1, MYB, RSPO3, TMEM238, RNF146, FECH, TMEM190, GDA, PPP2R1A, IL11, ECHDC1, ZFP14, THBS2, CBLN2, ONECUT2, ZFP82, ST8SIA3, KMT5C, U4, SOCS6, WDR7, ZNF260, NTRK2, TMEM150B, C1H9orf85, RTTN, ABHD17B, U6, TNNT1, CEMIP2, ZNF529, ZNF382, ZNF615, AHI1, ZNF461, WDR27, C6orf58, ZNF567, SLC28A3, BRSK1, TXNL1, CD226, TRPM3, THEMIS, DOK6…
GOOD	2	chr9	10296328	10372339	76012	4	2	2	amp	ZNF571, ZFP30, ZNF793, ZNF829, NARS1, UBE2S, ZFAND5, NETO1, SMOC2, AGTPBP1, MYB, RSPO3, TMEM238, RNF146, FECH, TMEM190, GDA, PPP2R1A, IL11, ECHDC1, ZFP14, THBS2, CBLN2, ONECUT2, ZFP82, ST8SIA3, KMT5C, U4, SOCS6, WDR7, ZNF260, NTRK2, TMEM150B, C1H9orf85, RTTN, ABHD17B, U6, TNNT1, CEMIP2, ZNF529, ZNF382, ZNF615, AHI1, ZNF461, WDR27, C6orf58, ZNF567, SLC28A3, BRSK1, TXNL1, CD226, TRPM3, THEMIS, DOK6…
GOOD	2	chr9	19730674	19912537	181864	3	2	1	amp	DHX8, ARL4D, U2
GOOD	2	chr9	28865358	29148566	283209	3	3	0	amp	U4
GOOD	2	chr9	40306933	40795372	488440	3	2	1	amp	MYO1D, CDK5R1, PSMD11, C9H17orf75, RHBDL3, RHOT1
GOOD	2	chr9	41470898	42090844	619947	3	2	1	amp	NF1, EVI2B, OMG, WSB1, KSR1
GOOD	2	chr9	43378394	43671418	293025	3	3	0	amp	NUFIP2, CRYBA1, U4, U6, TAOK1, ABHD15, TP53I13
GOOD	2	chr10	5134918	5699321	564404	3	3	0	amp	TAFA2, USP15, MON2
GOOD	2	chr10	49840598	50456885	616288	2	2	0	gain_loss	FBXO11, FOXN2, PPP1R21, STON1
GOOD	2	chr10	50464890	51558526	1093637	3	3	0	amp	STON1, GTF2A1L, LHCGR, FSHR, U6
GOOD	2	chr10	51558676	53904254	2345579	2	2	0	gain_loss	NRXN1, U6
GOOD	2	chr10	53904404	54824954	920551	3	2	1	amp	ASB3, CHAC2, ERLEC1
GOOD	2	chr10	65001900	65005092	3193	4	4	0	amp	ZNF571, ZFP30, ZNF793, ZNF829, NARS1, UBE2S, ZFAND5, NETO1, SMOC2, AGTPBP1, MYB, RSPO3, TMEM238, RNF146, FECH, TMEM190, GDA, PPP2R1A, IL11, ECHDC1, ZFP14, THBS2, CBLN2, ONECUT2, ZFP82, ST8SIA3, KMT5C, U4, SOCS6, WDR7, ZNF260, NTRK2, TMEM150B, C1H9orf85, RTTN, ABHD17B, U6, TNNT1, CEMIP2, ZNF529, ZNF382, ZNF615, AHI1, ZNF461, WDR27, C6orf58, ZNF567, SLC28A3, BRSK1, TXNL1, CD226, TRPM3, THEMIS, DOK6…
GOOD	2	chr11	621354	793648	172295	3	3	0	amp	ZNF571, ZFP30, ZNF793, ZNF829, NARS1, UBE2S, ZFAND5, NETO1, SMOC2, AGTPBP1, MYB, RSPO3, TMEM238, RNF146, FECH, TMEM190, GDA, PPP2R1A, IL11, ECHDC1, ZFP14, THBS2, CBLN2, ONECUT2, ZFP82, ST8SIA3, KMT5C, U4, SOCS6, WDR7, ZNF260, NTRK2, TMEM150B, C1H9orf85, RTTN, ABHD17B, U6, TNNT1, CEMIP2, ZNF529, ZNF382, ZNF615, AHI1, ZNF461, WDR27, C6orf58, ZNF567, SLC28A3, BRSK1, TXNL1, CD226, TRPM3, THEMIS, DOK6…
GOOD	2	chr11	11707058	11835020	127963	3	3	0	amp	ZNF571, ZFP30, ZNF793, ZNF829, NARS1, UBE2S, ZFAND5, NETO1, SMOC2, AGTPBP1, MYB, RSPO3, TMEM238, RNF146, FECH, TMEM190, GDA, PPP2R1A, IL11, ECHDC1, ZFP14, THBS2, CBLN2, ONECUT2, ZFP82, ST8SIA3, KMT5C, U4, SOCS6, WDR7, ZNF260, NTRK2, TMEM150B, C1H9orf85, RTTN, ABHD17B, U6, TNNT1, CEMIP2, ZNF529, ZNF382, ZNF615, AHI1, ZNF461, WDR27, C6orf58, ZNF567, SLC28A3, BRSK1, TXNL1, CD226, TRPM3, THEMIS, DOK6…
GOOD	2	chr11	13037360	14307480	1270121	3	2	1	amp	PRDM6, CEP120, CSNK1G3, ZNF608
GOOD	2	chr11	15861047	16547559	686513	3	3	0	amp	ALDH7A1, PHAX, TEX43, LMNB1, MARCHF3, C11H5orf63, MEGF10
GOOD	2	chr11	18853472	19999875	1146404	3	3	0	amp	CHSY3, LYRM7, CDC42SE2, U6, FNIP1
GOOD	2	chr11	33281840	33301394	19555	3	3	0	amp	ZNF571, ZFP30, ZNF793, ZNF829, NARS1, UBE2S, ZFAND5, NETO1, SMOC2, AGTPBP1, MYB, RSPO3, TMEM238, RNF146, FECH, TMEM190, GDA, PPP2R1A, IL11, ECHDC1, ZFP14, THBS2, CBLN2, ONECUT2, ZFP82, ST8SIA3, KMT5C, U4, SOCS6, WDR7, ZNF260, NTRK2, TMEM150B, C1H9orf85, RTTN, ABHD17B, U6, TNNT1, CEMIP2, ZNF529, ZNF382, ZNF615, AHI1, ZNF461, WDR27, C6orf58, ZNF567, SLC28A3, BRSK1, TXNL1, CD226, TRPM3, THEMIS, DOK6…
GOOD	2	chr11	36444166	36488942	44777	3	3	0	amp	ZNF571, ZFP30, ZNF793, ZNF829, NARS1, UBE2S, ZFAND5, NETO1, SMOC2, AGTPBP1, MYB, RSPO3, TMEM238, RNF146, FECH, TMEM190, GDA, PPP2R1A, IL11, ECHDC1, ZFP14, THBS2, CBLN2, ONECUT2, ZFP82, ST8SIA3, KMT5C, U4, SOCS6, WDR7, ZNF260, NTRK2, TMEM150B, C1H9orf85, RTTN, ABHD17B, U6, TNNT1, CEMIP2, ZNF529, ZNF382, ZNF615, AHI1, ZNF461, WDR27, C6orf58, ZNF567, SLC28A3, BRSK1, TXNL1, CD226, TRPM3, THEMIS, DOK6…
GOOD	2	chr11	39043510	39865376	821867	2	2	0	gain_loss	DENND4C, RPS6, ACER2, SLC24A2, U6, SNORA70
GOOD	2	chr11	40202745	41721178	1518434	3	2	1	amp	MLLT3, FOCAD, U6, HACD4, U4, IFNB1, IFNA5, KLHL9, IFNA7, MTAP, DMRTA1
GOOD	2	chr11	45030486	45033036	2551	4	4	0	amp	ZNF571, ZFP30, ZNF793, ZNF829, NARS1, UBE2S, ZFAND5, NETO1, SMOC2, AGTPBP1, MYB, RSPO3, TMEM238, RNF146, FECH, TMEM190, GDA, PPP2R1A, IL11, ECHDC1, ZFP14, THBS2, CBLN2, ONECUT2, ZFP82, ST8SIA3, KMT5C, U4, SOCS6, WDR7, ZNF260, NTRK2, TMEM150B, C1H9orf85, RTTN, ABHD17B, U6, TNNT1, CEMIP2, ZNF529, ZNF382, ZNF615, AHI1, ZNF461, WDR27, C6orf58, ZNF567, SLC28A3, BRSK1, TXNL1, CD226, TRPM3, THEMIS, DOK6…
GOOD	2	chr11	62459095	62884549	425455	1	1	0	del	ZNF462, RAD23B, U6, KLF4
GOOD	2	chr11	66229394	66363526	134133	3	2	1	amp	DNAJC25, SHOC1
GOOD	2	chr11	68309938	68338764	28827	1	1	0	del	ZNF618, AMBP
GOOD	2	chr11	74339788	74369728	29941	3	3	0	amp	ZNF571, ZFP30, ZNF793, ZNF829, NARS1, UBE2S, ZFAND5, NETO1, SMOC2, AGTPBP1, MYB, RSPO3, TMEM238, RNF146, FECH, TMEM190, GDA, PPP2R1A, IL11, ECHDC1, ZFP14, THBS2, CBLN2, ONECUT2, ZFP82, ST8SIA3, KMT5C, U4, SOCS6, WDR7, ZNF260, NTRK2, TMEM150B, C1H9orf85, RTTN, ABHD17B, U6, TNNT1, CEMIP2, ZNF529, ZNF382, ZNF615, AHI1, ZNF461, WDR27, C6orf58, ZNF567, SLC28A3, BRSK1, TXNL1, CD226, TRPM3, THEMIS, DOK6…
GOOD	2	chr12	97582	176596	79015	3	3	0	amp	ENPP3
GOOD	2	chr12	10869189	11299616	430428	3	3	0	amp	TRERF1, U6, UBR2, PRPH2
GOOD	2	chr12	20757056	21156964	399909	3	3	0	amp	ELOVL5, GCLC, KLHL31
GOOD	2	chr12	24368285	25418602	1050318	3	3	0	amp	RAB23, PRIM2
GOOD	2	chr12	32868092	33033146	165055	3	3	0	amp	FAM135A
GOOD	2	chr12	40847352	41812494	965143	3	2	1	amp	ELOVL4, TTK, BCKDHB
GOOD	2	chr12	58707940	58925604	217665	3	3	0	amp	ASCC3
GOOD	2	chr12	67781942	68032638	250697	2	2	0	gain_loss	MFSD4B, REV3L, TRAF3IP2
GOOD	2	chr13	1253602	1412640	159039	4	4	0	amp	VPS13B
GOOD	2	chr13	38850778	38874321	23544	2	2	0	gain_loss	PHOX2B
GOOD	2	chr13	44348654	44382325	33672	1	1	0	del	FRYL
GOOD	2	chr13	44382994	44627206	244213	3	3	0	amp	FRYL, OCIAD1
GOOD	2	chr13	58962928	59036150	73223	3	3	0	amp	ZNF571, ZFP30, ZNF793, ZNF829, NARS1, UBE2S, ZFAND5, NETO1, SMOC2, AGTPBP1, MYB, RSPO3, TMEM238, RNF146, FECH, TMEM190, GDA, PPP2R1A, IL11, ECHDC1, ZFP14, THBS2, CBLN2, ONECUT2, ZFP82, ST8SIA3, KMT5C, U4, SOCS6, WDR7, ZNF260, NTRK2, TMEM150B, C1H9orf85, RTTN, ABHD17B, U6, TNNT1, CEMIP2, ZNF529, ZNF382, ZNF615, AHI1, ZNF461, WDR27, C6orf58, ZNF567, SLC28A3, BRSK1, TXNL1, CD226, TRPM3, THEMIS, DOK6…
GOOD	2	chr14	2272715	2851686	578972	3	2	1	amp	OR2M9, OR2M8P, OR2T4C, OR2T4G, OR2T6, OR2T1, OR2T27, OR2T2, OR2T11, OR2T4B, OR2T4D, OR14I2, OR2G6
GOOD	2	chr14	18728186	19074575	346390	1	1	0	del	HEPACAM2, VPS50, CALCR
GOOD	2	chr14	29357046	30742374	1385329	2	2	0	gain_loss	DGKB, AGMO, CRPPA
GOOD	2	chr14	34613584	34890952	277369	3	2	1	amp	ABCB5
GOOD	2	chr15	235990	558322	322333	2	2	0	gain_loss	OR13P4, OR13P3, OR13P5, SLC2A1, ZNF691, ERMAP, SVBP
GOOD	2	chr15	9947805	10402986	455182	3	3	0	amp	CDKN2C, FAF1, TTC39A, RNF11, C15H1orf185
GOOD	2	chr15	34378757	35528658	1149902	3	3	0	amp	PLXNC1, CEP83, TMCC3, NDUFA12, NR2C1, FGD6, VEZT, METAP2, USP44, NTN4
GOOD	2	chr15	39612854	39645068	32215	3	3	0	amp	GAS2L3
GOOD	2	chr15	40932870	41152748	219879	3	3	0	amp	NUP37, PARPBP, PMCH
GOOD	2	chr15	54145580	55382712	1237133	1	1	0	del	PDGFC, GLRB, U4, GRIA2, GASK1B
GOOD	2	chr15	61199784	61307225	107442	3	2	1	amp	KLHL2, MSMO1
GOOD	2	chr15	64135953	64158922	22970	3	3	0	amp	BTC
GOOD	2	chr16	87142	20671673	20584532	3	2	1	amp	OR6B1, REPIN1, OR2F1D, OR2F1, OR2F1C, RARRES2, TCAF1, GIMAP8, GIMAP1, OR10AC1, GIMAP4, OR2R1, TAS2R41, GIMAP2, EPHA1, TMEM176B, TMEM176A, ZYX, AOC1, FAM131B, KCNH2, CLCN1, CASP2, NOS3, TMEM139, ATG9B, TAS2R40, ABCB8, TAS2R39, PIP, OR6W1, OR6V1, OR9A8, KEL, ASIC3, CDK5, LLCFC1, TRPV5, TRPV6, EPHB6, TRBV30, TRBV28, TRBV25-1, TRBV24-1, TRBV19, TRBV18, PRSS58, MGAM2, SLC4A2, FASTK, MGAM, TMUB1, AGAP3…
GOOD	2	chr16	20674010	20735754	61745	2	2	0	gain_loss	NCAPG2, ESYT2
GOOD	2	chr16	20742024	26032552	5290529	3	2	1	amp	ESYT2, DYNC2I1, VIPR2, PSD3, SH2D4A, CSGALNACT1, INTS10, HGSNAT, U6, POMK, FNTA, HOOK3, RNF170, THAP1, CHRNA6, CHRNB3, SMIM19, SLC20A2, VDAC3, DKK4, POLB, IKBKB, AP3M2, KAT6A, ANK1, GPAT4, NKX6-3, GINS4, GOLGA7, SFRP1, ZMAT4, TCIM, IDO2, IDO1, ADAM18, ADAM2
GOOD	2	chr16	26032702	26215028	182327	2	2	0	gain_loss	ZNF571, ZFP30, ZNF793, ZNF829, NARS1, UBE2S, ZFAND5, NETO1, SMOC2, AGTPBP1, MYB, RSPO3, TMEM238, RNF146, FECH, TMEM190, GDA, PPP2R1A, IL11, ECHDC1, ZFP14, THBS2, CBLN2, ONECUT2, ZFP82, ST8SIA3, KMT5C, U4, SOCS6, WDR7, ZNF260, NTRK2, TMEM150B, C1H9orf85, RTTN, ABHD17B, U6, TNNT1, CEMIP2, ZNF529, ZNF382, ZNF615, AHI1, ZNF461, WDR27, C6orf58, ZNF567, SLC28A3, BRSK1, TXNL1, CD226, TRPM3, THEMIS, DOK6…
GOOD	2	chr16	26215178	40442584	14227407	3	2	1	amp	RAB11FIP1, BRF2, ADGRA2, PLPBP, ERLIN2, ZNF703, KCNU1, UNC5D, U6, DUSP26, RNF122, TTI2, MAK16, FUT10, NRG1, WRN, PURG, TEX15, PPP2CB, U4, UBXN8, GSR, GTF2E2, RBPMS, DCTN6, MBOAT4, LEPROTL1, SARAF, DUSP4, TNKS, PPP1R3B, ERI1, MFHAS1, PRAG1, LONRF1, TRMT9B, DLC1, C16H8orf48, SGCZ, TUSC3, MSR1, FGF20, MICU3, ADAM32, ADAM9, TM2D2, HTRA4, PLEKHA2, TACC1, FGFR1, LETM2, NSD3, PLPP5, DDHD2, BAG4, LSM1, S…
GOOD	2	chr16	40443238	40571684	128447	2	2	0	gain_loss	MICU3, CNOT7
GOOD	2	chr16	40571966	41283264	711299	3	2	1	amp	VPS37A, MTMR7, SLC7A2, PDGFRL, MTUS1, U6, FGL1, PCM1
GOOD	2	chr16	41283710	41398566	114857	5	5	0	amp	PCM1, ASAH1, FRG1
GOOD	2	chr16	41400907	50273515	8872609	3	2	1	amp	FRG1, U6, TRIML1, TRIML2, ZFP42, FAT1, F11, TLR3, SORBS2, PDLIM3, CCDC110, C16H4orf47, UFSP2, ANKRD37, LRP2BP, SNX25, SLC25A4, CFAP97, HELT, ACSL1, CENPU, PRIMPOL, CASP3, IRF2, ENPP6, STOX2, TRAPPC11, RWDD4, ING2, CDKN2AIP, SNORA70, WWC2, DCTD, TENM3
GOOD	2	chr16	50275494	50784385	508892	6	4	2	amp	SNORD22
GOOD	2	chr16	51035850	59533045	8497196	3	2	1	amp	NEIL3, U6, VEGFC, SPCS3, ASB5, SPATA4, WDR17, GPM6A, ARHGEF10, CSMD1, U1, MCPH1, ANGPT2, AGPAT5, XKR5, DEFB1, DEFB4A, CBD103, SPAG11E, SPAG11B, DEFB105A, AGA
GOOD	2	chr17	21072	23504	2433	3	2	1	amp	ZNF571, ZFP30, ZNF793, ZNF829, NARS1, UBE2S, ZFAND5, NETO1, SMOC2, AGTPBP1, MYB, RSPO3, TMEM238, RNF146, FECH, TMEM190, GDA, PPP2R1A, IL11, ECHDC1, ZFP14, THBS2, CBLN2, ONECUT2, ZFP82, ST8SIA3, KMT5C, U4, SOCS6, WDR7, ZNF260, NTRK2, TMEM150B, C1H9orf85, RTTN, ABHD17B, U6, TNNT1, CEMIP2, ZNF529, ZNF382, ZNF615, AHI1, ZNF461, WDR27, C6orf58, ZNF567, SLC28A3, BRSK1, TXNL1, CD226, TRPM3, THEMIS, DOK6…
GOOD	2	chr17	7493102	7643064	149963	2	2	0	gain_loss	U12, ATP6V1C2, NOL10
GOOD	2	chr17	21474937	21689778	214842	3	2	1	amp	ZNF512, GPN1, SUPT7L, SLC4A1AP
GOOD	2	chr17	37557744	37970516	412773	3	3	0	amp	IGKC, EIF2AK3, TEX37
GOOD	2	chr17	40906462	43180738	2274277	1	1	0	del	SNORA70, U6
GOOD	2	chr17	64239642	64239642	1	3	3	0	amp	ZNF571, ZFP30, ZNF793, ZNF829, NARS1, UBE2S, ZFAND5, NETO1, SMOC2, AGTPBP1, MYB, RSPO3, TMEM238, RNF146, FECH, TMEM190, GDA, PPP2R1A, IL11, ECHDC1, ZFP14, THBS2, CBLN2, ONECUT2, ZFP82, ST8SIA3, KMT5C, U4, SOCS6, WDR7, ZNF260, NTRK2, TMEM150B, C1H9orf85, RTTN, ABHD17B, U6, TNNT1, CEMIP2, ZNF529, ZNF382, ZNF615, AHI1, ZNF461, WDR27, C6orf58, ZNF567, SLC28A3, BRSK1, TXNL1, CD226, TRPM3, THEMIS, DOK6…
GOOD	2	chr18	15640	37066	21427	3	2	1	amp	SUN3
GOOD	2	chr18	11226380	11423218	196839	3	2	1	amp	AMPH
GOOD	2	chr18	13542626	14424230	881605	3	2	1	amp	PIK3CG, NAMPT, U6, SYPL1
GOOD	2	chr18	34696540	35228124	531585	2	2	0	gain_loss	QSER1, PRRG4, CCDC73, EIF3M, WT1
GOOD	2	chr18	49085232	49162050	76819	3	2	1	amp	IGHMBP2, MRPL21, CPT1A
GOOD	2	chr19	12695	239412	226718	2	2	0	gain_loss	GAB1, USP38
GOOD	2	chr19	11674655	12110605	435951	3	3	0	amp	C19H4orf33, SCLT1
GOOD	2	chr19	17650112	17865294	215183	2	2	0	gain_loss	IL21, ADAD1, IL2, KIAA1109
GOOD	2	chr19	25959252	28184430	2225179	1	1	0	del	CNTNAP5
GOOD	2	chr19	38563674	38611192	47519	3	3	0	amp	UBXN4, LCT
GOOD	2	chr19	42281622	43495648	1214027	2	2	0	gain_loss	LRP1B, U4
GOOD	2	chr20	2810865	3104784	293920	3	3	0	amp	RAB7A, HMCES, COPG1, CNBP, ISY1, RAB43, ACAD9, EFCC1, CFAP92
GOOD	2	chr20	12097096	12099646	2551	4	4	0	amp	ZNF571, ZFP30, ZNF793, ZNF829, NARS1, UBE2S, ZFAND5, NETO1, SMOC2, AGTPBP1, MYB, RSPO3, TMEM238, RNF146, FECH, TMEM190, GDA, PPP2R1A, IL11, ECHDC1, ZFP14, THBS2, CBLN2, ONECUT2, ZFP82, ST8SIA3, KMT5C, U4, SOCS6, WDR7, ZNF260, NTRK2, TMEM150B, C1H9orf85, RTTN, ABHD17B, U6, TNNT1, CEMIP2, ZNF529, ZNF382, ZNF615, AHI1, ZNF461, WDR27, C6orf58, ZNF567, SLC28A3, BRSK1, TXNL1, CD226, TRPM3, THEMIS, DOK6…
GOOD	2	chr20	16984604	17617892	633289	3	3	0	amp	ZNF571, ZFP30, ZNF793, ZNF829, NARS1, UBE2S, ZFAND5, NETO1, SMOC2, AGTPBP1, MYB, RSPO3, TMEM238, RNF146, FECH, TMEM190, GDA, PPP2R1A, IL11, ECHDC1, ZFP14, THBS2, CBLN2, ONECUT2, ZFP82, ST8SIA3, KMT5C, U4, SOCS6, WDR7, ZNF260, NTRK2, TMEM150B, C1H9orf85, RTTN, ABHD17B, U6, TNNT1, CEMIP2, ZNF529, ZNF382, ZNF615, AHI1, ZNF461, WDR27, C6orf58, ZNF567, SLC28A3, BRSK1, TXNL1, CD226, TRPM3, THEMIS, DOK6…
GOOD	2	chr20	32738836	33037140	298305	3	3	0	amp	DENND6A, ARF4, PDE12, DNAH12
GOOD	2	chr20	57353498	57536954	183457	3	2	1	amp	SBNO2, ADAMTSL5, REEP6, PCSK4, C19orf25, APC2, RPS15, DAZAP1, NDUFS7, PWWP3A, CIRBP
GOOD	2	chr20	57537094	57559754	22661	2	2	0	gain_loss	SBNO2, MIDN, ATP5F1D, CBARP, STK11
GOOD	2	chr21	28396066	28429335	33270	3	2	1	amp	OR52H1, OR52H1B
GOOD	2	chr21	33924806	34015944	91139	1	1	0	del	CTR9, EIF4G2, ZBED5
GOOD	2	chr21	40547764	40671914	124151	3	2	1	amp	TPH1, SAAL1, SAA1
GOOD	2	chr22	75033	75798	766	3	3	0	amp	ZNF571, ZFP30, ZNF793, ZNF829, NARS1, UBE2S, ZFAND5, NETO1, SMOC2, AGTPBP1, MYB, RSPO3, TMEM238, RNF146, FECH, TMEM190, GDA, PPP2R1A, IL11, ECHDC1, ZFP14, THBS2, CBLN2, ONECUT2, ZFP82, ST8SIA3, KMT5C, U4, SOCS6, WDR7, ZNF260, NTRK2, TMEM150B, C1H9orf85, RTTN, ABHD17B, U6, TNNT1, CEMIP2, ZNF529, ZNF382, ZNF615, AHI1, ZNF461, WDR27, C6orf58, ZNF567, SLC28A3, BRSK1, TXNL1, CD226, TRPM3, THEMIS, DOK6…
GOOD	2	chr22	75951	77417	1467	4	3	1	amp	ZNF571, ZFP30, ZNF793, ZNF829, NARS1, UBE2S, ZFAND5, NETO1, SMOC2, AGTPBP1, MYB, RSPO3, TMEM238, RNF146, FECH, TMEM190, GDA, PPP2R1A, IL11, ECHDC1, ZFP14, THBS2, CBLN2, ONECUT2, ZFP82, ST8SIA3, KMT5C, U4, SOCS6, WDR7, ZNF260, NTRK2, TMEM150B, C1H9orf85, RTTN, ABHD17B, U6, TNNT1, CEMIP2, ZNF529, ZNF382, ZNF615, AHI1, ZNF461, WDR27, C6orf58, ZNF567, SLC28A3, BRSK1, TXNL1, CD226, TRPM3, THEMIS, DOK6…
GOOD	2	chr22	77568	2518442	2440875	3	2	1	amp	SPRYD7, TRIM13, KPNA3, EBPL, RCBTB1, SETDB2, CAB39L, CDADC1, MLNR, ALG11, ATP7B, CCDC70, WDFY2, INTS6, SERPINE3, RNASEH2B, U4, U6
GOOD	2	chr22	33054210	33373072	318863	3	3	0	amp	SPRY2
GOOD	2	chr22	41528288	41973902	445615	1	1	0	del	ZNF571, ZFP30, ZNF793, ZNF829, NARS1, UBE2S, ZFAND5, NETO1, SMOC2, AGTPBP1, MYB, RSPO3, TMEM238, RNF146, FECH, TMEM190, GDA, PPP2R1A, IL11, ECHDC1, ZFP14, THBS2, CBLN2, ONECUT2, ZFP82, ST8SIA3, KMT5C, U4, SOCS6, WDR7, ZNF260, NTRK2, TMEM150B, C1H9orf85, RTTN, ABHD17B, U6, TNNT1, CEMIP2, ZNF529, ZNF382, ZNF615, AHI1, ZNF461, WDR27, C6orf58, ZNF567, SLC28A3, BRSK1, TXNL1, CD226, TRPM3, THEMIS, DOK6…
GOOD	2	chr23	16736730	16784847	48118	1	1	0	del	SLC4A7
GOOD	2	chr23	29478046	29703561	225516	2	2	0	gain_loss	DNAJC13, ACAD11, ACKR4, NPHP3, UBA5
GOOD	2	chr23	41063912	41449956	386045	3	2	1	amp	PLOD2, U4, PLSCR4
GOOD	2	chr23	47250602	48534312	1283711	1	1	0	del	P2RY1, RAP2B, ARHGEF26, DHX36, GPR149
GOOD	2	chr24	8860380	9148609	288230	3	3	0	amp	NDUFAF5, ESF1, U4, TASP1
GOOD	2	chr24	46550186	46560634	10449	1	1	0	del	SLCO4A1
GOOD	2	chr25	3201782	3387998	186217	3	2	1	amp	POSTN
GOOD	2	chr25	5056774	5195316	138543	3	2	1	amp	NBEA
GOOD	2	chr25	12739038	13477434	738397	3	2	1	amp	WASF3, CDK8, RNF6, SHISA2, GPR12
GOOD	2	chr25	20757348	21109204	351857	1	1	0	del	MFAP3L, U6, AADAT
GOOD	2	chr25	43042398	44110716	1068319	3	2	1	amp	PSMD1, HTR2B, ARMC9, NCL, SNORA75, NMUR1, TEX44, PTMA, PDE6D, COPS7B, U6, NPPC, DIS3L2, U4
GOOD	2	chr26	10065083	10280882	215800	1	1	0	del	PTPN11
GOOD	2	chr26	25808401	27628478	1820078	1	1	0	del	ZNF280B, PRAME, IGLV2-33
GOOD	2	chr26	28805800	29010596	204797	3	3	0	amp	VPREB1
GOOD	2	chr26	38961706	38963574	1869	3	2	1	amp	ZNF571, ZFP30, ZNF793, ZNF829, NARS1, UBE2S, ZFAND5, NETO1, SMOC2, AGTPBP1, MYB, RSPO3, TMEM238, RNF146, FECH, TMEM190, GDA, PPP2R1A, IL11, ECHDC1, ZFP14, THBS2, CBLN2, ONECUT2, ZFP82, ST8SIA3, KMT5C, U4, SOCS6, WDR7, ZNF260, NTRK2, TMEM150B, C1H9orf85, RTTN, ABHD17B, U6, TNNT1, CEMIP2, ZNF529, ZNF382, ZNF615, AHI1, ZNF461, WDR27, C6orf58, ZNF567, SLC28A3, BRSK1, TXNL1, CD226, TRPM3, THEMIS, DOK6…
GOOD	2	chr27	9008	842202	833195	3	2	1	amp	OR6C83, OR6C27, OR6C6, OR6C69, OR6C74, OR6C69G, OR6C33, OR10A7, OR9K2C, OR6C75, OR9K2D, OR9K2, OR9K7, NEUROD4, TESPA1, PPP1R1A, PDE1B, NCKAP1L
GOOD	2	chr27	843388	914060	70673	5	5	0	amp	GTSF2, ITGA5
GOOD	2	chr27	915318	1019854	104537	3	3	0	amp	GPR84, NFE2, ITGA5, ZNF385A
GOOD	2	chr27	1039680	20244813	19205134	3	2	1	amp	ATF1, ERGIC2, DIP2B, FAR2, U6, CCDC91, LARP4, FAM186A, PTHLH, LIMA1, CERS5, KLHL42, COX14, MANSC4, GPD1, MRPS35, SMARCD1, REP15, PPFIBP1, C27H12orf71, SMCO2, ASIC1, RACGAP1, AQP6, AQP5, AQP2, FAIM2, BCDIN3D, NCKAP5L, TMBIM6, FMNL3, PRPF40B, FAM186B, MCRS1, KCNH3, SPATS2, DNAJC22, C1QL4, TROAP, PRPH, TUBA1B, LMBR1L, DHH, RHEBL1, AMIGO2, KMT2D, SLC38A4, PRKAG1, SLC38A2, SLC38A1, DDN, SCAF11, WNT1, …
GOOD	2	chr27	20248294	20662249	413956	4	4	0	amp	SMCO2, ARNTL2, STK38L, MED21, TM7SF3, U2
GOOD	2	chr27	20663902	24697046	4033145	3	3	0	amp	TM7SF3, FGFR1OP2, INTS13, ITPR2, SSPN, RASSF8, LMNTD1, U2, KRAS, ETFRF1, CFAP94, IRAG2, U6, BCAT1, SOX5, ETNK1
GOOD	2	chr27	24697283	25333060	635778	4	4	0	amp	C2CD5, ST8SIA1, CMAS, ABCC9
GOOD	2	chr27	25333763	26316744	982982	3	2	1	amp	ABCC9, KCNJ8, LDHB, GYS2, SPX, GOLT1B, RECQL, PYROXD1, SLCO1A2, IAPP
GOOD	2	chr27	26316894	26418825	101932	2	2	0	gain_loss	SLCO1A2, SLCO1B3
GOOD	2	chr27	26424926	45856726	19431801	3	2	1	amp	KLRK1, KLRD1, GABARAPL1, TMEM52B, OLR1, Y_RNA, CLEC7A, ADA2, CLEC1B, CLEC12B, CLEC12A, U2, CECR2, SLC25A18, BCL2L13, BID, KLRF2, CLEC2B, KLRF1, CD69, CLEC2D, KLRB1, MICAL3, KLRG1, M6PR, PHC1, A2ML1, RIMKLB, U6, MFAP5, AICDA, APOBEC1, GDF3, SLC2A3, FOXJ2, C3AR1, NECAP1, PEX26, CLEC4D, CLEC4E, SNORA70, CD163, CHD4, PEX5, SLCO1A2, CLSTN3, RBP5, C1RL, SLCO1B3, AEBP2, C1R, C1S, SLCO1C1, LPCAT3, PDE3A,…
GOOD	2	chr28	67154	162357	95204	3	3	0	amp	PTPN20
GOOD	2	chr28	4485148	4706844	221697	3	2	1	amp	KIF20B
GOOD	2	chr28	5851717	6857476	1005760	3	2	1	amp	PCGF5, U6, HECTD2, PPP1R3C, TNKS2, FGFBP3, BTAF1, CPEB3, MARCHF5, IDE
GOOD	2	chr29	35082	1318222	1283141	2	2	0	gain_loss	PRKDC, MCM4, UBE2V2, EFCAB1, SNAI2
GOOD	2	chr29	6126222	7016850	890629	2	2	0	gain_loss	RP1, XKR4
GOOD	2	chr29	11812322	11978513	166192	1	1	0	del	ASPH
GOOD	2	chr29	15467824	16565756	1097933	3	2	1	amp	DNAJC5B, TRIM55, CRH, RRS1, ADHFE1, VXN, MYBL1, VCPIP1, SGK3, MCMDC2, U6, TCF24, PPP1R42, COPS5
GOOD	2	chr29	28580812	28885694	304883	3	3	0	amp	PMP2, FABP9, FABP12, IMPA1, ZFAND1, CHMP4C, SNX16
GOOD	2	chr29	39098109	39354996	256888	3	2	1	amp	RAD54B, VIRMA, 5S_rRNA, ESRP1
GOOD	2	chr30	7024451	7193758	169308	3	2	1	amp	GPR176, U6, EIF2AK4
GOOD	2	chr30	8108262	8304658	196397	3	3	0	amp	INO80, U4, EXD1
GOOD	2	chr30	16480790	16794693	313904	3	3	0	amp	TRPM7, SPPL2A, AP4E1
GOOD	2	chr30	16796420	17651212	854793	2	2	0	gain_loss	AP4E1, TNFAIP8L3, CYP19A1, GLDN, DMXL2, SCG3, LYSMD2, TMOD2, LEO1
GOOD	2	chr30	17701816	19077890	1376075	3	2	1	amp	MAPK6, GNB5, MYO5A, FAM214A, ONECUT1, Metazoa_SRP, U6
GOOD	2	chr30	24486030	24599912	113883	3	2	1	amp	GTF2A2, BNIP2
GOOD	2	chr31	8024	1965211	1957188	3	3	0	amp	OR6C4B, ZNF654, CGGBP1, HTR1F, POU1F1, CHMP2B, VGLL3, CADM2
GOOD	2	chr31	11022338	11316579	294242	3	3	0	amp	LIPI, RBM11
GOOD	2	chr31	23811487	24309006	497520	3	2	1	amp	N6AMT1, LTN1, RWDD2B, USP16, CCT8, MAP3K7CL, BACH1
GOOD	2	chr31	27326172	27619092	292921	3	3	0	amp	SYNJ1, U4, PAXBP1, C31H21orf62
GOOD	2	chr31	28214012	28775581	561570	3	3	0	amp	SNORA70, SLC5A3, MRPS6
GOOD	2	chr31	28779395	29073148	293754	1	1	0	del	MRPS6
GOOD	2	chr31	29073298	29509240	435943	2	2	0	gain_loss	MRPS6, SNORA70
GOOD	2	chr32	4509058	6466410	1957353	2	2	0	gain_loss	FGF5, CFAP299, BMP3, PRKG2, RASGEF1B, U4, HNRNPD, HNRNPDL, ENOPH1, TMEM150C
GOOD	2	chr32	22690731	22975512	284782	1	1	0	del	PPP3CA
GOOD	2	chr32	29869581	29901674	32094	4	3	1	amp	MCUB, CASP6
GOOD	2	chr32	30166120	30553589	387470	1	1	0	del	EGF, ELOVL6, ENPEP
GOOD	2	chr33	6472000	6833958	361959	1	1	0	del	CMSS1, FILIP1L
GOOD	2	chr33	13883109	14331716	448608	1	1	0	del	DZIP3, TRAT1, GUCA1C, MORC1, C3orf85
GOOD	2	chr34	10921898	10929120	7223	1	1	0	del	IRX4
GOOD	2	chr34	12473544	12541474	67931	5	3	2	amp	ZMAT3
GOOD	2	chr34	17544787	17769046	224260	3	3	0	amp	VPS8
GOOD	2	chr34	26368441	26456539	88099	4	4	0	amp	SMC4
GOOD	2	chr34	35514872	35727280	212409	3	3	0	amp	TNIK
GOOD	2	chr36	14477020	14836192	359173	2	2	0	gain_loss	MYO3B, METTL5, UBR3
GOOD	2	chr36	30677652	30808270	130619	3	2	1	amp	COL5A2
GOOD	2	chr37	150244	258780	108537	3	3	0	amp	WDR75
GOOD	2	chr37	6893530	7115302	221773	3	3	0	amp	COQ10B, SF3B1, RFTN2
GOOD	2	chr37	8745810	9130260	384451	1	1	0	del	C37H2orf69, TYW5
GOOD	2	chr37	9130702	9880130	749429	3	2	1	amp	MAIP1, SPATS2L, KCTD18, SGO2, AOX4
GOOD	2	chr38	21087624	21114322	26699	4	2	2	amp	ZNF571, ZFP30, ZNF793, ZNF829, NARS1, UBE2S, ZFAND5, NETO1, SMOC2, AGTPBP1, MYB, RSPO3, TMEM238, RNF146, FECH, TMEM190, GDA, PPP2R1A, IL11, ECHDC1, ZFP14, THBS2, CBLN2, ONECUT2, ZFP82, ST8SIA3, KMT5C, U4, SOCS6, WDR7, ZNF260, NTRK2, TMEM150B, C1H9orf85, RTTN, ABHD17B, U6, TNNT1, CEMIP2, ZNF529, ZNF382, ZNF615, AHI1, ZNF461, WDR27, C6orf58, ZNF567, SLC28A3, BRSK1, TXNL1, CD226, TRPM3, THEMIS, DOK6…
GOOD	6	chr1	103296039	103578786	282748	1	1	0	del	U4
GOOD	6	chr13	41196	41336	141	2	2	0	gain_loss	LAPTM4B
GOOD	6	chr13	71546	32086686	32015141	3	2	1	amp	U4, U6, OSR2, VPS13B, MYC, GSDMC, CYRIB, SNORA73, ASAP1, U2, RGS22, FBXO43, POLR2K, RNF19A, SNX31, ADCY8, PABPC1, EFR3A, Y_RNA, ZNF706, HHLA1, GRHL2, NCALD, RRM2B, KCNQ3, UBR5, ODF1, KLF10, AZIN1, LRRC6, ATP6V1C1, TMEM71, BAALC, SLC25A32, PHF20L1, FZD6, CTHRC1, DCAF13, TG, RIMS2, SLA, CCN4, NDRG1, ST3GAL1, ZFAT, CSMD3, KHDRBS3, DCSTAMP, DPYS, LRP12, TRPS1, EIF3H, ZFPM2, UTP23, OXR1, RAD21, SLC30A…
GOOD	6	chr13	32835416	62964971	30129556	3	2	1	amp	U4, ADCK5, TEC, CPSF1, SLAIN2, SLC39A4, SLC10A4, FRYL, VPS28, TONSL, CYHR1, KIFC2, FOXH1, PPP1R16A, GPT, MFSD3, OCIAD1, RECQL4, LRRC14, LRRC24, ARHGAP39, OCIAD2, CWH43, DCUN1D4, COMMD5, LRRC66, SGCB, ZNF7, SPATA18, ZNF517, USP46, RPL8, ZNF34, RASL11B, ZNF250, ZNF16, ZNF252, CHRNB4, CHRNA3, CHRNA5, HYKK, IREB2, SCFD2, WFS1, LIMCH1, FIP1L1, PHOX2B, TMEM33, LNX1, SLC30A9, CHIC2, BEND4, GSX2, PDGFRA,…
GOOD	6	chr13	62987130	63230496	243367	1	1	0	del	ZNF571, ZFP30, ZNF793, ZNF829, NARS1, UBE2S, ZFAND5, NETO1, SMOC2, AGTPBP1, MYB, RSPO3, TMEM238, RNF146, FECH, TMEM190, GDA, PPP2R1A, IL11, ECHDC1, ZFP14, THBS2, CBLN2, ONECUT2, ZFP82, ST8SIA3, KMT5C, U4, SOCS6, WDR7, ZNF260, NTRK2, TMEM150B, C1H9orf85, RTTN, ABHD17B, U6, TNNT1, CEMIP2, ZNF529, ZNF382, ZNF615, AHI1, ZNF461, WDR27, C6orf58, ZNF567, SLC28A3, BRSK1, TXNL1, CD226, TRPM3, THEMIS, DOK6…
GOOD	6	chr17	37551342	37738068	186727	1	1	0	del	IGKC
GOOD	6	chr18	15640	33710	18071	2	2	0	gain_loss	ZNF571, ZFP30, ZNF793, ZNF829, NARS1, UBE2S, ZFAND5, NETO1, SMOC2, AGTPBP1, MYB, RSPO3, TMEM238, RNF146, FECH, TMEM190, GDA, PPP2R1A, IL11, ECHDC1, ZFP14, THBS2, CBLN2, ONECUT2, ZFP82, ST8SIA3, KMT5C, U4, SOCS6, WDR7, ZNF260, NTRK2, TMEM150B, C1H9orf85, RTTN, ABHD17B, U6, TNNT1, CEMIP2, ZNF529, ZNF382, ZNF615, AHI1, ZNF461, WDR27, C6orf58, ZNF567, SLC28A3, BRSK1, TXNL1, CD226, TRPM3, THEMIS, DOK6…
GOOD	6	chr18	11332716	11423668	90953	3	2	1	amp	ZNF571, ZFP30, ZNF793, ZNF829, NARS1, UBE2S, ZFAND5, NETO1, SMOC2, AGTPBP1, MYB, RSPO3, TMEM238, RNF146, FECH, TMEM190, GDA, PPP2R1A, IL11, ECHDC1, ZFP14, THBS2, CBLN2, ONECUT2, ZFP82, ST8SIA3, KMT5C, U4, SOCS6, WDR7, ZNF260, NTRK2, TMEM150B, C1H9orf85, RTTN, ABHD17B, U6, TNNT1, CEMIP2, ZNF529, ZNF382, ZNF615, AHI1, ZNF461, WDR27, C6orf58, ZNF567, SLC28A3, BRSK1, TXNL1, CD226, TRPM3, THEMIS, DOK6…
GOOD	6	chr20	42383828	42401166	17339	3	2	1	amp	CCR3
GOOD	6	chr25	14815	142758	127944	2	2	0	gain_loss	CKAP2
GOOD	6	chr25	50589070	50993692	404623	1	1	0	del	KIF1A
GOOD	6	chr26	26704672	27585799	881128	1	1	0	del	ZNF280B, PRAME, IGLV2-33
GOOD	6	chr27	4640560	4641306	747	0	0	0	del	ASIC1
GOOD	6	chr28	39772326	40586293	813968	2	2	0	gain_loss	PPP2R2D, BNIP3, JAKMIP3, DPYSL4, STK32C, LRRC27, INPP5A, NKX6-2, CFAP46
GOOD	6	chr31	28058564	29532930	1474367	1	1	0	del	SNORA70, SLC5A3, MRPS6
GOOD	6	chr33	29053488	29126630	73143	3	2	1	amp	MUC20, MUC4
POOR	10	chr1	51716990	122653256	70936267	3	2	1	amp	ZNF571, ZFP30, ZNF793, ZNF829, UBE2S, ZFAND5, SMOC2, AGTPBP1, RSPO3, TMEM238, RNF146, TMEM190, GDA, PPP2R1A, IL11, ECHDC1, ZFP14, THBS2, ZFP82, KMT5C, U4, ZNF260, NTRK2, TMEM150B, C1H9orf85, ABHD17B, U6, TNNT1, CEMIP2, ZNF529, ZNF382, ZNF615, ZNF461, WDR27, C6orf58, ZNF567, SLC28A3, BRSK1, TRPM3, THEMIS, ZNF146, PTPRK, ZNF565, ZNF432, DSE, ZNF613, COX7A1, RMI1, HNRNPK, CAPNS1, HSPBP1, PPP6R1, CAL…
POOR	10	chr1	122653406	122655590	2185	2	2	0	gain_loss	ZNF571, ZFP30, ZNF793, ZNF829, NARS1, UBE2S, ZFAND5, NETO1, SMOC2, AGTPBP1, MYB, RSPO3, TMEM238, RNF146, FECH, TMEM190, GDA, PPP2R1A, IL11, ECHDC1, ZFP14, THBS2, CBLN2, ONECUT2, ZFP82, ST8SIA3, KMT5C, U4, SOCS6, WDR7, ZNF260, NTRK2, TMEM150B, C1H9orf85, RTTN, ABHD17B, U6, TNNT1, CEMIP2, ZNF529, ZNF382, ZNF615, AHI1, ZNF461, WDR27, C6orf58, ZNF567, SLC28A3, BRSK1, TXNL1, CD226, TRPM3, THEMIS, DOK6…
POOR	10	chr7	1889240	2029165	139926	2	2	0	gain_loss	PKP1
POOR	10	chr8	72862134	72966692	104559	0	0	0	del	ZNF571, ZFP30, ZNF793, ZNF829, NARS1, UBE2S, ZFAND5, NETO1, SMOC2, AGTPBP1, MYB, RSPO3, TMEM238, RNF146, FECH, TMEM190, GDA, PPP2R1A, IL11, ECHDC1, ZFP14, THBS2, CBLN2, ONECUT2, ZFP82, ST8SIA3, KMT5C, U4, SOCS6, WDR7, ZNF260, NTRK2, TMEM150B, C1H9orf85, RTTN, ABHD17B, U6, TNNT1, CEMIP2, ZNF529, ZNF382, ZNF615, AHI1, ZNF461, WDR27, C6orf58, ZNF567, SLC28A3, BRSK1, TXNL1, CD226, TRPM3, THEMIS, DOK6…
POOR	10	chr10	23885056	69327992	45442937	2	2	0	gain_loss	TMEM131, MEIS1, MYH9, ZAP70, ACTR1B, RBFOX2, C2orf92, ETAA1, APOL5, APOL6, C1D, MB, COX5B, WDR92, PNO1, PPP3R1, RASD2, FAM178B, MCM5, SEMA4C, CNRIP1, PLEK, HMOX1, ANKRD39, TOM1, CNNM4, HMGXB4, FBXO48, CNNM3, LMAN2L, APLF, ISX, PROKR1, FER1L5, U2, LARGE1, BMP10, GKN2, GKN1, KANSL3, OXER1, HAAO, ZFP36L2, ANTXR1, SYN3, THADA, GFPT1, AAK1, TIMP3, FBXO7, PLEKHH2, ANXA4, BPIFC, DYNC2LI1, ABCG5, ABCG8, …
POOR	10	chr11	5351238	5437519	86282	1	1	0	del	TMED7, CDO1
POOR	10	chr22	75033	75186	154	2	2	0	gain_loss	ZNF571, ZFP30, ZNF793, ZNF829, NARS1, UBE2S, ZFAND5, NETO1, SMOC2, AGTPBP1, MYB, RSPO3, TMEM238, RNF146, FECH, TMEM190, GDA, PPP2R1A, IL11, ECHDC1, ZFP14, THBS2, CBLN2, ONECUT2, ZFP82, ST8SIA3, KMT5C, U4, SOCS6, WDR7, ZNF260, NTRK2, TMEM150B, C1H9orf85, RTTN, ABHD17B, U6, TNNT1, CEMIP2, ZNF529, ZNF382, ZNF615, AHI1, ZNF461, WDR27, C6orf58, ZNF567, SLC28A3, BRSK1, TXNL1, CD226, TRPM3, THEMIS, DOK6…
POOR	10	chr29	35082	2783899	2748818	2	2	0	gain_loss	PRKDC, MCM4, UBE2V2, EFCAB1, SNAI2, U4, SNTG1
POOR	10	chr31	28928260	29532180	603921	2	2	0	gain_loss	MRPS6, SNORA70
POOR	1	chr1	252179	321926	69748	3	2	1	amp	ENPP1
POOR	1	chr1	12856272	12857622	1351	5	3	2	amp	ZNF571, ZFP30, ZNF793, ZNF829, NARS1, UBE2S, ZFAND5, NETO1, SMOC2, AGTPBP1, MYB, RSPO3, TMEM238, RNF146, FECH, TMEM190, GDA, PPP2R1A, IL11, ECHDC1, ZFP14, THBS2, CBLN2, ONECUT2, ZFP82, ST8SIA3, KMT5C, U4, SOCS6, WDR7, ZNF260, NTRK2, TMEM150B, C1H9orf85, RTTN, ABHD17B, U6, TNNT1, CEMIP2, ZNF529, ZNF382, ZNF615, AHI1, ZNF461, WDR27, C6orf58, ZNF567, SLC28A3, BRSK1, TXNL1, CD226, TRPM3, THEMIS, DOK6…
POOR	1	chr1	25685856	25802328	116473	3	2	1	amp	VNN1, U6, SLC18B1
POOR	1	chr1	66207234	67694243	1487010	3	2	1	amp	C6orf58, THEMIS, U6, PTPRK, LAMA2
POOR	1	chr1	77977971	78173420	195450	1	1	0	del	Metazoa_SRP
POOR	1	chr1	84714588	84754698	40111	1	1	0	del	ANXA1
POOR	1	chr1	103379344	103602431	223088	1	1	0	del	U4
POOR	1	chr1	114944078	115008761	64684	1	1	0	del	Metazoa_SRP, WDR87
POOR	1	chr2	4301622	4601836	300215	3	2	1	amp	ZNF571, ZFP30, ZNF793, ZNF829, NARS1, UBE2S, ZFAND5, NETO1, SMOC2, AGTPBP1, MYB, RSPO3, TMEM238, RNF146, FECH, TMEM190, GDA, PPP2R1A, IL11, ECHDC1, ZFP14, THBS2, CBLN2, ONECUT2, ZFP82, ST8SIA3, KMT5C, U4, SOCS6, WDR7, ZNF260, NTRK2, TMEM150B, C1H9orf85, RTTN, ABHD17B, U6, TNNT1, CEMIP2, ZNF529, ZNF382, ZNF615, AHI1, ZNF461, WDR27, C6orf58, ZNF567, SLC28A3, BRSK1, TXNL1, CD226, TRPM3, THEMIS, DOK6…
POOR	1	chr2	6461920	6795374	333455	4	4	0	amp	YME1L1
POOR	1	chr2	62141366	62176324	34959	3	3	0	amp	RPGRIP1L
POOR	1	chr2	67286288	67832672	546385	3	3	0	amp	PHKB, U4, ITFG1, U6, NETO2
POOR	1	chr3	32547050	33642336	1095287	3	2	1	amp	OCA2, GABRG3
POOR	1	chr3	72537308	72780040	242733	3	3	0	amp	PDS5A, UBE2K
POOR	1	chr4	18627688	19434079	806392	3	3	0	amp	CTNNA3, U3, U4, DNAJC12, SIRT1, HERC4, U6, MYPN
POOR	1	chr4	61069052	61110076	41025	1	1	0	del	ARL15, Metazoa_SRP
POOR	1	chr4	64278566	64544178	265613	3	2	1	amp	PARP8, EMB, U6
POOR	1	chr5	62958728	63165871	207144	3	2	1	amp	CLSTN1, LZIC, NMNAT1, RBP7
POOR	1	chr6	41023820	41186060	162241	1	1	0	del	LRIF1, CD53, OR11I1
POOR	1	chr7	17881216	17922835	41620	1	1	0	del	EDEM3
POOR	1	chr7	39397734	39633960	236227	1	1	0	del	DNAH14
POOR	1	chr7	69251040	69349502	98463	1	1	0	del	METTL4, NDC80
POOR	1	chr7	69358522	69502128	143607	3	2	1	amp	SMCHD1
POOR	1	chr8	10425360	10701512	276153	3	2	1	amp	HECTD1, HEATR5A, DTD2
POOR	1	chr8	14589628	15048450	458823	1	1	0	del	MBIP
POOR	1	chr8	26222978	26223936	959	1	1	0	del	Metazoa_SRP
POOR	1	chr8	26229092	26410446	181355	2	2	0	gain_loss	LRR1, RPL36AL, MGAT2, POLE2, U1, KLHDC1, KLHDC2, NEMF
POOR	1	chr8	26411372	26423146	11775	0	0	0	del	Metazoa_SRP
POOR	1	chr8	31242686	31514038	271353	2	2	0	gain_loss	TBPL2, KTN1
POOR	1	chr8	31514188	31514788	601	6	6	0	amp	ZNF571, ZFP30, ZNF793, ZNF829, NARS1, UBE2S, ZFAND5, NETO1, SMOC2, AGTPBP1, MYB, RSPO3, TMEM238, RNF146, FECH, TMEM190, GDA, PPP2R1A, IL11, ECHDC1, ZFP14, THBS2, CBLN2, ONECUT2, ZFP82, ST8SIA3, KMT5C, U4, SOCS6, WDR7, ZNF260, NTRK2, TMEM150B, C1H9orf85, RTTN, ABHD17B, U6, TNNT1, CEMIP2, ZNF529, ZNF382, ZNF615, AHI1, ZNF461, WDR27, C6orf58, ZNF567, SLC28A3, BRSK1, TXNL1, CD226, TRPM3, THEMIS, DOK6…
POOR	1	chr8	48136182	48153841	17660	4	4	0	amp	MLH3
POOR	1	chr8	70390820	70916182	525363	2	2	0	gain_loss	TECPR2, ANKRD9, RCOR1, TRAF3, CDC42BPB
POOR	1	chr9	9281258	9381812	100555	1	1	0	del	CDC27
POOR	1	chr9	10296328	10323384	27057	5	3	2	amp	ZNF571, ZFP30, ZNF793, ZNF829, NARS1, UBE2S, ZFAND5, NETO1, SMOC2, AGTPBP1, MYB, RSPO3, TMEM238, RNF146, FECH, TMEM190, GDA, PPP2R1A, IL11, ECHDC1, ZFP14, THBS2, CBLN2, ONECUT2, ZFP82, ST8SIA3, KMT5C, U4, SOCS6, WDR7, ZNF260, NTRK2, TMEM150B, C1H9orf85, RTTN, ABHD17B, U6, TNNT1, CEMIP2, ZNF529, ZNF382, ZNF615, AHI1, ZNF461, WDR27, C6orf58, ZNF567, SLC28A3, BRSK1, TXNL1, CD226, TRPM3, THEMIS, DOK6…
POOR	1	chr9	16759086	17994254	1235169	3	2	1	amp	U2, U4
POOR	1	chr9	21902184	22031244	129061	1	1	0	del	KRT27, KRT26, KRT25, KRT24, KRT222, SMARCE1
POOR	1	chr9	44131254	44724706	593453	3	2	1	amp	EFCAB5, NSRP1, SLC6A4, BLMH, TMIGD1, CPD, GOSR1, TRARG1, U6, ABR
POOR	1	chr10	42339670	42676000	336331	1	1	0	del	LONRF2, AFF3
POOR	1	chr10	55714710	55717860	3151	4	4	0	amp	EML6
POOR	1	chr11	21214822	21335150	120329	1	1	0	del	AFF4, ZCCHC10, HSPA4, U4
POOR	1	chr11	60715364	60763980	48617	3	2	1	amp	NIPSNAP3A, ABCA1
POOR	1	chr11	63897614	63900464	2851	3	3	0	amp	ZNF571, ZFP30, ZNF793, ZNF829, NARS1, UBE2S, ZFAND5, NETO1, SMOC2, AGTPBP1, MYB, RSPO3, TMEM238, RNF146, FECH, TMEM190, GDA, PPP2R1A, IL11, ECHDC1, ZFP14, THBS2, CBLN2, ONECUT2, ZFP82, ST8SIA3, KMT5C, U4, SOCS6, WDR7, ZNF260, NTRK2, TMEM150B, C1H9orf85, RTTN, ABHD17B, U6, TNNT1, CEMIP2, ZNF529, ZNF382, ZNF615, AHI1, ZNF461, WDR27, C6orf58, ZNF567, SLC28A3, BRSK1, TXNL1, CD226, TRPM3, THEMIS, DOK6…
POOR	1	chr12	14429380	14818736	389357	1	1	0	del	RCAN2, CYP39A1, U6, SLC25A27
POOR	1	chr13	41196	160430	119235	2	2	0	gain_loss	LAPTM4B, MATN2
POOR	1	chr13	192596	9464844	9272249	3	2	1	amp	U6, OSR2, VPS13B, U2, RGS22, FBXO43, POLR2K, RNF19A, U4, SNX31, PABPC1, Y_RNA, ZNF706, GRHL2, NCALD, RRM2B, UBR5, ODF1, KLF10, AZIN1, ATP6V1C1, BAALC, SLC25A32, FZD6, CTHRC1, DCAF13, RIMS2, DCSTAMP, DPYS, LRP12, ZFPM2, OXR1, ABRA, ANGPT1, RSPO2, EIF3E, TMEM74, MATN2, SNORA72, RIDA, POP1, NIPAL2, KCNS2, STK3
POOR	1	chr13	9465002	10027148	562147	2	2	0	gain_loss	TRHR, NUDCD1, ENY2, PKHD1L1
POOR	1	chr13	10031892	32756370	22724479	3	2	1	amp	U4, U6, MYC, GSDMC, CYRIB, SNORA73, ASAP1, ADCY8, EFR3A, HHLA1, KCNQ3, LRRC6, TMEM71, PHF20L1, TG, SLA, CCN4, NDRG1, ST3GAL1, ZFAT, CSMD3, KHDRBS3, TRPS1, EIF3H, UTP23, RAD21, SLC30A8, MED30, EXT1, SAMD12, TNFRSF11B, COLEC10, MAL2, CCN3, ENPP2, TAF2, DSCC1, DEPTOR, PKHD1L1, COL14A1, MRPL13, MTBP, SNTB1, HAS2, U1, ZHX2, EBAG9, DERL1, SYBU, TBC1D31, FAM83A, KCNV1, ATAD2, NTAQ1, FBXO32, KLHL38, ANXA…
POOR	1	chr13	32756520	33218842	462323	1	1	0	del	U6
POOR	1	chr13	33218992	39359354	6140363	3	2	1	amp	ADCK5, CPSF1, SLC39A4, VPS28, TONSL, CYHR1, KIFC2, FOXH1, PPP1R16A, GPT, MFSD3, RECQL4, LRRC14, LRRC24, ARHGAP39, COMMD5, ZNF7, ZNF517, RPL8, ZNF34, ZNF250, ZNF16, ZNF252, CHRNB4, CHRNA3, CHRNA5, HYKK, IREB2, WFS1, LIMCH1, PHOX2B, TMEM33, SLC30A9, BEND4, U6, SHISA3, DENND3, SLC45A4, GPR20, PTP4A3, MROH5, TSNARE1, ADGRB1, FAM135B, PSCA, COL22A1, SLURP1, KCNK9, TRAPPC9, CHRAC1, AGO2, LY6E, PTK2, LY…
POOR	1	chr13	39899010	59733276	19834267	3	2	1	amp	U4, TEC, SLAIN2, SLC10A4, FRYL, OCIAD1, OCIAD2, CWH43, DCUN1D4, LRRC66, SGCB, SPATA18, USP46, RASL11B, SCFD2, FIP1L1, LNX1, CHIC2, GSX2, PDGFRA, KIT, KCTD8, YIPF7, GUF1, GNPDA2, U6, KDR, GABRG1, GABRA2, SRD5A3, TMEM165, CLOCK, PDCL2, NMU, COX7B2, GABRA4, GABRB1, COMMD8, ATP10D, CORIN, TECRL, EXOC1L, EPHA5, EXOC1, CEP135, UBA6, STAP1, U2, AASDH, GNRHR, TMPRSS11D, PPAT, TMPRSS11A, SRP72, ARL9, TMPR…
POOR	1	chr13	59733426	59776158	42733	2	2	0	gain_loss	ZNF571, ZFP30, ZNF793, ZNF829, NARS1, UBE2S, ZFAND5, NETO1, SMOC2, AGTPBP1, MYB, RSPO3, TMEM238, RNF146, FECH, TMEM190, GDA, PPP2R1A, IL11, ECHDC1, ZFP14, THBS2, CBLN2, ONECUT2, ZFP82, ST8SIA3, KMT5C, U4, SOCS6, WDR7, ZNF260, NTRK2, TMEM150B, C1H9orf85, RTTN, ABHD17B, U6, TNNT1, CEMIP2, ZNF529, ZNF382, ZNF615, AHI1, ZNF461, WDR27, C6orf58, ZNF567, SLC28A3, BRSK1, TXNL1, CD226, TRPM3, THEMIS, DOK6…
POOR	1	chr13	59776309	62926676	3150368	3	2	1	amp	AMTN, AMBN, ENAM, JCHAIN, UTP3, RUFY3, GRSF1, SNORA62, MOB1B, DCK, SLC4A4, GC, NPFFR2, U2, COX18, ANKRD17, AFP, RASSF6, CXCL8, U6, CXCL6, PPBP, MTHFD2L, EPGN, EREG, AREG
POOR	1	chr13	62926826	63230496	303671	2	2	0	gain_loss	AREG
POOR	1	chr14	27507914	28747512	1239599	3	2	1	amp	ETV1
POOR	1	chr14	47260907	47541380	280474	3	2	1	amp	HERPUD2, SEPTIN7
POOR	1	chr14	60920058	60964327	44270	1	1	0	del	IQUB
POOR	1	chr15	235990	235990	1	1	1	0	del	ZNF571, ZFP30, ZNF793, ZNF829, NARS1, UBE2S, ZFAND5, NETO1, SMOC2, AGTPBP1, MYB, RSPO3, TMEM238, RNF146, FECH, TMEM190, GDA, PPP2R1A, IL11, ECHDC1, ZFP14, THBS2, CBLN2, ONECUT2, ZFP82, ST8SIA3, KMT5C, U4, SOCS6, WDR7, ZNF260, NTRK2, TMEM150B, C1H9orf85, RTTN, ABHD17B, U6, TNNT1, CEMIP2, ZNF529, ZNF382, ZNF615, AHI1, ZNF461, WDR27, C6orf58, ZNF567, SLC28A3, BRSK1, TXNL1, CD226, TRPM3, THEMIS, DOK6…
POOR	1	chr15	9711710	9932736	221027	3	3	0	amp	EPS15, U4, TTC39A
POOR	1	chr15	36304148	36542262	238115	1	1	0	del	CFAP54, NEDD1
POOR	1	chr15	39613614	39616046	2433	4	4	0	amp	ZNF571, ZFP30, ZNF793, ZNF829, NARS1, UBE2S, ZFAND5, NETO1, SMOC2, AGTPBP1, MYB, RSPO3, TMEM238, RNF146, FECH, TMEM190, GDA, PPP2R1A, IL11, ECHDC1, ZFP14, THBS2, CBLN2, ONECUT2, ZFP82, ST8SIA3, KMT5C, U4, SOCS6, WDR7, ZNF260, NTRK2, TMEM150B, C1H9orf85, RTTN, ABHD17B, U6, TNNT1, CEMIP2, ZNF529, ZNF382, ZNF615, AHI1, ZNF461, WDR27, C6orf58, ZNF567, SLC28A3, BRSK1, TXNL1, CD226, TRPM3, THEMIS, DOK6…
POOR	1	chr16	10829896	11518474	688579	2	2	0	gain_loss	DGKI, PTN, U2, CHRM2
POOR	1	chr16	50101350	50773182	671833	4	4	0	amp	SNORD22
POOR	1	chr17	28448783	28591622	142840	0	0	0	del	ZNF571, ZFP30, ZNF793, ZNF829, NARS1, UBE2S, ZFAND5, NETO1, SMOC2, AGTPBP1, MYB, RSPO3, TMEM238, RNF146, FECH, TMEM190, GDA, PPP2R1A, IL11, ECHDC1, ZFP14, THBS2, CBLN2, ONECUT2, ZFP82, ST8SIA3, KMT5C, U4, SOCS6, WDR7, ZNF260, NTRK2, TMEM150B, C1H9orf85, RTTN, ABHD17B, U6, TNNT1, CEMIP2, ZNF529, ZNF382, ZNF615, AHI1, ZNF461, WDR27, C6orf58, ZNF567, SLC28A3, BRSK1, TXNL1, CD226, TRPM3, THEMIS, DOK6…
POOR	1	chr17	29281832	29573162	291331	1	1	0	del	STRN, HEATR5B, EIF2AK2, SULT6B1, CEBPZ
POOR	1	chr18	16837563	16987679	150117	3	3	0	amp	SLC26A5, PSMC2, DNAJC2, PMPCB, NAPEPLD
POOR	1	chr18	45363962	45431472	67511	1	1	0	del	ZNF571, ZFP30, ZNF793, ZNF829, NARS1, UBE2S, ZFAND5, NETO1, SMOC2, AGTPBP1, MYB, RSPO3, TMEM238, RNF146, FECH, TMEM190, GDA, PPP2R1A, IL11, ECHDC1, ZFP14, THBS2, CBLN2, ONECUT2, ZFP82, ST8SIA3, KMT5C, U4, SOCS6, WDR7, ZNF260, NTRK2, TMEM150B, C1H9orf85, RTTN, ABHD17B, U6, TNNT1, CEMIP2, ZNF529, ZNF382, ZNF615, AHI1, ZNF461, WDR27, C6orf58, ZNF567, SLC28A3, BRSK1, TXNL1, CD226, TRPM3, THEMIS, DOK6…
POOR	1	chr19	20059832	20375858	316027	1	1	0	del	ZNF571, ZFP30, ZNF793, ZNF829, NARS1, UBE2S, ZFAND5, NETO1, SMOC2, AGTPBP1, MYB, RSPO3, TMEM238, RNF146, FECH, TMEM190, GDA, PPP2R1A, IL11, ECHDC1, ZFP14, THBS2, CBLN2, ONECUT2, ZFP82, ST8SIA3, KMT5C, U4, SOCS6, WDR7, ZNF260, NTRK2, TMEM150B, C1H9orf85, RTTN, ABHD17B, U6, TNNT1, CEMIP2, ZNF529, ZNF382, ZNF615, AHI1, ZNF461, WDR27, C6orf58, ZNF567, SLC28A3, BRSK1, TXNL1, CD226, TRPM3, THEMIS, DOK6…
POOR	1	chr20	5459744	5498337	38594	0	0	0	del	TMCC1
POOR	1	chr20	13132986	13618343	485358	3	2	1	amp	SUMF1, SETMAR, LRRN1
POOR	1	chr20	50803634	50805028	1395	2	2	0	gain_loss	PDE4A, ICAM5, ZGLP1, Metazoa_SRP
POOR	1	chr22	5711556	6039599	328044	3	2	1	amp	TPT1, SNORA31, GTF2F2, KCTD4, GPALPP1, NUFIP1
POOR	1	chr22	32723194	33161774	438581	3	3	0	amp	NDFIP2, U6
POOR	1	chr22	48946307	49608588	662282	3	2	1	amp	DOCK9, UBAC2, GPR18, U6, GPR183, TM9SF2, CLYBL
POOR	1	chr23	37960913	38218392	257480	3	3	0	amp	GK5, XRN1, ATR
POOR	1	chr25	5075868	5195468	119601	3	3	0	amp	NBEA
POOR	1	chr25	50781178	50912336	131159	3	3	0	amp	KIF1A
POOR	1	chr26	16071174	16078370	7197	0	0	0	del	RAB35, Metazoa_SRP
POOR	1	chr26	25672266	27620458	1948193	1	1	0	del	ZNF280B, PRAME, IGLV2-33
POOR	1	chr27	35315998	35748670	432673	3	3	0	amp	KLRK1, KLRD1
POOR	1	chr29	35082	206256	171175	2	2	0	gain_loss	PRKDC
POOR	1	chr29	4481242	4593183	111942	3	3	0	amp	RB1CC1
POOR	1	chr29	22175576	22480270	304695	1	1	0	del	STAU2, Metazoa_SRP, U6, ELOC, TMEM70
POOR	1	chr29	39246766	39539156	292391	3	2	1	amp	VIRMA, 5S_rRNA, ESRP1, U2, DPY19L4, INTS8, CCNE2
POOR	1	chr30	16399824	16785190	385367	3	2	1	amp	USP50, U6, TRPM7, SPPL2A, AP4E1, USP8
POOR	1	chr30	18397234	18424785	27552	1	1	0	del	ONECUT1, Metazoa_SRP
POOR	1	chr30	21834980	22471216	636237	3	2	1	amp	ZNF280D, TCF12
POOR	1	chr31	8024	6406208	6398185	3	2	1	amp	OR6C4B, ZNF654, CGGBP1, HTR1F, POU1F1, CHMP2B, VGLL3, CADM2, U6, GBE1
POOR	1	chr31	6406346	7312912	906567	0	0	0	del	ZNF571, ZFP30, ZNF793, ZNF829, NARS1, UBE2S, ZFAND5, NETO1, SMOC2, AGTPBP1, MYB, RSPO3, TMEM238, RNF146, FECH, TMEM190, GDA, PPP2R1A, IL11, ECHDC1, ZFP14, THBS2, CBLN2, ONECUT2, ZFP82, ST8SIA3, KMT5C, U4, SOCS6, WDR7, ZNF260, NTRK2, TMEM150B, C1H9orf85, RTTN, ABHD17B, U6, TNNT1, CEMIP2, ZNF529, ZNF382, ZNF615, AHI1, ZNF461, WDR27, C6orf58, ZNF567, SLC28A3, BRSK1, TXNL1, CD226, TRPM3, THEMIS, DOK6…
POOR	1	chr31	7313062	28075617	20762556	3	2	1	amp	CLDN8, KRTAP24-1, KRTAP13-3, KRTAP8-1, KRTAP7-1, TIAM1, SOD1, U6, SCAF4, HUNK, MIS18A, MRAP, URB1, EVA1C, CFAP298-TCP10L, SYNJ1, U4, PAXBP1, U1, C31H21orf62, OLIG2, OLIG1, ROBO1, ROBO2, LIPI, RBM11, HSPA13, SAMSN1, NRIP1, SNORA62, USP25, CXADR, BTG3, C31H21orf91, CHODL, TMPRSS15, NCAM2, MRPL39, JAM2, ATP5PF, GABPA, APP, CYYR1, ADAMTS1, ADAMTS5, U3, N6AMT1, LTN1, RWDD2B, USP16, CCT8, MAP3K7CL, BAC…
POOR	1	chr31	28097722	28237649	139928	2	2	0	gain_loss	ZNF571, ZFP30, ZNF793, ZNF829, NARS1, UBE2S, ZFAND5, NETO1, SMOC2, AGTPBP1, MYB, RSPO3, TMEM238, RNF146, FECH, TMEM190, GDA, PPP2R1A, IL11, ECHDC1, ZFP14, THBS2, CBLN2, ONECUT2, ZFP82, ST8SIA3, KMT5C, U4, SOCS6, WDR7, ZNF260, NTRK2, TMEM150B, C1H9orf85, RTTN, ABHD17B, U6, TNNT1, CEMIP2, ZNF529, ZNF382, ZNF615, AHI1, ZNF461, WDR27, C6orf58, ZNF567, SLC28A3, BRSK1, TXNL1, CD226, TRPM3, THEMIS, DOK6…
POOR	1	chr31	28245785	28633342	387558	1	1	0	del	SNORA70, SLC5A3, MRPS6
POOR	1	chr31	29546388	38237633	8691246	3	2	1	amp	SETD4, CBR3, DOP1B, MORC3, CHAF1B, CLDN14, SIM2, HLCS, RIPPLY3, TTC3, U6, VPS26C, U2, DYRK1A, KCNJ6, KCNJ15, ERG, ETS2, PSMG1, BRWD1, U4, HMGN1, B3GALT5, IGSF5, PCP4, DSCAM, Y_RNA, U8, BACE2, FAM3B, MX2, RIPK4, PRDM15, C2CD2, ZBTB21, UMODL1, ABCG1, TFF2, MRPS6, TFF1, TMPRSS3, UBASH3A, RSPH1, SLC37A1, PDE9A, WDR4, NDUFV3, PKNOX1, KCNE2, FAM243A, CRYAA, RCAN1, HSF2BP, CLIC6, RUNX1, RRP1B, PDXK, CST…
POOR	1	chr31	38249028	39838430	1589403	3	2	1	amp	LRRC3, TSPEAR, UBE2G2, ITGB2, FAM207A, ADARB1, POFUT2, SLC19A1, PCBP3, FTCD, COL6A1, SPATC1L, LSS, MCM3AP, YBEY, C31H21orf58, PCNT, DIP2A, S100B, U4, PRMT2
POOR	1	chr32	7245454	7277602	32149	1	1	0	del	HELQ
POOR	1	chr34	13905058	14203672	298615	3	3	0	amp	TTC14, CCDC39, U6, FXR1, DNAJC19
POOR	1	chr35	56528	64160	7633	1	1	0	del	ZNF571, ZFP30, ZNF793, ZNF829, NARS1, UBE2S, ZFAND5, NETO1, SMOC2, AGTPBP1, MYB, RSPO3, TMEM238, RNF146, FECH, TMEM190, GDA, PPP2R1A, IL11, ECHDC1, ZFP14, THBS2, CBLN2, ONECUT2, ZFP82, ST8SIA3, KMT5C, U4, SOCS6, WDR7, ZNF260, NTRK2, TMEM150B, C1H9orf85, RTTN, ABHD17B, U6, TNNT1, CEMIP2, ZNF529, ZNF382, ZNF615, AHI1, ZNF461, WDR27, C6orf58, ZNF567, SLC28A3, BRSK1, TXNL1, CD226, TRPM3, THEMIS, DOK6…
POOR	1	chr36	14537990	14824374	286385	3	3	0	amp	MYO3B, UBR3
POOR	1	chr36	26111924	26112524	601	1	1	0	del	ZNF571, ZFP30, ZNF793, ZNF829, NARS1, UBE2S, ZFAND5, NETO1, SMOC2, AGTPBP1, MYB, RSPO3, TMEM238, RNF146, FECH, TMEM190, GDA, PPP2R1A, IL11, ECHDC1, ZFP14, THBS2, CBLN2, ONECUT2, ZFP82, ST8SIA3, KMT5C, U4, SOCS6, WDR7, ZNF260, NTRK2, TMEM150B, C1H9orf85, RTTN, ABHD17B, U6, TNNT1, CEMIP2, ZNF529, ZNF382, ZNF615, AHI1, ZNF461, WDR27, C6orf58, ZNF567, SLC28A3, BRSK1, TXNL1, CD226, TRPM3, THEMIS, DOK6…
POOR	1	chr37	11967300	12062840	95541	1	1	0	del	NBEAL1
POOR	1	chr37	12303390	12433500	130111	3	3	0	amp	U2
POOR	1	chr37	28647190	28667799	20610	2	2	0	gain_loss	FARSB, Metazoa_SRP
POOR	1	chr38	21087320	21159608	72289	3	2	1	amp	CFAP126
POOR	7	chr4	16163	11189416	11173254	2	2	0	gain_loss	GPR137B, NID1, LYST, BICC1, GNG4, B3GALNT2, 5S_rRNA, TBCE, GGPS1, ARID4B, RBM34, TOMM20, U6, IRF2BP2, TARBP1, IFIT2, IFIT1, IFIT3, U4, ZNF248, ZNF25, CHRM3, ZP4, RYR2, COA6, SLC35F3, KCNK1, MAP3K21, PCNX2, MTR, MAP10, SIPA1L2, ACTN2, DISC1, TSNAX, EGLN1, HEATR1, SPRTN, EXOC8, GNPAT, LGALS8, C4H1orf131, TRIM67, EDARADD, ARV1, TTC13, ERO1B, C4H1orf198, CAPN9, AGT, COG2, GALNT2, PGBD5, URB2, TAF5L, …
POOR	7	chr8	13782917	73028021	59245105	2	2	0	gain_loss	U6, BCL11B, FOS, SETD3, PPP2R5C, CCNK, CCDC85C, CYP46A1, EML1, DYNC1H1, JDP2, U4, EVL, DEGS2, SRP54, YY1, SLC25A29, FLVCR2, SLC25A47, WARS1, ERG28, WDR25, BEGAIN, FAM177A1, PPP2R3C, DLK1, HSP90AA1, WDR20, TTLL5, RTL1, PSMA6, NFKBIA, MOK, INSM2, RALGAPA1, ZFP36L1, ACTN1, TGFB3, IFT43, U12, BRMS1L, MBIP, GPATCH2L, ZNF839, CINP, NKX2-8, TECPR2, DCAF5, ANKRD9, RCOR1, PAX9, ESRRB, SLC25A21, EXD2, TRAF…
POOR	7	chr8	73028174	73751734	723561	1	1	0	del	ZNF571, ZFP30, ZNF793, ZNF829, NARS1, UBE2S, ZFAND5, NETO1, SMOC2, AGTPBP1, MYB, RSPO3, TMEM238, RNF146, FECH, TMEM190, GDA, PPP2R1A, IL11, ECHDC1, ZFP14, THBS2, CBLN2, ONECUT2, ZFP82, ST8SIA3, KMT5C, U4, SOCS6, WDR7, ZNF260, NTRK2, TMEM150B, C1H9orf85, RTTN, ABHD17B, U6, TNNT1, CEMIP2, ZNF529, ZNF382, ZNF615, AHI1, ZNF461, WDR27, C6orf58, ZNF567, SLC28A3, BRSK1, TXNL1, CD226, TRPM3, THEMIS, DOK6…
POOR	7	chr11	40731770	41264422	532653	1	1	0	del	KLHL9, IFNA7, MTAP
POOR	7	chr15	36418230	64158922	27740693	2	2	0	gain_loss	FBXW7, U6, TMEM154, TIGD4, ARFIP1, FHDC1, MND1, TMEM131L, TLR2, RNF175, SFRP2, DCHS2, PLRG1, FGB, FGA, FGG, LRAT, RBM46, NPY2R, MAP9, GUCY1A1, GUCY1B1, ASIC5, TDO2, CTSO, PDGFC, GLRB, U4, GRIA2, GASK1B, TMEM144, RXFP1, CFAP54, NEDD1, U2, 5S_rRNA, TMPO, IKBIP, C15H4orf46, APAF1, ETFDH, SNORA70, PPID, ANKS1B, FNIP2, C15H4orf45, RAPGEF2, U1, FAM71C, FSTL5, UHRF1BP1L, NPY1R, NPY5R, ACTR6, TMA16, MARC…
POOR	7	chr17	21072	9087776	9066705	2	2	0	gain_loss	FAM110C, SH3YL1, TMEM18, SNTG2, TPO, PXDN, MYT1L, EIPR1, TRAPPC12, RNASEH1, RPS7, COLEC11, ALLC, DCDC2C, U1, U6, RSAD2, SNORA70, U12, RNF144A, ATP6V1C2, PDIA6, KIDINS220, MBOAT2, KCNF1, ASAP2, C17H2orf50, SLC66A3, ROCK2, ITGB1BP1, CPSF3, IAH1, E2F6, GREB1, ADAM17, NTSR2, LPIN1, TAF1B, GRHL1, KLF11, RRM2, HPCAL1, ODC1, NOL10
POOR	7	chr26	25129786	27628478	2498693	1	1	0	del	ZNF280B, PRAME, IGLV2-33
POOR	7	chr29	35082	35082	1	2	2	0	gain_loss	ZNF571, ZFP30, ZNF793, ZNF829, NARS1, UBE2S, ZFAND5, NETO1, SMOC2, AGTPBP1, MYB, RSPO3, TMEM238, RNF146, FECH, TMEM190, GDA, PPP2R1A, IL11, ECHDC1, ZFP14, THBS2, CBLN2, ONECUT2, ZFP82, ST8SIA3, KMT5C, U4, SOCS6, WDR7, ZNF260, NTRK2, TMEM150B, C1H9orf85, RTTN, ABHD17B, U6, TNNT1, CEMIP2, ZNF529, ZNF382, ZNF615, AHI1, ZNF461, WDR27, C6orf58, ZNF567, SLC28A3, BRSK1, TXNL1, CD226, TRPM3, THEMIS, DOK6…
POOR	7	chr31	8024	20056	12033	2	2	0	gain_loss	OR6C4B
POOR	7	chr31	20318	39893560	39873243	3	2	1	amp	CLDN8, KRTAP24-1, SETD4, KRTAP13-3, KRTAP8-1, KRTAP7-1, TIAM1, CBR3, DOP1B, MORC3, SOD1, U6, SCAF4, CHAF1B, HUNK, CLDN14, MIS18A, MRAP, SIM2, URB1, HLCS, EVA1C, RIPPLY3, CFAP298-TCP10L, TTC3, SYNJ1, VPS26C, U2, DYRK1A, KCNJ6, KCNJ15, ERG, ZNF654, ETS2, CGGBP1, PSMG1, HTR1F, POU1F1, BRWD1, CHMP2B, VGLL3, U4, CADM2, HMGN1, B3GALT5, IGSF5, PCP4, DSCAM, Y_RNA, U8, BACE2, GBE1, FAM3B, MX2, PAXBP1, Met…
POOR	7	chr33	31358912	31360258	1347	1	1	0	del	CPN2
POOR	8	chr2	71989212	85417108	13427897	3	2	1	amp	KLHDC7A, CLIC4, IGSF21, ACTL8, SRRM1, ARHGEF10L, RCAN3, NIPAL3, STPG1, GRHL3, RCC2, IFNLR1, IL22RA1, MYOM3, PADI6, SRSF10, CNR2, PADI3, FUCA1, PADI1, SNORA72, PADI2, HMGCL, GALE, SDHB, PITHD1, ATP13A2, MFAP2, ELOA, RPL11, CROCC, ID3, E2F2, TCEA3, U6, ZNF436, HNRNPR, KDM1A, PHACTR4, U4, MED18, SESN2, ATP5IF1, DNAJC8, LUZP1, PTAFR, TEX46, LACTBL1, EYA3, EPHB2, SMPDL3B, C1QB, C1QC, RPA2, C1QA, EPHA8…
POOR	8	chr3	13716146	21705278	7989133	1	1	0	del	ELL2, GLRX, RHOBTB3, SNORA62, SPATA9, RFESD, ARSK, TTC37, FAM81B, MCTP1, Y_RNA, SLF1, KIAA0825, FAM172A, NR2F1, U6, U1, ARRDC3, ADGRV1, U4, LYSMD3, POLR3G, MBLAC2, CETN3, MEF2C, TMEM161B, CCNH, RASA1
POOR	8	chr3	21719372	22205244	485873	3	3	0	amp	ZNF571, ZFP30, ZNF793, ZNF829, NARS1, UBE2S, ZFAND5, NETO1, SMOC2, AGTPBP1, MYB, RSPO3, TMEM238, RNF146, FECH, TMEM190, GDA, PPP2R1A, IL11, ECHDC1, ZFP14, THBS2, CBLN2, ONECUT2, ZFP82, ST8SIA3, KMT5C, U4, SOCS6, WDR7, ZNF260, NTRK2, TMEM150B, C1H9orf85, RTTN, ABHD17B, U6, TNNT1, CEMIP2, ZNF529, ZNF382, ZNF615, AHI1, ZNF461, WDR27, C6orf58, ZNF567, SLC28A3, BRSK1, TXNL1, CD226, TRPM3, THEMIS, DOK6…
POOR	8	chr3	22205394	27609956	5404563	1	1	0	del	HAPLN1, VCAN, XRCC4, TMEM167A, U6, ATG10, RPS23, SSBP2, ACOT12, ZCCHC9, CKMT2, RASGRF2, MSH3, ANKRD34B, FAM151B, ZFYVE16, SERINC5, SPZ1, THBS4, MTX3, CMYA5, TENT2, HOMER1, JMY, U2, EDIL3
POOR	8	chr5	30464603	32957352	2492750	1	1	0	del	ATP1B2, TP53, EFNB3, DNAH2, KDM6B, TMEM88, NAA38, CYB5D1, CHD3, CNTROB, KCNAB3, TRAPPC1, GUCY2D, ALOX15B, KIAA0753, PITPNM3, ALOX12B, ALOXE3, PIMREG, HES7, AIPL1, PER1, WSCD1, NLRP1, DERL2, DHX33, C1QBP, RPAIN, NUP88, RABEP1, SCIMP, ZFP3, KIF1C, CAMTA2, INCA1, SPAG7, ENO3, PFN1, RNF167, SLC25A11, CHRNE, MINK1, PLD2, C17orf114, PSMB6, GLTPD2, VMO1, TM4SF5, ZMYND15, CXCL16, MED11, ARRB2, Y_RNA, PEL…
POOR	8	chr5	32957502	32958370	869	2	2	0	gain_loss	PER1
POOR	8	chr8	72917040	73576361	659322	1	1	0	del	IGHM
POOR	8	chr9	18190874	19082184	891311	3	3	0	amp	CCDC43, MEIOC, FZD2, GPATCH8, ITGA2B, FAM171A2, GRN, MAP3K14, FMNL1, HEXIM2, HEXIM1, ACBD4, PLCD3, NMT1, DCAKD, C1QL1, KIF18B, GFAP, FAM187A, CCDC103, EFTUD2, HIGD1B, GJC1, ADAM11
POOR	8	chr9	26100430	36478184	10377755	3	2	1	amp	LPO, MPO, TSPOAP1, SUPT4H1, RNF43, HSF5, MTMR4, SEPTIN4, TEX14, U3, U1, RAD51C, PPM1E, TRIM37, SKA2, PRR11, SMG8, GDPD1, YPEL2, DHX40, CLTC, PDK2, SAMD14, PPP1R9B, SGCA, H1-9, COL1A1, TMEM92, XYLT2, MRPL27, EME1, LRRC59, ACSF2, CHAD, PTRH2, RSAD1, MYCBPAP, EPN3, SPATA20, CACNA1G, VMP1, RNFT1, TUBD1, RPS6KB1, U6, ABCC3, ANKRD40, LUC7L3, WFIKKN2, TOB1, MED13, SPAG9, INTS2, BRIP1, TBX4, TBX2, BCAS3,…
POOR	8	chr9	36478335	61042436	24564102	1	1	0	del	FAM78A, PAFAH1B1, KIAA0100, NUP214, SDF2, CLUH, SUPT6H, AIF1L, LAMC3, PROCA1, RAB34, FIBCD1, QRFP, ABL1, TLCD1, NEK8, RAP1GAP2, TRAF4, FAM222B, EXOSC2, ERAL1, DHRS13, PRDM12, OR1D2, OR1A1, FUBP3, OR1P1, PHF12, OR3A2, ASS1, OR3A1, OR3A1H, OR3A10, U4, GNG10, OR1R1, HMCN2, SPATA22, NCS1, GPR107, SEZ6, FNBP1, ASPA, TRPV3, TRPV1, PIPOX, USP20, CTNS, TAX1BP3, MYO18A, C9orf78, EMC6, TOR1A, ITGAE, TOR1B,…
POOR	8	chr10	68444792	69327992	883201	2	2	0	gain_loss	ANXA4, SNRNP27, MXD1, ASPRV1, C10H2orf42, TIA1, PCYOX1, SNRPG, TGFA, ADD2, FIGLA, CLEC4F, ATP6V1B1, ANKRD53
POOR	8	chr16	1961746	2244792	283047	1	1	0	del	EZH2, CUL1, CNTNAP2
POOR	8	chr16	59302210	59533045	230836	3	2	1	amp	ZNF571, ZFP30, ZNF793, ZNF829, NARS1, UBE2S, ZFAND5, NETO1, SMOC2, AGTPBP1, MYB, RSPO3, TMEM238, RNF146, FECH, TMEM190, GDA, PPP2R1A, IL11, ECHDC1, ZFP14, THBS2, CBLN2, ONECUT2, ZFP82, ST8SIA3, KMT5C, U4, SOCS6, WDR7, ZNF260, NTRK2, TMEM150B, C1H9orf85, RTTN, ABHD17B, U6, TNNT1, CEMIP2, ZNF529, ZNF382, ZNF615, AHI1, ZNF461, WDR27, C6orf58, ZNF567, SLC28A3, BRSK1, TXNL1, CD226, TRPM3, THEMIS, DOK6…
POOR	8	chr17	37624944	37818598	193655	1	1	0	del	IGKC
POOR	8	chr20	292619	12096196	11803578	1	1	0	del	CCDC174, C20H3orf20, FGD5, NR2C2, MRPS25, RBSN, TRH, U6, TMCC1, U4, Metazoa_SRP, PLXND1, H1-8, IFT122, KLF15, CFAP100, ZXDC, UROC1, C20H3orf22, TXNRD3, PLXNA1, MBD4, EFCAB12, RPL32, CAND2, TPRA1, TMEM40, MCM2, PODXL2, RAF1, ABTB1, MKRN2, MGLL, MKRN2OS, PPARG, SYN2, TIMP4, KBTBD12, TAMM41, SEC61A1, VGLL4, RUVBL1, EEFSEC, ATG7, DNAJB8, GATA2, RPN1, RAB7A, HRH1, SLC6A1, HMCES, COPG1, CNBP, SLC6A11, …
POOR	8	chr20	12096346	12452796	356451	3	3	0	amp	ZNF571, ZFP30, ZNF793, ZNF829, NARS1, UBE2S, ZFAND5, NETO1, SMOC2, AGTPBP1, MYB, RSPO3, TMEM238, RNF146, FECH, TMEM190, GDA, PPP2R1A, IL11, ECHDC1, ZFP14, THBS2, CBLN2, ONECUT2, ZFP82, ST8SIA3, KMT5C, U4, SOCS6, WDR7, ZNF260, NTRK2, TMEM150B, C1H9orf85, RTTN, ABHD17B, U6, TNNT1, CEMIP2, ZNF529, ZNF382, ZNF615, AHI1, ZNF461, WDR27, C6orf58, ZNF567, SLC28A3, BRSK1, TXNL1, CD226, TRPM3, THEMIS, DOK6…
POOR	8	chr20	12453772	13115452	661681	1	1	0	del	BHLHE40, ITPR1, SUMF1, EDEM1, ARL8B
POOR	8	chr20	13132986	13323716	190731	2	2	0	gain_loss	SUMF1, SETMAR
POOR	8	chr20	13344186	24705974	11361789	1	1	0	del	LRRN1, CRBN, TRNT1, IL5RA, CNTN4, CNTN6, U6, CHL1, CNTN3, PDZRN3, PPP4R2, GXYLT2, SHQ1, RYBP, PROK2, EIF4E3, FOXP1, MDFIC2, MITF, FRMD4B, LMOD3, ARL6IP5, UBA3, TMF1, EOGT, TAFA4, TAFA1, SUCLG2, KBTBD8
POOR	8	chr26	26760018	27308724	548707	1	1	0	del	ZNF280B, PRAME, IGLV2-33
POOR	8	chr26	27308874	27585052	276179	0	0	0	del	ZNF571, ZFP30, ZNF793, ZNF829, NARS1, UBE2S, ZFAND5, NETO1, SMOC2, AGTPBP1, MYB, RSPO3, TMEM238, RNF146, FECH, TMEM190, GDA, PPP2R1A, IL11, ECHDC1, ZFP14, THBS2, CBLN2, ONECUT2, ZFP82, ST8SIA3, KMT5C, U4, SOCS6, WDR7, ZNF260, NTRK2, TMEM150B, C1H9orf85, RTTN, ABHD17B, U6, TNNT1, CEMIP2, ZNF529, ZNF382, ZNF615, AHI1, ZNF461, WDR27, C6orf58, ZNF567, SLC28A3, BRSK1, TXNL1, CD226, TRPM3, THEMIS, DOK6…
POOR	8	chr26	27585202	27585352	151	1	1	0	del	ZNF571, ZFP30, ZNF793, ZNF829, NARS1, UBE2S, ZFAND5, NETO1, SMOC2, AGTPBP1, MYB, RSPO3, TMEM238, RNF146, FECH, TMEM190, GDA, PPP2R1A, IL11, ECHDC1, ZFP14, THBS2, CBLN2, ONECUT2, ZFP82, ST8SIA3, KMT5C, U4, SOCS6, WDR7, ZNF260, NTRK2, TMEM150B, C1H9orf85, RTTN, ABHD17B, U6, TNNT1, CEMIP2, ZNF529, ZNF382, ZNF615, AHI1, ZNF461, WDR27, C6orf58, ZNF567, SLC28A3, BRSK1, TXNL1, CD226, TRPM3, THEMIS, DOK6…
POOR	8	chr30	39211378	40211866	1000489	3	2	1	amp	TSPAN3, PSTPIP1, RCN2, SCAPER, U4, U6, ETFA, TMEM266, UBE2Q2
POOR	8	chr31	8024	20628	12605	2	2	0	gain_loss	OR6C4B
POOR	8	chr31	20783	27889150	27868368	3	2	1	amp	CLDN8, KRTAP24-1, KRTAP13-3, KRTAP8-1, KRTAP7-1, TIAM1, SOD1, U6, SCAF4, HUNK, MIS18A, MRAP, URB1, EVA1C, CFAP298-TCP10L, SYNJ1, ZNF654, CGGBP1, HTR1F, POU1F1, CHMP2B, VGLL3, CADM2, GBE1, U4, PAXBP1, Metazoa_SRP, U1, C31H21orf62, OLIG2, OLIG1, ROBO1, ROBO2, LIPI, RBM11, HSPA13, SAMSN1, NRIP1, SNORA62, USP25, CXADR, BTG3, C31H21orf91, CHODL, TMPRSS15, NCAM2, MRPL39, JAM2, ATP5PF, GABPA, APP, CYYR1…
POOR	8	chr31	29564012	39893560	10329549	3	2	1	amp	SETD4, CBR3, DOP1B, MORC3, CHAF1B, CLDN14, SIM2, HLCS, RIPPLY3, TTC3, U6, VPS26C, U2, DYRK1A, KCNJ6, KCNJ15, ERG, ETS2, PSMG1, BRWD1, U4, HMGN1, B3GALT5, IGSF5, PCP4, DSCAM, Y_RNA, U8, BACE2, FAM3B, MX2, RIPK4, PRDM15, C2CD2, ZBTB21, UMODL1, ABCG1, TFF2, MRPS6, TFF1, TMPRSS3, UBASH3A, RSPH1, SLC37A1, PDE9A, WDR4, NDUFV3, PKNOX1, KCNE2, FAM243A, CRYAA, RCAN1, HSF2BP, CLIC6, RUNX1, RRP1B, PDXK, CST…
POOR	8	chr37	150244	5904046	5753803	3	2	1	amp	U6, SLC39A10, DNAH7, STK17B, HECW2, WDR75, SLC40A1, ASNSD1, ANKAR, OSGEPL1, PMS1, ORMDL1, MSTN, C37H2orf88, HIBCH, INPP1, MFSD6, NEMP2, NAB1, GLS, STAT1, STAT4, MYO1B, NABP1, TMEFF2
POOR	8	chr37	5909584	8151948	2242365	4	2	2	amp	HECW2, CCDC150, GTF3C3, C2orf66, PGAP1, ANKRD44, COQ10B, SF3B1, RFTN2, MARS2, BOLL, PLCL1
POOR	8	chr37	11721426	12282319	560894	4	2	2	amp	ICA1L, WDR12, CARF, U4, NBEAL1, U6, CYP20A1, ABI2
POOR	8	chr37	12287246	22497685	10210440	3	2	1	amp	U2, CD28, CTLA4, ICOS, U6, PARD3B, SNORA62, NRP2, INO80D, NDUFS1, EEF1B2, GPR1, ZDBF2, ADAM23, FAM237A, DYTN, MDH1B, FASTKD2, CPO, KLF7, CREB1, METTL21A, CCNYL1, FZD5, PLEKHM3, C37H2orf80, CRYGB, CRYGA, IDH1, PIKFYVE, PTH2R, IKZF2, SPAG16, MAP2, VWC2L, BARD1, ABCA12, FN1, UNC80, ATIC, KANSL1L, ACADL, MYL1, CPS1, LANCL1, ERBB4
POOR	8	chr37	25408062	26962631	1554570	3	2	1	amp	INHA, STK11IP, SLC4A3, PRKAG3, WNT6, WNT10A, CDK5R2, CRYBA2, CFAP65, NHEJ1, SLC23A3, CNPPD1, RETREG2, ZFAND2B, ABCB6, ATG9A, ANKZF1, GLB1L, STK16, TUBA4A, DNAJB2, PTPRN, DNPEP, DES, SPEG, SPEGNB, GMPPA, ASIC4, CHPF, TMEM198, OBSL1
