# Supplementary material for: Expanding the Spectrum of Canine Diffuse Large B‐Cell Lymphoma Genetic Aberrations Through Whole Genome Sequencing Analysis
Source: Vet Comp Oncol. 2025 May 4;23(3):346–57. doi: 10.1111/vco.13059 (PMC12378081; doi:10.1111/vco.13059)
Supplement: Supplementary file 11 — TABLE S7. Structural variants (SVs) found in 10 dogs with cDLBCL. [file VCO-23-346-s010.xlsx]

## Sheet: Foglio1
S7 Table. Structural variants (SVs) found in 10 dogs with cDLBCL.
sample_ID	Prognosis group	query.chr	query.chr2	query.svtype	query.startfeature	query.endfeature
5	POOR	chr1	chr1	DUP	NA	NLRP5(0;-)
5	POOR	chr1	chr1	INV	ENPP1(0;-)	ENPP1(0;-)
5	POOR	chr1	chr1	INV	NA	PARD6G(995;+)
5	POOR	chr1	chr1	INV	PARD6G(0;+)	PARD6G(0;+)
5	POOR	chr1	chr1	INV	PARD6G(0;+)	ATP9B(0;-)
5	POOR	chr1	chr1	INV	PARD6G(0;+)	PARD6G(-21;+)
5	POOR	chr1	chr1	INV	ADNP2(0;-)	ADNP2(0;-)
5	POOR	chr1	chr1	INV	TXNL4A(135;+)	TXNL4A(43;+)
5	POOR	chr1	chr1	INV	TXNL4A(0;+)	TXNL4A(0;+)
5	POOR	chr1	chr1	INV	SLC66A2(0;+)	NA
5	POOR	chr1	chr1	INV	SLC66A2(0;+),CTDP1(0;-)	SLC66A2(0;+),CTDP1(0;-)
5	POOR	chr1	chr1	INV	CTDP1(0;-)	CTDP1(0;-)
5	POOR	chr1	chr1	INV	NFATC1(0;-)	NFATC1(0;-)
5	POOR	chr1	chr1	INV	ATP9B(0;-)	ATP9B(0;-)
5	POOR	chr1	chr1	INV	SALL3(0;-)	SALL3(0;-)
5	POOR	chr1	chr1	INV	GALR1(0;-)	GALR1(0;-)
5	POOR	chr1	chr1	INV	GALR1(-575;-)	GALR1(-606;-)
5	POOR	chr1	chr1	DUP	NA	URI1(0;-)
5	POOR	chr1	chr1	INV	MBP(0;+)	MBP(0;+)
5	POOR	chr1	chr1	INV	ZNF236(0;-)	ZNF236(0;-)
5	POOR	chr1	chr1	DUP	ZNF236(0;-)	NA
5	POOR	chr1	chr1	INV	ZNF516(0;+)	ZNF516(0;+)
5	POOR	chr1	chr1	INV	ZNF516(0;+)	NA
5	POOR	chr1	chr1	INV	TSHZ1(0;-)	TSHZ1(0;-)
5	POOR	chr1	chr1	INV	ZADH2(438;+)	ZADH2(380;+)
5	POOR	chr1	chr1	INV	ZNF407(0;-)	ZNF407(0;-)
5	POOR	chr1	chr1	INV	CNDP1(0;-)	CNDP1(0;-)
5	POOR	chr1	chr1	INV	CNDP1(-402;-)	CNDP1(-443;-)
5	POOR	chr1	chr1	INV	CNDP2(90;-)	CNDP2(65;-)
5	POOR	chr1	chr1	INV	CNDP2(0;-)	CNDP2(0;-)
5	POOR	chr1	chr1	INV	DIPK1C(0;+)	DIPK1C(0;+)
5	POOR	chr1	chr1	DUP	NA	FANCC(0;+)
5	POOR	chr1	chr1	INS	CYB5A(244;+)	CYB5A(244;+)
5	POOR	chr1	chr1	INV	CYB5A(0;+)	CYB5A(0;+)
5	POOR	chr1	chr1	INV	NETO1(0;+)	NETO1(0;+)
5	POOR	chr1	chr1	INV	NETO1(0;+)	NA
5	POOR	chr1	chr1	INV	CBLN2(0;+)	CBLN2(0;+)
5	POOR	chr1	chr1	DUP	NA	ZNF541(0;+)
5	POOR	chr1	chr1	INV	RTTN(0;+)	RTTN(0;+)
5	POOR	chr1	chr1	INS	RTTN(0;+)	RTTN(0;+)
5	POOR	chr1	chr1	INV	DOK6(0;-)	DOK6(0;-)
5	POOR	chr1	chr1	INS	CCDC102B(0;-)	CCDC102B(0;-)
5	POOR	chr1	chr1	INV	TMX3(0;+)	TMX3(0;+)
5	POOR	chr1	chr1	DUP	NA	ZNF229(0;+)
5	POOR	chr1	chr1	INV	CDH7(0;-)	CDH7(0;-)
5	POOR	chr1	chr1	INV	NA	UST(0;+)
5	POOR	chr1	chr1	INV	SERPINB8(0;-)	SERPINB8(0;-)
5	POOR	chr1	chr1	DUP	NA	SERPINB5(0;-)
5	POOR	chr1	chr1	INV	SERPINB11(0;-)	NA
5	POOR	chr1	chr1	INV	SERPINB11(0;-)	SERPINB11(0;-)
5	POOR	chr1	chr1	INV	SERPINB5(0;-)	SERPINB5(0;-)
5	POOR	chr1	chr1	INV	BCL2(0;+)	BCL2(0;+)
5	POOR	chr1	chr1	INS	BCL2(0;+)	BCL2(0;+)
5	POOR	chr1	chr1	INV	PHLPP1(0;-)	PHLPP1(0;-)
5	POOR	chr1	chr1	INV	PHLPP1(0;-)	NA
5	POOR	chr1	chr1	INV	PHLPP1(-77;-)	PHLPP1(-133;-)
5	POOR	chr1	chr1	INV	ZCCHC2(0;-)	ZCCHC2(0;-)
5	POOR	chr1	chr1	INV	TNFRSF11A(0;-)	TNFRSF11A(0;-)
5	POOR	chr1	chr1	INV	RELCH(0;-)	NA
5	POOR	chr1	chr1	INV	RELCH(0;-)	RELCH(0;-)
5	POOR	chr1	chr1	INV	RELCH(-692;-)	RELCH(-711;-)
5	POOR	chr1	chr1	INS	PIGN(0;+)	PIGN(0;+)
5	POOR	chr1	chr1	INV	PIGN(0;+)	SCAF8(0;+)
5	POOR	chr1	chr1	DUP	PIGN(0;+)	PIGN(0;+)
5	POOR	chr1	chr1	DUP	NA	LMAN1(0;+)
5	POOR	chr1	chr1	DUP	NA	CCBE1(894;+)
5	POOR	chr1	chr1	INV	CCBE1(0;+)	CCBE1(0;+)
5	POOR	chr1	chr1	INV	LMAN1(0;+)	LMAN1(0;+)
5	POOR	chr1	chr1	INV	CPLX4(0;+)	CPLX4(0;+)
5	POOR	chr1	chr1	INV	RAX(0;+)	RAX(0;+)
5	POOR	chr1	chr1	INV	GRP(0;-)	GRP(0;-)
5	POOR	chr1	chr1	INV	SEC11C(0;-)	SEC11C(0;-)
5	POOR	chr1	chr1	INS	MALT1(0;-)	MALT1(0;-)
5	POOR	chr1	chr1	INS	ALPK2(0;+)	ALPK2(0;+)
5	POOR	chr1	chr1	DUP	ALPK2(0;+)	CXCL17(0;+)
5	POOR	chr1	chr1	INV	ALPK2(0;+)	ALPK2(0;+)
5	POOR	chr1	chr1	INV	NEDD4L(0;-)	NEDD4L(0;-)
5	POOR	chr1	chr1	INV	ATP8B1(0;+)	ATP8B1(0;+)
5	POOR	chr1	chr1	INS	ATP8B1(0;+)	ATP8B1(0;+)
5	POOR	chr1	chr1	INV	NARS1(0;+)	NARS1(0;+)
5	POOR	chr1	chr1	INV	FECH(0;+)	FECH(0;+)
5	POOR	chr1	chr1	INV	ONECUT2(0;-)	ONECUT2(0;-)
5	POOR	chr1	chr1	INV	WDR7(0;-)	WDR7(0;-)
5	POOR	chr1	chr1	INV	WDR7(0;-)	NA
5	POOR	chr1	chr1	DUP	TXNL1(0;+)	TXNL1(0;+)
5	POOR	chr1	chr1	INV	TXNL1(0;+)	TXNL1(0;+)
5	POOR	chr1	chr1	INV	NA	SLC28A3(0;+)
5	POOR	chr1	chr1	DUP	NA	ZNF875(0;+)
5	POOR	chr1	chr1	INV	TCF4(390;+)	TCF4(334;+)
5	POOR	chr1	chr1	DUP	TCF4(0;+)	DYRK1B(0;+)
5	POOR	chr1	chr1	INV	TCF4(0;+)	TCF4(0;+)
5	POOR	chr1	chr1	INS	TCF4(0;+)	TCF4(0;+)
5	POOR	chr1	chr1	INV	CCDC68(0;+)	CCDC68(0;+)
5	POOR	chr1	chr1	INV	RAB27B(0;-)	RAB27B(0;-)
5	POOR	chr1	chr1	INV	C1H18orf54(0;-)	C1H18orf54(0;-)
5	POOR	chr1	chr1	INV	C1H18orf54(-412;-)	C1H18orf54(-450;-)
5	POOR	chr1	chr1	INV	POLI(0;-)	POLI(0;-)
5	POOR	chr1	chr1	DUP	POLI(-400;-)	POLI(-536;-)
5	POOR	chr1	chr1	INV	DCC(0;-)	DCC(0;-)
5	POOR	chr1	chr1	INS	DCC(0;-)	DCC(0;-)
5	POOR	chr1	chr1	DUP	NA	PIP5K1B(0;-)
5	POOR	chr1	chr1	INV	NA	DHX34(0;-),MEIS3(0;+)
5	POOR	chr1	chr1	INV	NA	NKAIN2(0;+)
5	POOR	chr1	chr1	INV	MEX3C(0;+)	MEX3C(0;+)
5	POOR	chr1	chr1	INV	SMAD4(0;-)	SMAD4(0;-)
5	POOR	chr1	chr1	INV	MRO(0;+)	MRO(0;+)
5	POOR	chr1	chr1	INV	NA	MC5R(967;-)
5	POOR	chr1	chr1	INV	LDLRAD4(0;-)	LDLRAD4(0;-)
5	POOR	chr1	chr1	DUP	LDLRAD4(0;-)	LDLRAD4(0;-)
5	POOR	chr1	chr1	INS	MOXD1(0;+)	MOXD1(0;+)
5	POOR	chr1	chr1	INV	MOXD1(0;+)	MOXD1(0;+)
5	POOR	chr1	chr1	INV	CCN2(0;+)	CCN2(0;+)
5	POOR	chr1	chr1	INV	STX7(-2;-)	STX7(-45;-)
5	POOR	chr1	chr1	INV	SLC18B1(634;-)	SLC18B1(607;-)
5	POOR	chr1	chr1	INV	SLC18B1(0;-)	NA
5	POOR	chr1	chr1	INS	EYA4(0;+)	EYA4(0;+)
5	POOR	chr1	chr1	INV	EYA4(0;+)	EYA4(0;+)
5	POOR	chr1	chr1	INV	ALDH8A1(0;-)	ALDH8A1(0;-)
5	POOR	chr1	chr1	INS	HBS1L(0;-)	HBS1L(0;-)
5	POOR	chr1	chr1	INV	MYB(181;+)	MYB(113;+)
5	POOR	chr1	chr1	INV	MYB(0;+)	MYB(0;+)
5	POOR	chr1	chr1	INV	AHI1(0;-)	AHI1(0;-)
5	POOR	chr1	chr1	INV	PDE7B(0;+)	PDE7B(0;+)
5	POOR	chr1	chr1	INV	BCLAF1(0;-)	BCLAF1(0;-)
5	POOR	chr1	chr1	INV	MAP7(0;-)	MAP7(0;-)
5	POOR	chr1	chr1	INV	MAP7(-339;-)	MAP7(-428;-)
5	POOR	chr1	chr1	INV	SLC35D3(0;+)	SLC35D3(0;+)
5	POOR	chr1	chr1	INV	NA	IL20RA(0;-)
5	POOR	chr1	chr1	INV	IL20RA(0;-)	IL20RA(0;-)
5	POOR	chr1	chr1	INV	IL20RA(-30;-)	NA
5	POOR	chr1	chr1	INV	IL22RA2(0;-)	IL22RA2(0;-)
5	POOR	chr1	chr1	INV	IFNGR1(0;-)	IFNGR1(0;-)
5	POOR	chr1	chr1	INV	NA	SAE1(0;-)
5	POOR	chr1	chr1	INV	ARFGEF3(0;+)	ARFGEF3(0;+)
5	POOR	chr1	chr1	INV	HEBP2(125;+)	HEBP2(41;+)
5	POOR	chr1	chr1	INV	NHSL1(0;-)	NHSL1(0;-)
5	POOR	chr1	chr1	DUP	ECT2L(0;+)	NA
5	POOR	chr1	chr1	INS	ECT2L(0;+)	ECT2L(0;+)
5	POOR	chr1	chr1	INV	HECA(0;+)	HECA(0;+)
5	POOR	chr1	chr1	INV	CITED2(0;-)	CITED2(0;-)
5	POOR	chr1	chr1	DUP	NA	PLAGL1(0;-)
5	POOR	chr1	chr1	INV	NA	WDR27(0;-)
5	POOR	chr1	chr1	INS	ADGRG6(0;+)	ADGRG6(0;+)
5	POOR	chr1	chr1	INV	HIVEP2(0;-)	HIVEP2(0;-)
5	POOR	chr1	chr1	INV	AIG1(0;+)	AIG1(0;+)
5	POOR	chr1	chr1	INS	AIG1(0;+)	AIG1(0;+)
5	POOR	chr1	chr1	INV	ADAT2(0;-)	ADAT2(0;-)
5	POOR	chr1	chr1	INV	PEX3(0;+),FUCA2(0;-)	PEX3(0;+),FUCA2(0;-)
5	POOR	chr1	chr1	INV	PHACTR2(491;+)	PHACTR2(444;+)
5	POOR	chr1	chr1	INV	PHACTR2(481;+)	PHACTR2(441;+)
5	POOR	chr1	chr1	INV	PHACTR2(294;+)	PHACTR2(219;+)
5	POOR	chr1	chr1	INV	PHACTR2(0;+)	PHACTR2(0;+)
5	POOR	chr1	chr1	INV	ZC2HC1B(0;+)	ZC2HC1B(0;+)
5	POOR	chr1	chr1	INV	PLAGL1(0;-)	PLAGL1(0;-)
5	POOR	chr1	chr1	INV	SF3B5(-340;-)	SF3B5(-409;-)
5	POOR	chr1	chr1	INV	STX11(0;+)	STX11(0;+)
5	POOR	chr1	chr1	INV	UTRN(0;+)	UTRN(0;+)
5	POOR	chr1	chr1	INS	UTRN(0;+)	UTRN(0;+)
5	POOR	chr1	chr1	INV	FBXO30(0;-)	FBXO30(0;-)
5	POOR	chr1	chr1	INV	NA	WTAP(0;+)
5	POOR	chr1	chr1	INS	SHPRH(0;-)	SHPRH(0;-)
5	POOR	chr1	chr1	DUP	SHPRH(0;-)	NA
5	POOR	chr1	chr1	INV	GRM1(0;+)	GRM1(0;+)
5	POOR	chr1	chr1	INS	GRM1(0;+)	GRM1(0;+)
5	POOR	chr1	chr1	DUP	ADGB(0;+)	ADGB(0;+)
5	POOR	chr1	chr1	INS	ADGB(0;+)	ADGB(0;+)
5	POOR	chr1	chr1	INV	ADGB(0;+)	MYBPC2(0;-)
5	POOR	chr1	chr1	DUP	NA	DOCK8(0;+)
5	POOR	chr1	chr1	INV	STXBP5(0;+)	STXBP5(0;+)
5	POOR	chr1	chr1	INV	SASH1(0;+)	SASH1(0;+)
5	POOR	chr1	chr1	INV	UST(44;+)	UST(8;+)
5	POOR	chr1	chr1	INV	UST(0;+)	UST(0;+)
5	POOR	chr1	chr1	INV	UST(0;+)	NA
5	POOR	chr1	chr1	INV	ZC3H12D(0;-),LATS1(0;-)	ZC3H12D(0;-),LATS1(0;-)
5	POOR	chr1	chr1	INV	LATS1(0;-),PPIL4(0;-)	LATS1(0;-),PPIL4(0;-)
5	POOR	chr1	chr1	INV	LATS1(0;-),KATNA1(0;-)	APBA1(0;+)
5	POOR	chr1	chr1	INV	PPP1R14C(76;+)	PPP1R14C(0;+)
5	POOR	chr1	chr1	INV	PPP1R14C(0;+)	PPP1R14C(0;+)
5	POOR	chr1	chr1	INV	PLEKHG1(0;+)	PLEKHG1(0;+)
5	POOR	chr1	chr1	DUP	MTHFD1L(0;+)	MTHFD1L(0;+)
5	POOR	chr1	chr1	INV	MTHFD1L(0;+)	MTHFD1L(0;+)
5	POOR	chr1	chr1	INS	MTHFD1L(0;+)	MTHFD1L(0;+)
5	POOR	chr1	chr1	INS	AKAP12(0;+)	AKAP12(0;+)
5	POOR	chr1	chr1	INV	AKAP12(0;+)	AKAP12(0;+)
5	POOR	chr1	chr1	INV	ZBTB2(502;-)	ZBTB2(468;-)
5	POOR	chr1	chr1	INV	ZBTB2(0;-)	ZBTB2(0;-)
5	POOR	chr1	chr1	INV	RMND1(-24;-),ARMT1(0;+)	RMND1(-102;-),ARMT1(0;+)
5	POOR	chr1	chr1	INS	CCDC170(0;+)	CCDC170(0;+)
5	POOR	chr1	chr1	INV	ESR1(0;+)	ESR1(0;+)
5	POOR	chr1	chr1	INV	SYNE1(0;-)	SYNE1(0;-)
5	POOR	chr1	chr1	INV	SYNE1(0;-)	NA
5	POOR	chr1	chr1	INV	MYCT1(0;+)	MYCT1(0;+)
5	POOR	chr1	chr1	INV	FBXO5(0;-)	FBXO5(0;-)
5	POOR	chr1	chr1	INV	FBXO5(0;-)	NA
5	POOR	chr1	chr1	INV	RGS17(0;-)	RGS17(0;-)
5	POOR	chr1	chr1	DUP	NA	AKAP7(0;+)
5	POOR	chr1	chr1	DUP	NA	FRMD3(0;+)
5	POOR	chr1	chr1	INV	OPRM1(0;+)	OPRM1(0;+)
5	POOR	chr1	chr1	INV	SCAF8(0;+)	SCAF8(0;+)
5	POOR	chr1	chr1	INV	TIAM2(0;+)	TIAM2(0;+)
5	POOR	chr1	chr1	INS	TIAM2(0;+)	TIAM2(0;+)
5	POOR	chr1	chr1	INV	TFB1M(0;-)	TFB1M(0;-)
5	POOR	chr1	chr1	INS	TFB1M(0;-)	TFB1M(0;-)
5	POOR	chr1	chr1	INV	NOX3(0;-)	NOX3(0;-)
5	POOR	chr1	chr1	INS	NOX3(0;-)	NOX3(0;-)
5	POOR	chr1	chr1	INV	NA	ZNF536(0;-)
5	POOR	chr1	chr1	INV	ARID1B(0;+)	ARID1B(0;+)
5	POOR	chr1	chr1	INV	TMEM242(0;-)	TMEM242(0;-)
5	POOR	chr1	chr1	INV	ZDHHC14(721;+)	ZDHHC14(666;+)
5	POOR	chr1	chr1	INV	ZDHHC14(647;+)	ZDHHC14(622;+)
5	POOR	chr1	chr1	INV	ZDHHC14(314;+)	ZDHHC14(272;+)
5	POOR	chr1	chr1	INS	ZDHHC14(0;+)	ZDHHC14(0;+)
5	POOR	chr1	chr1	INV	ZDHHC14(0;+)	ZDHHC14(0;+)
5	POOR	chr1	chr1	INV	SNX9(0;+)	SNX9(0;+)
5	POOR	chr1	chr1	INV	SYNJ2(565;+)	SYNJ2(545;+)
5	POOR	chr1	chr1	INV	SYNJ2(0;+)	SYNJ2(0;+)
5	POOR	chr1	chr1	INS	SERAC1(0;-)	SERAC1(0;-)
5	POOR	chr1	chr1	INV	TULP4(0;+)	TULP4(0;+)
5	POOR	chr1	chr1	INS	TULP4(0;+)	TULP4(0;+)
5	POOR	chr1	chr1	DUP	TULP4(0;+)	TULP4(0;+)
5	POOR	chr1	chr1	DUP	TULP4(0;+)	NA
5	POOR	chr1	chr1	INV	TMEM181(0;+)	TMEM181(0;+)
5	POOR	chr1	chr1	DUP	TMEM181(0;+)	TMEM181(0;+)
5	POOR	chr1	chr1	INV	DYNLT1(0;-)	DYNLT1(0;-)
5	POOR	chr1	chr1	INV	SYTL3(0;+)	SYTL3(0;+)
5	POOR	chr1	chr1	INV	EZR(0;-)	EZR(0;-)
5	POOR	chr1	chr1	INV	EZR(0;-)	EZR(-34;-)
5	POOR	chr1	chr1	INV	RSPH3(-12;-)	RSPH3(-101;-)
5	POOR	chr1	chr1	INV	RSPH3(-255;-)	RSPH3(-288;-)
5	POOR	chr1	chr1	INV	RSPH3(-471;-)	RSPH3(-547;-)
5	POOR	chr1	chr1	INV	FNDC1(0;+)	FNDC1(0;+)
5	POOR	chr1	chr1	INS	SOD2(0;-)	SOD2(0;-)
5	POOR	chr1	chr1	INV	SOD2(0;-)	SOD2(0;-)
5	POOR	chr1	chr1	INV	ACAT2(717;+)	ACAT2(686;+)
5	POOR	chr1	chr1	INV	ACAT2(135;+)	ACAT2(69;+)
5	POOR	chr1	chr1	INV	ACAT2(84;+)	ACAT2(61;+)
5	POOR	chr1	chr1	INV	ACAT2(0;+)	ACAT2(0;+)
5	POOR	chr1	chr1	INV	TCP1(0;-)	TCP1(0;-)
5	POOR	chr1	chr1	INV	TCP1(-642;-),MRPL18(208;+)	TCP1(-701;-),MRPL18(149;+)
5	POOR	chr1	chr1	INV	PNLDC1(0;+)	PNLDC1(0;+)
5	POOR	chr1	chr1	INS	PNLDC1(0;+)	PNLDC1(0;+)
5	POOR	chr1	chr1	INV	MAS1(449;+)	MAS1(421;+)
5	POOR	chr1	chr1	INV	IGF2R(920;+)	IGF2R(880;+)
5	POOR	chr1	chr1	INV	IGF2R(0;+)	IGF2R(0;+)
5	POOR	chr1	chr1	INS	IGF2R(0;+)	IGF2R(0;+)
5	POOR	chr1	chr1	INV	NA	PACRG(0;+)
5	POOR	chr1	chr1	INV	SLC22A3(31;+)	SLC22A3(0;+)
5	POOR	chr1	chr1	INV	SLC22A3(0;+)	SLC22A3(0;+)
5	POOR	chr1	chr1	INV	MAP3K4(0;+)	MAP3K4(0;+)
5	POOR	chr1	chr1	INS	MAP3K4(0;+)	MAP3K4(0;+)
5	POOR	chr1	chr1	INV	AGPAT4(0;-)	AGPAT4(0;-)
5	POOR	chr1	chr1	INV	PRKN(0;-)	PRKN(0;-)
5	POOR	chr1	chr1	DUP	PRKN(0;-)	NA
5	POOR	chr1	chr1	INS	PRKN(0;-)	PRKN(0;-)
5	POOR	chr1	chr1	INV	PRKN(0;-)	NA
5	POOR	chr1	chr1	INS	PACRG(0;+)	PACRG(0;+)
5	POOR	chr1	chr1	INV	PACRG(0;+)	PACRG(0;+)
5	POOR	chr1	chr1	INV	PACRG(0;+)	GARRE1(0;-)
5	POOR	chr1	chr1	DUP	PACRG(0;+)	TRPM3(0;+)
5	POOR	chr1	chr1	INV	QKI(456;+)	QKI(416;+)
5	POOR	chr1	chr1	INV	QKI(0;+)	QKI(0;+)
5	POOR	chr1	chr1	INS	QKI(0;+)	QKI(0;+)
5	POOR	chr1	chr1	INS	C1H6orf118(0;-)	C1H6orf118(0;-)
5	POOR	chr1	chr1	INV	PDE10A(0;-)	PDE10A(0;-)
5	POOR	chr1	chr1	INS	PDE10A(0;-)	PDE10A(0;-)
5	POOR	chr1	chr1	INV	TBXT(0;-)	TBXT(0;-)
5	POOR	chr1	chr1	INV	SFT2D1(696;-)	SFT2D1(660;-)
5	POOR	chr1	chr1	INV	SFT2D1(-94;-)	SFT2D1(-134;-)
5	POOR	chr1	chr1	DUP	SFT2D1(-385;-)	SFT2D1(-730;-)
5	POOR	chr1	chr1	INV	RPS6KA2(0;-)	RPS6KA2(0;-)
5	POOR	chr1	chr1	INV	CCR6(0;+)	CCR6(0;+)
5	POOR	chr1	chr1	INV	UNC93A(0;-)	UNC93A(0;-)
5	POOR	chr1	chr1	INV	AFDN(0;+)	AFDN(0;+)
5	POOR	chr1	chr1	INV	KIF25(0;+)	KIF25(0;+)
5	POOR	chr1	chr1	INV	DACT2(0;-)	DACT2(0;-)
5	POOR	chr1	chr1	INV	DACT2(-189;-)	DACT2(-268;-)
5	POOR	chr1	chr1	INV	SMOC2(0;+)	SMOC2(0;+)
5	POOR	chr1	chr1	INS	SMOC2(0;+)	SMOC2(0;+)
5	POOR	chr1	chr1	INV	THBS2(0;-)	THBS2(0;-)
5	POOR	chr1	chr1	DUP	THBS2(0;-)	THBS2(0;-)
5	POOR	chr1	chr1	INV	WDR27(0;-)	WDR27(0;-)
5	POOR	chr1	chr1	DUP	WDR27(0;-)	MAN1A1(0;-)
5	POOR	chr1	chr1	INS	WDR27(0;-)	WDR27(0;-)
5	POOR	chr1	chr1	DUP	WDR27(0;-)	NA
5	POOR	chr1	chr1	INV	DSE(0;+)	DSE(0;+)
5	POOR	chr1	chr1	INV	CALHM6(0;+)	CALHM6(0;+)
5	POOR	chr1	chr1	INV	TRAPPC3L(0;-),CALHM5(0;+)	TRAPPC3L(0;-),CALHM5(0;+)
5	POOR	chr1	chr1	INV	RWDD1(269;+)	RWDD1(195;+)
5	POOR	chr1	chr1	INV	RWDD1(0;+)	RWDD1(0;+)
5	POOR	chr1	chr1	INV	ZUP1(0;-)	ZUP1(0;-)
5	POOR	chr1	chr1	INV	KPNA5(0;+)	KPNA5(0;+)
5	POOR	chr1	chr1	INV	GPRC6A(0;-)	GPRC6A(0;-)
5	POOR	chr1	chr1	INV	RFX6(113;+)	RFX6(48;+)
5	POOR	chr1	chr1	INV	RFX6(0;+)	RFX6(0;+)
5	POOR	chr1	chr1	INV	VGLL2(0;+)	VGLL2(0;+)
5	POOR	chr1	chr1	INV	VGLL2(0;+)	CKM(0;+),EXOC3L2(2;+)
5	POOR	chr1	chr1	INV	ROS1(0;-)	ROS1(0;-)
5	POOR	chr1	chr1	INV	DCBLD1(0;+)	DCBLD1(0;+)
5	POOR	chr1	chr1	INV	GOPC(0;-)	GOPC(0;-)
5	POOR	chr1	chr1	INV	GOPC(-233;-)	GOPC(-297;-)
5	POOR	chr1	chr1	INV	SLC35F1(517;+)	SLC35F1(450;+)
5	POOR	chr1	chr1	INV	SLC35F1(0;+)	SLC35F1(0;+)
5	POOR	chr1	chr1	INV	SLC35F1(0;+)	NA
5	POOR	chr1	chr1	INV	CEP85L(0;-)	CEP85L(0;-)
5	POOR	chr1	chr1	INV	MCM9(0;-)	MCM9(0;-)
5	POOR	chr1	chr1	INV	ASF1A(0;+)	ASF1A(0;+)
5	POOR	chr1	chr1	INV	FAM184A(0;-)	FAM184A(0;-)
5	POOR	chr1	chr1	INV	FAM184A(-276;-)	FAM184A(-322;-)
5	POOR	chr1	chr1	INV	MAN1A1(0;-)	MAN1A1(0;-)
5	POOR	chr1	chr1	INV	MAN1A1(0;-)	NA
5	POOR	chr1	chr1	DUP	MAN1A1(0;-)	PTAR1(103;+)
5	POOR	chr1	chr1	INV	NA	SMC5(0;-)
5	POOR	chr1	chr1	INV	NA	CEACAM28(0;+)
5	POOR	chr1	chr1	INS	TBC1D32(0;-)	TBC1D32(0;-)
5	POOR	chr1	chr1	INV	GJA1(0;+)	GJA1(0;+)
5	POOR	chr1	chr1	INV	SERINC1(0;-)	NA
5	POOR	chr1	chr1	INV	SERINC1(0;-)	SERINC1(0;-)
5	POOR	chr1	chr1	INS	PKIB(0;+)	PKIB(0;+)
5	POOR	chr1	chr1	INV	PKIB(0;+)	PKIB(0;+)
5	POOR	chr1	chr1	INV	SMPDL3A(244;+)	SMPDL3A(218;+)
5	POOR	chr1	chr1	INV	TRDN(0;-)	TRDN(0;-)
5	POOR	chr1	chr1	INS	TRDN(0;-)	TRDN(0;-)
5	POOR	chr1	chr1	INS	NKAIN2(0;+)	NKAIN2(0;+)
5	POOR	chr1	chr1	INV	NKAIN2(0;+)	NKAIN2(0;+)
5	POOR	chr1	chr1	INV	NKAIN2(0;+)	NA
5	POOR	chr1	chr1	DUP	NKAIN2(0;+)	TRPM3(0;+)
5	POOR	chr1	chr1	INV	NKAIN2(0;+)	AOPEP(0;-)
5	POOR	chr1	chr1	INV	RNF217(0;+)	RNF217(0;+)
5	POOR	chr1	chr1	INV	TPD52L1(0;+)	TPD52L1(0;+)
5	POOR	chr1	chr1	INV	HDDC2(0;-)	HDDC2(0;-)
5	POOR	chr1	chr1	DUP	HDDC2(-286;-)	HDDC2(-625;-)
5	POOR	chr1	chr1	INV	NCOA7(0;+)	NCOA7(0;+)
5	POOR	chr1	chr1	INV	TRMT11(0;+)	TRMT11(0;+)
5	POOR	chr1	chr1	INV	RSPO3(0;+)	RSPO3(0;+)
5	POOR	chr1	chr1	INV	ECHDC1(0;-)	ECHDC1(0;-)
5	POOR	chr1	chr1	INV	ECHDC1(0;-)	PIP5K1B(0;-)
5	POOR	chr1	chr1	INV	C6orf58(0;+)	ZNF461(0;-)
5	POOR	chr1	chr1	INV	C6orf58(-499;+)	NA
5	POOR	chr1	chr1	INV	THEMIS(0;-)	THEMIS(0;-)
5	POOR	chr1	chr1	INV	PTPRK(0;-)	PTPRK(0;-)
5	POOR	chr1	chr1	DUP	PTPRK(0;-)	PTPRK(0;-)
5	POOR	chr1	chr1	INS	LAMA2(0;+)	LAMA2(0;+)
5	POOR	chr1	chr1	INV	LAMA2(0;+)	LAMA2(0;+)
5	POOR	chr1	chr1	INV	ARHGAP18(0;-)	ARHGAP18(0;-)
5	POOR	chr1	chr1	INS	ARHGAP18(0;-)	ARHGAP18(0;-)
5	POOR	chr1	chr1	INV	L3MBTL3(0;+)	L3MBTL3(0;+)
5	POOR	chr1	chr1	INV	SAMD3(0;-)	SAMD3(0;-)
5	POOR	chr1	chr1	INS	TMEM200A(0;+)	TMEM200A(0;+)
5	POOR	chr1	chr1	INV	TMEM200A(0;+)	TMEM200A(0;+)
5	POOR	chr1	chr1	INV	EPB41L2(620;-)	EPB41L2(569;-)
5	POOR	chr1	chr1	INV	EPB41L2(226;-)	EPB41L2(187;-)
5	POOR	chr1	chr1	INV	EPB41L2(0;-)	EPB41L2(0;-)
5	POOR	chr1	chr1	DUP	EPB41L2(0;-)	NA
5	POOR	chr1	chr1	INS	EPB41L2(0;-)	EPB41L2(0;-)
5	POOR	chr1	chr1	INV	AKAP7(0;+)	AKAP7(0;+)
5	POOR	chr1	chr1	INS	AKAP7(0;+)	AKAP7(0;+)
5	POOR	chr1	chr1	DUP	NA	CDC14B(0;+)
5	POOR	chr1	chr1	INV	ZNF510(763;+)	ZNF510(742;+)
5	POOR	chr1	chr1	INV	PRXL2C(25;+)	PRXL2C(0;+)
5	POOR	chr1	chr1	INS	CDC14B(0;+)	CDC14B(0;+)
5	POOR	chr1	chr1	INV	CDC14B(0;+)	CDC14B(0;+)
5	POOR	chr1	chr1	INV	CDC14B(-119;+)	CDC14B(-151;+)
5	POOR	chr1	chr1	INV	ZNF367(0;+)	ZNF367(0;+)
5	POOR	chr1	chr1	INV	SLC35D2(0;+)	SLC35D2(0;+)
5	POOR	chr1	chr1	INV	PTCH1(315;+)	PTCH1(289;+)
5	POOR	chr1	chr1	INV	PTCH1(0;+)	PTCH1(0;+)
5	POOR	chr1	chr1	INV	FANCC(0;+)	FANCC(0;+)
5	POOR	chr1	chr1	INV	AOPEP(0;-)	AOPEP(0;-)
5	POOR	chr1	chr1	INV	AOPEP(0;-)	AOPEP(-19;-)
5	POOR	chr1	chr1	INV	FBP2(0;+)	FBP2(0;+)
5	POOR	chr1	chr1	DUP	NA	DAPK1(0;-)
5	POOR	chr1	chr1	INV	DAPK1(0;-)	DAPK1(0;-)
5	POOR	chr1	chr1	INV	GAS1(251;+)	GAS1(156;+)
5	POOR	chr1	chr1	INV	GAS1(-210;+)	GAS1(-237;+)
5	POOR	chr1	chr1	INV	NA	TUT7(973;+)
5	POOR	chr1	chr1	INV	TUT7(219;+)	TUT7(199;+)
5	POOR	chr1	chr1	INV	TUT7(0;+)	TUT7(0;+)
5	POOR	chr1	chr1	INS	TUT7(0;+)	TUT7(0;+)
5	POOR	chr1	chr1	INV	C9orf153(0;+)	C9orf153(0;+)
5	POOR	chr1	chr1	INS	GOLM1(0;+)	GOLM1(0;+)
5	POOR	chr1	chr1	INV	GOLM1(0;+)	GOLM1(0;+)
5	POOR	chr1	chr1	INV	NAA35(0;-)	NAA35(0;-)
5	POOR	chr1	chr1	INV	AGTPBP1(0;+)	AGTPBP1(0;+)
5	POOR	chr1	chr1	INS	AGTPBP1(0;+)	AGTPBP1(0;+)
5	POOR	chr1	chr1	DUP	AGTPBP1(0;+)	AGTPBP1(0;+)
5	POOR	chr1	chr1	INS	AGTPBP1(-114;+)	AGTPBP1(-114;+)
5	POOR	chr1	chr1	INS	NTRK2(0;-)	NTRK2(0;-)
5	POOR	chr1	chr1	INV	NTRK2(0;-)	NTRK2(0;-)
5	POOR	chr1	chr1	DUP	NA	SLC28A3(0;+)
5	POOR	chr1	chr1	DUP	SLC28A3(0;+)	SLC28A3(0;+)
5	POOR	chr1	chr1	INV	SLC28A3(0;+)	SLC28A3(0;+)
5	POOR	chr1	chr1	INV	C1H9orf64(247;+)	C1H9orf64(215;+)
5	POOR	chr1	chr1	INV	C1H9orf64(86;+)	C1H9orf64(53;+)
5	POOR	chr1	chr1	INV	C1H9orf64(0;+)	RFX3(0;-)
5	POOR	chr1	chr1	INS	UBQLN1(0;+)	UBQLN1(0;+)
5	POOR	chr1	chr1	INV	UBQLN1(0;+)	UBQLN1(0;+)
5	POOR	chr1	chr1	INV	UBQLN1(0;+),IDNK(0;-)	UBQLN1(0;+),IDNK(0;-)
5	POOR	chr1	chr1	INV	FRMD3(0;+)	FRMD3(0;+)
5	POOR	chr1	chr1	INS	FRMD3(0;+)	FRMD3(0;+)
5	POOR	chr1	chr1	INV	RASEF(0;+)	RASEF(0;+)
5	POOR	chr1	chr1	DUP	NA	PCSK5(0;-)
5	POOR	chr1	chr1	INV	TLE1(0;+)	TLE1(0;+)
5	POOR	chr1	chr1	INS	TLE1(0;+)	TLE1(0;+)
5	POOR	chr1	chr1	DUP	NA	LYPD3(-971;+)
5	POOR	chr1	chr1	INS	TLE4(0;-)	TLE4(0;-)
5	POOR	chr1	chr1	INV	TLE4(0;-)	TLE4(0;-)
5	POOR	chr1	chr1	DUP	NA	ZNF565(0;+)
5	POOR	chr1	chr1	INV	PSAT1(0;-)	PSAT1(0;-)
5	POOR	chr1	chr1	INV	CEP78(-1;-)	CEP78(-50;-)
5	POOR	chr1	chr1	INV	CEP78(-166;-)	CEP78(-261;-)
5	POOR	chr1	chr1	INV	CEP78(-279;-)	CEP78(-318;-)
5	POOR	chr1	chr1	INV	GNAQ(0;+)	GNAQ(0;+)
5	POOR	chr1	chr1	INV	GNA14(0;+)	GNA14(0;+)
5	POOR	chr1	chr1	INS	GNA14(0;+)	GNA14(0;+)
5	POOR	chr1	chr1	INS	VPS13A(0;-)	VPS13A(0;-)
5	POOR	chr1	chr1	INV	VPS13A(0;-)	VPS13A(0;-)
5	POOR	chr1	chr1	INS	VPS13A(-565;-)	VPS13A(-565;-)
5	POOR	chr1	chr1	INV	VPS13A(-737;-)	VPS13A(-771;-)
5	POOR	chr1	chr1	INV	PRUNE2(318;+)	PRUNE2(287;+)
5	POOR	chr1	chr1	INV	PRUNE2(0;+)	PRUNE2(0;+)
5	POOR	chr1	chr1	INS	PRUNE2(0;+)	PRUNE2(0;+)
5	POOR	chr1	chr1	INV	PCSK5(0;-)	PCSK5(0;-)
5	POOR	chr1	chr1	INS	PCSK5(0;-)	PCSK5(0;-)
5	POOR	chr1	chr1	DUP	PCSK5(0;-)	NA
5	POOR	chr1	chr1	INV	OSTF1(0;-),NMRK1(0;+)	OSTF1(0;-),NMRK1(0;+)
5	POOR	chr1	chr1	INV	OSTF1(0;-)	OSTF1(0;-)
5	POOR	chr1	chr1	INV	OSTF1(0;-),CARNMT1(128;+)	OSTF1(0;-),CARNMT1(44;+)
5	POOR	chr1	chr1	INS	CARNMT1(0;+)	CARNMT1(0;+)
5	POOR	chr1	chr1	INV	C1H9orf40(0;+)	C1H9orf40(0;+)
5	POOR	chr1	chr1	INV	TRPM6(0;+)	TRPM6(0;+)
5	POOR	chr1	chr1	INS	TRPM6(0;+)	TRPM6(0;+)
5	POOR	chr1	chr1	INV	RORB(0;-)	RORB(0;-)
5	POOR	chr1	chr1	INV	RORB(-140;-)	RORB(-224;-)
5	POOR	chr1	chr1	INS	TMC1(0;-)	TMC1(0;-)
5	POOR	chr1	chr1	DUP	TMC1(0;-)	NA
5	POOR	chr1	chr1	DUP	GDA(0;-)	GDA(0;-)
5	POOR	chr1	chr1	INV	GDA(0;-)	GDA(0;-)
5	POOR	chr1	chr1	INV	ABHD17B(0;+)	TRPM3(0;+)
5	POOR	chr1	chr1	INV	CEMIP2(0;+)	CEMIP2(0;+)
5	POOR	chr1	chr1	INS	CEMIP2(0;+)	CEMIP2(0;+)
5	POOR	chr1	chr1	DUP	CEMIP2(0;+)	NA
5	POOR	chr1	chr1	INS	TRPM3(0;+)	TRPM3(0;+)
5	POOR	chr1	chr1	INV	TRPM3(0;+)	TRPM3(0;+)
5	POOR	chr1	chr1	INV	KLF9(593;+)	KLF9(567;+)
5	POOR	chr1	chr1	INV	KLF9(137;+)	KLF9(64;+)
5	POOR	chr1	chr1	INV	KLF9(0;+)	KLF9(0;+)
5	POOR	chr1	chr1	INV	KLF9(-9;+)	KLF9(-29;+)
5	POOR	chr1	chr1	INV	SMC5(0;-)	SMC5(0;-)
5	POOR	chr1	chr1	INS	SMC5(0;-)	SMC5(0;-)
5	POOR	chr1	chr1	INS	MAMDC2(0;-)	MAMDC2(0;-)
5	POOR	chr1	chr1	INV	MAMDC2(0;-)	MAMDC2(0;-)
5	POOR	chr1	chr1	INV	MAMDC2(-213;-)	MAMDC2(-236;-)
5	POOR	chr1	chr1	INV	MAMDC2(-439;-)	MAMDC2(-489;-)
5	POOR	chr1	chr1	INV	APBA1(0;+)	APBA1(0;+)
5	POOR	chr1	chr1	INS	APBA1(0;+)	APBA1(0;+)
5	POOR	chr1	chr1	INV	FAM189A2(549;-)	FAM189A2(516;-)
5	POOR	chr1	chr1	INS	FAM189A2(0;-)	FAM189A2(0;-)
5	POOR	chr1	chr1	INV	FAM189A2(0;-)	FAM189A2(0;-)
5	POOR	chr1	chr1	INV	TJP2(0;-)	NA
5	POOR	chr1	chr1	INS	TJP2(0;-)	TJP2(0;-)
5	POOR	chr1	chr1	DUP	FXN(0;-)	NA
5	POOR	chr1	chr1	INS	FXN(0;-)	FXN(0;-)
5	POOR	chr1	chr1	INV	FXN(0;-)	FXN(0;-)
5	POOR	chr1	chr1	DUP	FXN(0;-)	FXN(0;-)
5	POOR	chr1	chr1	INV	FXN(0;-)	FXN(-76;-)
5	POOR	chr1	chr1	INS	PIP5K1B(0;-)	PIP5K1B(0;-)
5	POOR	chr1	chr1	INV	PIP5K1B(0;-)	PIP5K1B(0;-)
5	POOR	chr1	chr1	INV	PGM5(0;-)	PGM5(0;-)
5	POOR	chr1	chr1	INS	PGM5(0;-)	PGM5(0;-)
5	POOR	chr1	chr1	INV	PGM5(0;-)	ZNF180(0;+),CEACAM20(0;+)
5	POOR	chr1	chr1	INS	CBWD1(0;-)	CBWD1(0;-)
5	POOR	chr1	chr1	INV	DOCK8(0;+)	DOCK8(0;+)
5	POOR	chr1	chr1	INV	DOCK8(0;+)	NA
5	POOR	chr1	chr1	INS	DOCK8(0;+)	DOCK8(0;+)
5	POOR	chr1	chr1	INV	KANK1(0;+)	KANK1(0;+)
5	POOR	chr1	chr1	INV	DMRT1(365;+)	DMRT1(338;+)
5	POOR	chr1	chr1	INV	DMRT1(0;+)	DMRT1(0;+)
5	POOR	chr1	chr1	INS	DMRT1(0;+)	DMRT1(0;+)
5	POOR	chr1	chr1	INV	DMRT3(706;+)	DMRT3(650;+)
5	POOR	chr1	chr1	INV	SMARCA2(0;+)	SMARCA2(0;+)
5	POOR	chr1	chr1	INS	SMARCA2(0;+)	SMARCA2(0;+)
5	POOR	chr1	chr1	INV	PUM3(0;-)	PUM3(0;-)
5	POOR	chr1	chr1	INV	GLIS3(0;-)	GLIS3(0;-)
5	POOR	chr1	chr1	INV	SLC1A1(277;+)	SLC1A1(235;+)
5	POOR	chr1	chr1	INV	SLC1A1(204;+)	SLC1A1(182;+)
5	POOR	chr1	chr1	INS	SLC1A1(0;+)	SLC1A1(0;+)
5	POOR	chr1	chr1	INV	SPATA6L(0;-),PLPP6(0;+)	SPATA6L(0;-),PLPP6(0;+)
5	POOR	chr1	chr1	INV	SPATA6L(-303;-)	SPATA6L(-372;-)
5	POOR	chr1	chr1	INV	JAK2(0;+)	JAK2(0;+)
5	POOR	chr1	chr1	INV	JAK2(0;+)	NA
5	POOR	chr1	chr1	INV	PLGRKT(0;-)	PLGRKT(0;-)
5	POOR	chr1	chr1	INV	PDCD1LG2(0;+)	PDCD1LG2(0;+)
5	POOR	chr1	chr1	DUP	RIC1(0;+)	NA
5	POOR	chr1	chr1	INV	ERMP1(0;-)	ERMP1(0;-)
5	POOR	chr1	chr1	INV	NA	FKRP(0;-)
5	POOR	chr1	chr1	INV	NA	ZNF229(0;+)
5	POOR	chr1	chr1	INV	SPTLC1(127;+)	SPTLC1(84;+)
5	POOR	chr1	chr1	INV	SPTLC1(0;+)	SPTLC1(0;+)
5	POOR	chr1	chr1	INV	ROR2(0;+)	ROR2(0;+)
5	POOR	chr1	chr1	INS	ROR2(0;+)	ROR2(0;+)
5	POOR	chr1	chr1	INV	NA	SYK(971;-)
5	POOR	chr1	chr1	DUP	SYK(922;-)	SYK(0;-)
5	POOR	chr1	chr1	INV	SYK(0;-)	SYK(0;-)
5	POOR	chr1	chr1	INV	GADD45G(0;-)	GADD45G(0;-)
5	POOR	chr1	chr1	INV	GADD45G(-36;-)	GADD45G(-83;-)
5	POOR	chr1	chr1	INV	GADD45G(-796;-)	GADD45G(-881;-)
5	POOR	chr1	chr1	INV	SEMA4D(0;+)	SEMA4D(0;+)
5	POOR	chr1	chr1	INV	SECISBP2(0;-)	SECISBP2(0;-)
5	POOR	chr1	chr1	INS	SECISBP2(0;-)	SECISBP2(0;-)
5	POOR	chr1	chr1	INV	SHC3(0;+)	SHC3(0;+)
5	POOR	chr1	chr1	INV	S1PR3(485;-)	S1PR3(448;-)
5	POOR	chr1	chr1	INV	SPIN1(0;-)	SPIN1(0;-)
5	POOR	chr1	chr1	INV	CDK20(0;+)	CDK20(0;+)
5	POOR	chr1	chr1	INV	ZNF169(0;-)	ZNF169(0;-)
5	POOR	chr1	chr1	INV	PTPDC1(0;-)	PTPDC1(0;-)
5	POOR	chr1	chr1	INS	PTPDC1(0;-)	PTPDC1(0;-)
5	POOR	chr1	chr1	INV	PTPDC1(-274;-)	PTPDC1(-343;-)
5	POOR	chr1	chr1	INV	BARX1(9;+)	BARX1(0;+)
5	POOR	chr1	chr1	INV	BARX1(0;+)	BARX1(0;+)
5	POOR	chr1	chr1	INV	BARX1(-449;+)	BARX1(-481;+)
5	POOR	chr1	chr1	DUP	NA	DHX34(0;-),MEIS3(0;+)
5	POOR	chr1	chr1	INV	NA	ATP1A3(0;+)
5	POOR	chr1	chr1	INV	NA	DYRK1B(0;+)
5	POOR	chr1	chr1	INV	NA	PRR12(-568;-),PRRG2(673;-)
5	POOR	chr1	chr1	INV	NA	RHPN2(0;+)
5	POOR	chr1	chr1	INV	PHF2(0;-)	PHF2(0;-)
5	POOR	chr1	chr1	INV	FAM120A(0;-)	FAM120A(0;-)
5	POOR	chr1	chr1	DUP	FAM120A(0;-)	FAM120A(0;-)
5	POOR	chr1	chr1	INV	WNK2(0;-)	WNK2(0;-)
5	POOR	chr1	chr1	INV	NINJ1(0;+)	NINJ1(0;+)
5	POOR	chr1	chr1	INV	CARD19(0;-)	CARD19(0;-)
5	POOR	chr1	chr1	INV	FGD3(268;-)	FGD3(222;-)
5	POOR	chr1	chr1	INV	FGD3(0;-)	FGD3(0;-)
5	POOR	chr1	chr1	INV	BICD2(0;+)	BICD2(0;+)
5	POOR	chr1	chr1	INV	IPPK(833;+)	IPPK(803;+)
5	POOR	chr1	chr1	INV	IPPK(0;+)	IPPK(0;+)
5	POOR	chr1	chr1	INV	CENPP(0;-)	CENPP(0;-)
5	POOR	chr1	chr1	INV	CENPP(0;-),ECM2(0;+)	CENPP(0;-),ECM2(0;+)
5	POOR	chr1	chr1	INS	CENPP(0;-)	CENPP(0;-)
5	POOR	chr1	chr1	INV	CENPP(-65;-),NOL8(891;+)	CENPP(-118;-),NOL8(838;+)
5	POOR	chr1	chr1	INV	IARS1(0;+)	IARS1(0;+)
5	POOR	chr1	chr1	INV	MZF1(0;+)	MZF1(0;+)
5	POOR	chr1	chr1	INV	CHMP2A(0;+)	CHMP2A(0;+)
5	POOR	chr1	chr1	INV	TRIM28(0;-)	TRIM28(0;-)
5	POOR	chr1	chr1	INV	ZBTB45(0;+)	ZBTB45(0;+)
5	POOR	chr1	chr1	INV	ZBTB45(-26;+)	ZBTB45(-91;+)
5	POOR	chr1	chr1	INV	ZNF446(0;-)	ZNF446(0;-)
5	POOR	chr1	chr1	INV	RNF225(886;-)	RNF225(851;-)
5	POOR	chr1	chr1	INV	RNF225(877;-)	RNF225(857;-)
5	POOR	chr1	chr1	INV	RNF225(0;-)	RNF225(0;-)
5	POOR	chr1	chr1	INV	A1BG(0;+)	A1BG(0;+)
5	POOR	chr1	chr1	INV	ZSCAN22(-555;-)	ZSCAN22(-664;-)
5	POOR	chr1	chr1	INV	ZNF329(0;+)	ZNF329(0;+)
5	POOR	chr1	chr1	INV	ZSCAN1(-66;-)	ZSCAN1(-154;-)
5	POOR	chr1	chr1	INV	NA	PRKD2(0;+)
5	POOR	chr1	chr1	INV	ZNF304(0;-)	ZNF304(0;-)
5	POOR	chr1	chr1	INS	ZNF543(0;-)	ZNF543(0;-)
5	POOR	chr1	chr1	INV	PEG3(0;+)	PEG3(0;+)
5	POOR	chr1	chr1	INS	PEG3(0;+)	PEG3(0;+)
5	POOR	chr1	chr1	INV	NA	ZNF331(0;-)
5	POOR	chr1	chr1	INV	ZNF71(0;-)	ZNF71(0;-)
5	POOR	chr1	chr1	INV	ZNF470(0;-)	ZNF470(0;-)
5	POOR	chr1	chr1	INV	ZFP28(0;-)	ZFP28(0;-)
5	POOR	chr1	chr1	INV	ZNF471(0;-)	ZNF471(0;-)
5	POOR	chr1	chr1	INV	ZNF444(0;-),ZNF787(382;+)	ZNF444(0;-),ZNF787(335;+)
5	POOR	chr1	chr1	INV	ZNF444(0;-),ZNF787(0;+)	ZNF444(0;-),ZNF787(0;+)
5	POOR	chr1	chr1	INV	ZNF787(0;+)	ZNF787(0;+)
5	POOR	chr1	chr1	INS	NLRP8(0;-)	NLRP8(0;-)
5	POOR	chr1	chr1	INV	EPN1(0;-)	EPN1(0;-)
5	POOR	chr1	chr1	INV	U2AF2(0;-)	U2AF2(0;-)
5	POOR	chr1	chr1	INV	U2AF2(0;-)	U2AF2(0;-),CCDC106(976;-)
5	POOR	chr1	chr1	INV	U2AF2(0;-),CCDC106(735;-)	U2AF2(0;-),CCDC106(668;-)
5	POOR	chr1	chr1	INV	CCDC106(0;-)	CCDC106(0;-)
5	POOR	chr1	chr1	INV	ZNF784(0;+)	ZNF784(0;+)
5	POOR	chr1	chr1	INV	ZNF865(0;-)	ZNF865(0;-)
5	POOR	chr1	chr1	INV	ZNF579(0;+)	ZNF579(0;+)
5	POOR	chr1	chr1	INV	SBK3(0;+)	SBK3(0;+)
5	POOR	chr1	chr1	INV	C19orf85(0;+)	C19orf85(0;+)
5	POOR	chr1	chr1	INV	ISOC2(0;+)	ISOC2(0;+)
5	POOR	chr1	chr1	INV	RPL28(0;-),SHISA7(0;+)	RPL28(0;-),SHISA7(0;+)
5	POOR	chr1	chr1	INV	RPL28(0;-)	RPL28(0;-)
5	POOR	chr1	chr1	INV	RPL28(0;-),UBE2S(0;+)	RPL28(0;-),UBE2S(0;+)
5	POOR	chr1	chr1	INV	TMEM238(0;+)	TMEM238(0;+)
5	POOR	chr1	chr1	INV	TMEM190(-161;-)	TMEM190(-197;-)
5	POOR	chr1	chr1	INV	TMEM190(-436;-)	TMEM190(-483;-)
5	POOR	chr1	chr1	INV	IL11(0;+)	IL11(0;+)
5	POOR	chr1	chr1	INV	TMEM150B(0;+),U4(555;-)	TMEM150B(0;+),U4(517;-)
5	POOR	chr1	chr1	INV	TNNT1(0;+),BRSK1(0;-)	TNNT1(0;+),BRSK1(0;-)
5	POOR	chr1	chr1	INV	TNNT1(0;+),HSPBP1(0;+)	TNNT1(0;+),HSPBP1(0;+)
5	POOR	chr1	chr1	INV	TNNT1(0;+),PPP6R1(217;+)	TNNT1(0;+),PPP6R1(182;+)
5	POOR	chr1	chr1	INV	TNNT1(0;+),PPP6R1(0;+)	TNNT1(0;+),PPP6R1(0;+)
5	POOR	chr1	chr1	INV	TNNT1(0;+)	TNNT1(0;+)
5	POOR	chr1	chr1	INV	TNNT1(0;+),PTPRH(0;+)	TNNT1(0;+),PTPRH(0;+)
5	POOR	chr1	chr1	INV	PTPRH(-810;+),TNNT1(0;+),SYT5(0;+)	PTPRH(-861;+),TNNT1(0;+),SYT5(0;+)
5	POOR	chr1	chr1	INV	TNNT1(0;+),SYT5(0;+)	TNNT1(0;+),SYT5(0;+)
5	POOR	chr1	chr1	INV	TNNT1(0;+),DNAAF3(0;+)	TNNT1(0;+),DNAAF3(0;+)
5	POOR	chr1	chr1	INV	PPP1R12C(0;+)	PPP1R12C(0;+)
5	POOR	chr1	chr1	INV	PPP1R12C(0;+)	FCGRT(0;-)
5	POOR	chr1	chr1	INV	EPS8L1(0;-)	EPS8L1(0;-)
5	POOR	chr1	chr1	INV	RDH13(0;+)	RDH13(0;+)
5	POOR	chr1	chr1	INV	CDC42EP5(-824;+)	CDC42EP5(-917;+)
5	POOR	chr1	chr1	INV	LENG8(0;-)	LENG8(0;-)
5	POOR	chr1	chr1	INV	TTYH1(0;-)	TTYH1(0;-)
5	POOR	chr1	chr1	INV	TFPT(0;+)	TFPT(0;+)
5	POOR	chr1	chr1	INV	TSEN34(-564;-),TFPT(0;+),MBOAT7(794;+)	TSEN34(-625;-),TFPT(0;+),MBOAT7(733;+)
5	POOR	chr1	chr1	INV	TFPT(0;+),MBOAT7(0;+)	TFPT(0;+),MBOAT7(0;+)
5	POOR	chr1	chr1	INV	TFPT(0;+),LENG1(0;+)	TFPT(0;+),LENG1(0;+)
5	POOR	chr1	chr1	INV	TFPT(0;+),PRPF31(0;-)	TFPT(0;+),PRPF31(0;-)
5	POOR	chr1	chr1	INV	OSCAR(0;+)	OSCAR(0;+)
5	POOR	chr1	chr1	DUP	CACNG6(-308;-)	C19orf84(0;+)
5	POOR	chr1	chr1	INV	CACNG8(0;-)	CACNG8(0;-)
5	POOR	chr1	chr1	INS	PPP2R1A(0;-)	PPP2R1A(0;-)
5	POOR	chr1	chr1	INV	PPP2R1A(0;-)	PPP2R1A(0;-)
5	POOR	chr1	chr1	INV	ZNF615(0;-)	ZNF615(0;-)
5	POOR	chr1	chr1	INV	FPR2(0;-)	FPR2(0;-)
5	POOR	chr1	chr1	INV	HAS1(208;+)	HAS1(91;+)
5	POOR	chr1	chr1	INV	SPACA6(0;-)	SPACA6(0;-)
5	POOR	chr1	chr1	INV	LIM2(0;+)	LIM2(0;+)
5	POOR	chr1	chr1	INV	VSIG10L(0;+)	VSIG10L(0;+)
5	POOR	chr1	chr1	INV	SIGLECL1(0;-)	SIGLECL1(0;-)
5	POOR	chr1	chr1	INV	KLK14(0;+)	KLK14(0;+)
5	POOR	chr1	chr1	INV	KLK14(-690;+)	KLK14(-758;+)
5	POOR	chr1	chr1	INV	KLK11(0;+)	KLK11(0;+)
5	POOR	chr1	chr1	INV	KLK10(143;+)	KLK10(71;+)
5	POOR	chr1	chr1	INV	KLK9(0;+)	KLK9(0;+)
5	POOR	chr1	chr1	DUP	KLK4(0;+),KLK1(0;+)	KLK4(0;+),KLK1(0;+),KLK2(0;-)
5	POOR	chr1	chr1	DUP	KLK4(0;+),KLK1(0;+),KLK2(0;-)	KLK1(0;+),KLK2(0;-)
5	POOR	chr1	chr1	INV	KLK1(0;+)	KLK1(0;+)
5	POOR	chr1	chr1	INV	ACP4(0;-)	ACP4(0;-)
5	POOR	chr1	chr1	INV	SYT3(0;+)	SYT3(0;+)
5	POOR	chr1	chr1	INV	LRRC4B(0;+)	LRRC4B(0;+)
5	POOR	chr1	chr1	INV	EMC10(0;-)	EMC10(0;-)
5	POOR	chr1	chr1	INV	MYBPC2(0;-)	MYBPC2(0;-)
5	POOR	chr1	chr1	INV	POLD1(-591;-),NAPSA(0;+),NR1H2(821;-)	POLD1(-622;-),NAPSA(0;+),NR1H2(790;-)
5	POOR	chr1	chr1	INV	NAPSA(0;+),NR1H2(0;-)	NAPSA(0;+),NR1H2(0;-)
5	POOR	chr1	chr1	INV	MYH14(0;-)	MYH14(0;-)
5	POOR	chr1	chr1	INV	VRK3(0;+)	VRK3(0;+)
5	POOR	chr1	chr1	INV	IL4I1(0;+)	IL4I1(0;+)
5	POOR	chr1	chr1	INV	PNKP(0;+)	PNKP(0;+)
5	POOR	chr1	chr1	INV	PTOV1(0;-)	PTOV1(0;-)
5	POOR	chr1	chr1	INV	PTOV1(-673;-)	PTOV1(-702;-)
5	POOR	chr1	chr1	INV	TSKS(0;+),AP2A1(0;-)	TSKS(0;+),AP2A1(0;-)
5	POOR	chr1	chr1	INV	TSKS(0;+),AP2A1(0;-)	AP2A1(-30;-),TSKS(0;+)
5	POOR	chr1	chr1	INV	CPT1C(0;-)	CPT1C(0;-)
5	POOR	chr1	chr1	INV	ADM5(0;-)	ADM5(0;-)
5	POOR	chr1	chr1	INV	PRMT1(0;-)	PRMT1(0;-)
5	POOR	chr1	chr1	INV	SCAF1(0;-)	SCAF1(0;-)
5	POOR	chr1	chr1	INV	RRAS(616;+)	RRAS(554;+)
5	POOR	chr1	chr1	INV	RRAS(0;+)	RRAS(0;+)
5	POOR	chr1	chr1	INV	NOSIP(0;+)	NOSIP(0;+)
5	POOR	chr1	chr1	INV	RCN3(0;-)	RCN3(0;-)
5	POOR	chr1	chr1	INV	FLT3LG(-695;-)	FLT3LG(-750;-)
5	POOR	chr1	chr1	INV	ALDH16A1(0;-)	ALDH16A1(0;-)
5	POOR	chr1	chr1	INV	PIH1D1(0;+)	PIH1D1(0;+)
5	POOR	chr1	chr1	INV	SLC17A7(0;+)	SLC17A7(0;+)
5	POOR	chr1	chr1	INV	SLC17A7(-985;+),GFY(218;-)	GFY(194;-)
5	POOR	chr1	chr1	INV	KASH5(0;-)	KASH5(0;-)
5	POOR	chr1	chr1	INV	DKKL1(0;-)	DKKL1(0;-)
5	POOR	chr1	chr1	INV	SNRNP70(0;-),TEAD2(0;+)	SNRNP70(0;-),TEAD2(0;+)
5	POOR	chr1	chr1	INV	SNRNP70(0;-),TEAD2(0;+),CD37(695;-)	SNRNP70(0;-),TEAD2(0;+),CD37(619;-)
5	POOR	chr1	chr1	INV	SNRNP70(0;-)	SNRNP70(0;-)
5	POOR	chr1	chr1	INV	SNRNP70(0;-),TRPM4(0;-)	SNRNP70(0;-),TRPM4(0;-)
5	POOR	chr1	chr1	INV	HRC(-605;+),SNRNP70(0;-)	HRC(-638;+),SNRNP70(0;-)
5	POOR	chr1	chr1	INV	SNRNP70(0;-),U6(819;-)	SNRNP70(0;-),U6(789;-)
5	POOR	chr1	chr1	INV	SNRNP70(0;-),PPFIA3(0;-)	PPFIA3(-408;-),SNRNP70(0;-),LIN7B(751;-)
5	POOR	chr1	chr1	INV	PPFIA3(-352;-),SNRNP70(0;-),LIN7B(807;-)	PPFIA3(-405;-),SNRNP70(0;-),LIN7B(754;-)
5	POOR	chr1	chr1	INV	RUVBL2(687;-)	RUVBL2(659;-)
5	POOR	chr1	chr1	INV	RUVBL2(0;-)	RUVBL2(0;-)
5	POOR	chr1	chr1	DUP	RUVBL2(0;-),GYS1(902;+)	RUVBL2(0;-),GYS1(679;+)
5	POOR	chr1	chr1	INV	RUVBL2(-149;-),GYS1(459;+)	RUVBL2(-189;-),GYS1(419;+)
5	POOR	chr1	chr1	INV	BAX(0;-)	BAX(0;-)
5	POOR	chr1	chr1	INV	DHDH(0;-)	DHDH(0;-)
5	POOR	chr1	chr1	INV	TULP2(0;+)	TULP2(0;+)
5	POOR	chr1	chr1	INV	PLEKHA4(0;+)	PLEKHA4(0;+)
5	POOR	chr1	chr1	INV	PLEKHA4(-16;+),HSD17B14(241;+)	PLEKHA4(-76;+),HSD17B14(181;+)
5	POOR	chr1	chr1	INV	HSD17B14(0;+)	HSD17B14(0;+)
5	POOR	chr1	chr1	INV	BCAT2(0;+)	BCAT2(0;+)
5	POOR	chr1	chr1	INV	BCAT2(-726;+)	NA
5	POOR	chr1	chr1	INV	BCAT2(-882;+)	NA
5	POOR	chr1	chr1	INV	RASIP1(0;+)	RASIP1(0;+)
5	POOR	chr1	chr1	INV	RASIP1(-415;+)	RASIP1(-473;+),MAMSTR(979;+)
5	POOR	chr1	chr1	INV	MAMSTR(0;+)	MAMSTR(0;+)
5	POOR	chr1	chr1	INV	NTN5(0;+)	NTN5(0;+)
5	POOR	chr1	chr1	INV	DBP(0;+)	DBP(0;+)
5	POOR	chr1	chr1	INV	SPHK2(0;-)	SPHK2(0;-)
5	POOR	chr1	chr1	INV	FAM83E(0;+)	FAM83E(0;+)
5	POOR	chr1	chr1	INV	GRWD1(0;-)	GRWD1(0;-)
5	POOR	chr1	chr1	INV	GRIN2D(0;-)	GRIN2D(0;-)
5	POOR	chr1	chr1	INV	TMEM143(211;+)	TMEM143(181;+)
5	POOR	chr1	chr1	INV	TMEM143(171;+)	TMEM143(90;+)
5	POOR	chr1	chr1	INS	ODAD1(0;+)	ODAD1(0;+)
5	POOR	chr1	chr1	INV	ZSWIM9(0;-)	ZSWIM9(0;-)
5	POOR	chr1	chr1	INV	LIG1(0;+)	LIG1(0;+)
5	POOR	chr1	chr1	INV	LIG1(-153;+)	LIG1(-186;+)
5	POOR	chr1	chr1	INS	ELSPBP1(0;-)	ELSPBP1(0;-)
5	POOR	chr1	chr1	INV	CRX(0;+)	CRX(0;+)
5	POOR	chr1	chr1	INV	NOP53(-404;-)	NOP53(-449;-)
5	POOR	chr1	chr1	INV	EHD2(0;-)	EHD2(0;-)
5	POOR	chr1	chr1	INS	EHD2(0;-)	EHD2(0;-)
5	POOR	chr1	chr1	INV	ZNF541(0;+)	ZNF541(0;+)
5	POOR	chr1	chr1	INV	NAPA(0;+)	NAPA(0;+)
5	POOR	chr1	chr1	INV	NAPA(0;+),DHX34(0;-)	NAPA(0;+),DHX34(0;-)
5	POOR	chr1	chr1	INV	DHX34(0;-),KPTN(0;+)	DHX34(0;-),KPTN(0;+)
5	POOR	chr1	chr1	INV	DHX34(0;-),SLC8A2(26;+)	DHX34(0;-),SLC8A2(0;+)
5	POOR	chr1	chr1	INV	DHX34(0;-),SLC8A2(0;+)	DHX34(0;-),SLC8A2(0;+)
5	POOR	chr1	chr1	INV	DHX34(0;-)	DHX34(0;-)
5	POOR	chr1	chr1	INV	DHX34(0;-),MEIS3(0;+)	DHX34(0;-),MEIS3(0;+)
5	POOR	chr1	chr1	INV	C5AR1(-57;-)	C5AR1(-136;-)
5	POOR	chr1	chr1	INV	CCDC9(0;-)	CCDC9(0;-)
5	POOR	chr1	chr1	INV	BBC3(0;+)	BBC3(0;+)
5	POOR	chr1	chr1	INV	BBC3(-486;+),SAE1(0;-)	BBC3(-515;+),SAE1(0;-)
5	POOR	chr1	chr1	INV	SAE1(0;-)	SAE1(0;-)
5	POOR	chr1	chr1	INV	SAE1(0;-),ZC3H4(0;+)	SAE1(0;-),ZC3H4(0;+)
5	POOR	chr1	chr1	INV	ZC3H4(0;+)	ZC3H4(0;+)
5	POOR	chr1	chr1	DUP	NPAS1(0;-)	RHPN2(0;+)
5	POOR	chr1	chr1	INV	NPAS1(0;-),TMEM160(0;+)	NPAS1(0;-),TMEM160(0;+)
5	POOR	chr1	chr1	INV	ARHGAP35(277;-)	ARHGAP35(247;-)
5	POOR	chr1	chr1	INV	ARHGAP35(0;-)	ARHGAP35(0;-)
5	POOR	chr1	chr1	INV	AP2S1(0;+)	AP2S1(0;+)
5	POOR	chr1	chr1	INV	SLC1A5(0;+)	SLC1A5(0;+)
5	POOR	chr1	chr1	INV	FKRP(0;-)	FKRP(0;-)
5	POOR	chr1	chr1	INV	FKRP(0;-),STRN4(0;+)	FKRP(0;-),STRN4(0;+)
5	POOR	chr1	chr1	INV	STRN4(0;+)	STRN4(0;+)
5	POOR	chr1	chr1	INV	STRN4(-6;+)	STRN4(-50;+)
5	POOR	chr1	chr1	INV	STRN4(-405;+)	STRN4(-449;+)
5	POOR	chr1	chr1	INV	STRN4(-719;+)	STRN4(-772;+)
5	POOR	chr1	chr1	INV	PRKD2(877;+)	PRKD2(815;+)
5	POOR	chr1	chr1	INV	PRKD2(0;+),DACT3(0;+)	PRKD2(0;+),DACT3(0;+)
5	POOR	chr1	chr1	INV	PRKD2(0;+),GNG8(466;+)	PRKD2(0;+),GNG8(445;+)
5	POOR	chr1	chr1	INV	PTGIR(-62;+),PRKD2(0;+)	PTGIR(-109;+),PRKD2(0;+)
5	POOR	chr1	chr1	INV	PPP5C(0;-)	PPP5C(0;-)
5	POOR	chr1	chr1	INV	HIF3A(0;-)	HIF3A(0;-)
5	POOR	chr1	chr1	INV	HIF3A(-110;-)	HIF3A(-197;-)
5	POOR	chr1	chr1	INV	PGLYRP1(-686;+),CCDC61(0;-)	PGLYRP1(-720;+),CCDC61(0;-)
5	POOR	chr1	chr1	INV	NOVA2(0;+)	NOVA2(0;+)
5	POOR	chr1	chr1	INV	MYPOP(532;+)	MYPOP(504;+)
5	POOR	chr1	chr1	INV	MYPOP(0;+)	MYPOP(0;+)
5	POOR	chr1	chr1	INV	FOXA3(-118;-),SYMPK(894;+)	FOXA3(-168;-),SYMPK(844;+)
5	POOR	chr1	chr1	INV	SYMPK(0;+)	SYMPK(0;+)
5	POOR	chr1	chr1	INV	RSPH6A(0;+)	RSPH6A(0;+)
5	POOR	chr1	chr1	INV	DMWD(0;+)	DMWD(0;+)
5	POOR	chr1	chr1	INV	DMPK(0;+)	DMPK(0;+)
5	POOR	chr1	chr1	INV	SIX5(0;+)	SIX5(0;+)
5	POOR	chr1	chr1	INV	MEIOSIN(0;-)	MEIOSIN(0;-)
5	POOR	chr1	chr1	INV	FBXO46(0;+)	FBXO46(0;+)
5	POOR	chr1	chr1	INV	FBXO46(-279;+)	FBXO46(-318;+)
5	POOR	chr1	chr1	INV	QPCTL(0;-),SNRPD2(968;+)	QPCTL(0;-),SNRPD2(929;+)
5	POOR	chr1	chr1	INV	SNRPD2(0;+)	SNRPD2(0;+)
5	POOR	chr1	chr1	INV	EML2(0;+)	EML2(0;+)
5	POOR	chr1	chr1	INV	EML2(0;+),OPA3(0;+)	EML2(0;+),OPA3(0;+)
5	POOR	chr1	chr1	INS	EML2(0;+),OPA3(0;+)	EML2(0;+),OPA3(0;+)
5	POOR	chr1	chr1	INV	EML2(-499;+),VASP(0;-)	EML2(-535;+),VASP(0;-)
5	POOR	chr1	chr1	INV	PPM1N(0;-),RTN2(583;+)	PPM1N(0;-),RTN2(536;+)
5	POOR	chr1	chr1	INV	PPM1N(0;-),RTN2(516;+)	PPM1N(0;-),RTN2(473;+)
5	POOR	chr1	chr1	INV	RTN2(0;+)	RTN2(0;+)
5	POOR	chr1	chr1	INV	FOSB(0;-)	FOSB(0;-)
5	POOR	chr1	chr1	INV	PPP1R13L(436;+)	PPP1R13L(343;+)
5	POOR	chr1	chr1	INV	CKM(0;+)	CKM(0;+)
5	POOR	chr1	chr1	INV	CKM(0;+),MARK4(0;-)	CKM(0;+),MARK4(0;-)
5	POOR	chr1	chr1	INV	CKM(0;+),EXOC3L2(0;+)	CKM(0;+),EXOC3L2(0;+)
5	POOR	chr1	chr1	INV	BLOC1S3(-906;-),CKM(0;+),TRAPPC6A(150;+)	BLOC1S3(-926;-),CKM(0;+),TRAPPC6A(130;+)
5	POOR	chr1	chr1	INV	CKM(0;+),TRAPPC6A(0;+)	CKM(0;+),TRAPPC6A(0;+)
5	POOR	chr1	chr1	INV	TRAPPC6A(-475;+),CKM(0;+)	TRAPPC6A(-544;+),CKM(0;+)
5	POOR	chr1	chr1	INV	CKM(-584;+),NKPD1(0;+)	CKM(-625;+),NKPD1(0;+)
5	POOR	chr1	chr1	INV	NKPD1(0;+)	NKPD1(0;+)
5	POOR	chr1	chr1	INV	PPP1R37(0;-)	PPP1R37(0;-)
5	POOR	chr1	chr1	INV	PPP1R37(0;-)	PEPD(0;+)
5	POOR	chr1	chr1	INV	ZNF296(0;+)	ZNF296(0;+)
5	POOR	chr1	chr1	INV	CLASRP(0;-)	CLASRP(0;-)
5	POOR	chr1	chr1	INV	CLASRP(-919;-),RELB(544;-)	CLASRP(-954;-),RELB(509;-)
5	POOR	chr1	chr1	INV	RELB(0;-)	RELB(0;-)
5	POOR	chr1	chr1	INV	CLPTM1(716;-)	CLPTM1(691;-)
5	POOR	chr1	chr1	INV	CLPTM1(0;-)	CLPTM1(0;-)
5	POOR	chr1	chr1	INV	APOC1(0;-)	APOC1(0;-)
5	POOR	chr1	chr1	INV	APOC1(0;-),APOE(0;-)	APOC1(0;-),APOE(0;-)
5	POOR	chr1	chr1	INV	APOC1(0;-),TOMM40(496;-)	APOC1(0;-),TOMM40(429;-)
5	POOR	chr1	chr1	INV	APOC1(0;-),TOMM40(0;-)	APOC1(0;-),TOMM40(0;-)
5	POOR	chr1	chr1	INV	APOC1(0;-),BCAM(0;-)	APOC1(0;-),BCAM(0;-)
5	POOR	chr1	chr1	INV	APOC1(0;-),CBLC(0;-)	APOC1(0;-),CBLC(0;-)
5	POOR	chr1	chr1	DUP	APOC1(0;-),CBLC(0;-)	APOC1(0;-),CBLC(0;-)
5	POOR	chr1	chr1	INV	APOC1(0;-),BCL3(0;-)	APOC1(0;-),BCL3(0;-)
5	POOR	chr1	chr1	INV	BCL3(0;-)	BCL3(0;-)
5	POOR	chr1	chr1	INV	CEACAM16(0;-)	CEACAM16(0;-)
5	POOR	chr1	chr1	INV	ZNF180(0;+)	ZNF180(0;+)
5	POOR	chr1	chr1	INV	ZNF180(0;+),PVR(0;-)	ZNF180(0;+),PVR(0;-)
5	POOR	chr1	chr1	INV	ZNF180(0;+),CEACAM20(0;+)	ZNF180(0;+),CEACAM20(0;+)
5	POOR	chr1	chr1	INV	ZNF229(0;+)	ZNF229(0;+)
5	POOR	chr1	chr1	INV	ZNF285(0;+)	ZNF285(0;+)
5	POOR	chr1	chr1	INV	ZNF235(0;+)	ZNF235(0;+)
5	POOR	chr1	chr1	INS	ZNF283(0;-)	ZNF283(0;-)
5	POOR	chr1	chr1	INV	ZNF283(0;-),KCNN4(0;+)	ZNF283(0;-),KCNN4(0;+)
5	POOR	chr1	chr1	INV	SMG9(0;+)	SMG9(0;+)
5	POOR	chr1	chr1	INV	ETHE1(0;+)	ETHE1(0;+)
5	POOR	chr1	chr1	INV	ETHE1(0;+),PLAUR(0;+)	ETHE1(0;+),PLAUR(0;+)
5	POOR	chr1	chr1	INV	XRCC1(-89;+),ETHE1(0;+)	XRCC1(-118;+),ETHE1(0;+)
5	POOR	chr1	chr1	INV	PHLDB3(0;+)	PHLDB3(0;+)
5	POOR	chr1	chr1	INV	LYPD3(0;+)	LYPD3(0;+)
5	POOR	chr1	chr1	INV	CD177(0;+)	CD177(0;+)
5	POOR	chr1	chr1	DUP	NA	CEACAM28(0;+)
5	POOR	chr1	chr1	DUP	CEACAM28(0;+)	CEACAM28(0;+)
5	POOR	chr1	chr1	INV	CEACAM28(0;+)	NA
5	POOR	chr1	chr1	INV	CEACAM28(0;+)	CEACAM28(0;+)
5	POOR	chr1	chr1	INS	CEACAM28(0;+)	CEACAM28(0;+)
5	POOR	chr1	chr1	INS	CXCL17(0;+)	CXCL17(0;+)
5	POOR	chr1	chr1	INV	LIPE(0;+)	LIPE(0;+)
5	POOR	chr1	chr1	INV	CNFN(0;+)	CNFN(0;+)
5	POOR	chr1	chr1	INV	PAFAH1B3(79;+),TMEM145(556;-)	PAFAH1B3(20;+),TMEM145(497;-)
5	POOR	chr1	chr1	INV	PAFAH1B3(0;+)	PAFAH1B3(0;+)
5	POOR	chr1	chr1	INV	CIC(0;-)	CIC(0;-)
5	POOR	chr1	chr1	INV	CIC(0;-),GSK3A(0;+)	CIC(0;-),GSK3A(0;+)
5	POOR	chr1	chr1	INS	CIC(0;-),GSK3A(0;+)	CIC(0;-),GSK3A(0;+)
5	POOR	chr1	chr1	INV	CIC(-958;-),GSK3A(0;+)	CIC(-981;-),GSK3A(0;+)
5	POOR	chr1	chr1	INV	GSK3A(0;+),ERF(0;+)	GSK3A(0;+),ERF(0;+)
5	POOR	chr1	chr1	INV	DEDD2(0;+)	DEDD2(0;+)
5	POOR	chr1	chr1	INV	NA	POU2F2(980;+)
5	POOR	chr1	chr1	INV	POU2F2(0;+)	POU2F2(0;+)
5	POOR	chr1	chr1	INS	POU2F2(0;+)	POU2F2(0;+)
5	POOR	chr1	chr1	INV	POU2F2(0;+),GRIK5(0;+)	POU2F2(0;+),GRIK5(0;+)
5	POOR	chr1	chr1	INV	ATP1A3(0;+)	ATP1A3(0;+)
5	POOR	chr1	chr1	INV	RABAC1(9;+)	RABAC1(0;+)
5	POOR	chr1	chr1	INV	CD79A(0;-)	CD79A(0;-)
5	POOR	chr1	chr1	INV	ERICH4(0;-)	ERICH4(0;-)
5	POOR	chr1	chr1	INV	EXOSC5(158;+)	EXOSC5(128;+)
5	POOR	chr1	chr1	INV	EXOSC5(87;+)	EXOSC5(48;+)
5	POOR	chr1	chr1	INV	EXOSC5(0;+)	EXOSC5(0;+)
5	POOR	chr1	chr1	INV	TGFB1(0;+)	TGFB1(0;+)
5	POOR	chr1	chr1	INV	CCDC97(0;-)	CCDC97(0;-)
5	POOR	chr1	chr1	INS	CYP2A7(0;+)	CYP2A7(0;+)
5	POOR	chr1	chr1	INV	CYP2F1(0;+)	CYP2F1(0;+)
5	POOR	chr1	chr1	INV	EGLN2(0;-)	EGLN2(0;-)
5	POOR	chr1	chr1	INV	ITPKC(0;-)	ITPKC(0;-)
5	POOR	chr1	chr1	INV	ITPKC(-64;-)	ITPKC(-85;-)
5	POOR	chr1	chr1	INV	ITPKC(-282;-)	ITPKC(-317;-)
5	POOR	chr1	chr1	INV	COQ8B(0;+)	COQ8B(0;+)
5	POOR	chr1	chr1	INV	LTBP4(0;-)	LTBP4(0;-)
5	POOR	chr1	chr1	INV	SHKBP1(0;-)	SHKBP1(0;-)
5	POOR	chr1	chr1	INV	SHKBP1(-809;-)	SHKBP1(-891;-)
5	POOR	chr1	chr1	INV	SPTBN4(0;-)	SPTBN4(0;-)
5	POOR	chr1	chr1	INV	BLVRB(265;+)	BLVRB(188;+)
5	POOR	chr1	chr1	INV	BLVRB(0;+)	BLVRB(0;+)
5	POOR	chr1	chr1	INV	SERTAD3(-531;+)	PDCD2L(0;-)
5	POOR	chr1	chr1	INV	SERTAD3(-553;+)	PDCD2L(0;-)
5	POOR	chr1	chr1	INV	PRX(0;+)	PRX(-37;+)
5	POOR	chr1	chr1	INV	HIPK4(0;+)	HIPK4(0;+)
5	POOR	chr1	chr1	INV	PLD3(0;-)	PLD3(0;-)
5	POOR	chr1	chr1	INV	C1H19orf47(124;+)	C1H19orf47(90;+)
5	POOR	chr1	chr1	INV	C1H19orf47(0;+)	C1H19orf47(0;+)
5	POOR	chr1	chr1	INV	AKT2(0;+)	AKT2(0;+)
5	POOR	chr1	chr1	INV	PSMC4(-152;-)	PSMC4(-186;-)
5	POOR	chr1	chr1	INV	DYRK1B(0;+)	DYRK1B(0;+)
5	POOR	chr1	chr1	INS	DYRK1B(0;+)	DYRK1B(0;+)
5	POOR	chr1	chr1	INV	DYRK1B(0;+),TIMM50(0;-)	DYRK1B(0;+),TIMM50(0;-)
5	POOR	chr1	chr1	INV	DYRK1B(0;+),SUPT5H(0;-)	DYRK1B(0;+),SUPT5H(0;-)
5	POOR	chr1	chr1	INS	DYRK1B(0;+),SUPT5H(0;-)	DYRK1B(0;+),SUPT5H(0;-)
5	POOR	chr1	chr1	INV	DYRK1B(0;+),ZFP36(0;-)	DYRK1B(0;+),ZFP36(0;-)
5	POOR	chr1	chr1	INV	ZFP36(-124;-),DYRK1B(0;+)	ZFP36(-210;-),DYRK1B(0;+)
5	POOR	chr1	chr1	INV	ZFP36(-135;-),DYRK1B(0;+)	ZFP36(-186;-),DYRK1B(0;+)
5	POOR	chr1	chr1	INV	DYRK1B(0;+)	DYRK1B(0;+),MED29(985;-)
5	POOR	chr1	chr1	INV	PAF1(-367;+),SAMD4B(0;-)	PAF1(-408;+),SAMD4B(0;-)
5	POOR	chr1	chr1	INV	SAMD4B(0;-)	SAMD4B(0;-)
5	POOR	chr1	chr1	INV	GMFG(0;+)	GMFG(0;+)
5	POOR	chr1	chr1	INV	LRFN1(0;+)	LRFN1(0;+)
5	POOR	chr1	chr1	INV	NCCRP1(0;-)	NCCRP1(0;-)
5	POOR	chr1	chr1	INV	NCCRP1(-558;-)	NCCRP1(-594;-)
5	POOR	chr1	chr1	INV	PAK4(0;-)	PAK4(0;-)
5	POOR	chr1	chr1	INV	ACP7(290;-)	ACP7(246;-)
5	POOR	chr1	chr1	INV	FBXO27(0;+)	FBXO27(0;+)
5	POOR	chr1	chr1	INV	FBXO17(180;+)	FBXO17(0;+)
5	POOR	chr1	chr1	INV	NFKBIB(0;-)	NFKBIB(0;-)
5	POOR	chr1	chr1	INV	SIRT2(0;+)	SIRT2(0;+)
5	POOR	chr1	chr1	INV	HNRNPL(352;+)	HNRNPL(311;+)
5	POOR	chr1	chr1	INV	HNRNPL(0;+)	HNRNPL(0;+)
5	POOR	chr1	chr1	INV	LGALS4(0;+)	LGALS4(0;+)
5	POOR	chr1	chr1	INV	ACTN4(0;-)	ACTN4(0;-)
5	POOR	chr1	chr1	INV	EIF3K(0;-)	EIF3K(0;-)
5	POOR	chr1	chr1	INV	EIF3K(0;-),MAP4K1(777;+)	EIF3K(0;-),MAP4K1(755;+)
5	POOR	chr1	chr1	INV	RYR1(0;-)	RYR1(0;-)
5	POOR	chr1	chr1	INV	RYR1(-219;-)	RYR1(-264;-)
5	POOR	chr1	chr1	INV	RASGRP4(0;+)	RASGRP4(0;+)
5	POOR	chr1	chr1	INV	FAM98C(0;-)	FAM98C(0;-)
5	POOR	chr1	chr1	INV	PSMD8(0;-)	PSMD8(0;-)
5	POOR	chr1	chr1	INV	PSMD8(0;-),GGN(256;+)	PSMD8(0;-),GGN(221;+)
5	POOR	chr1	chr1	INV	PSMD8(0;-),GGN(0;+)	PSMD8(0;-),GGN(0;+)
5	POOR	chr1	chr1	INV	PSMD8(0;-),CATSPERG(0;-)	PSMD8(0;-),CATSPERG(0;-)
5	POOR	chr1	chr1	INV	KCNK6(-505;-),PSMD8(0;-)	KCNK6(-554;-),PSMD8(0;-)
5	POOR	chr1	chr1	INV	SPINT2(0;-)	SPINT2(0;-)
5	POOR	chr1	chr1	INV	PPP1R14A(642;+)	PPP1R14A(614;+)
5	POOR	chr1	chr1	INV	DPF1(583;+)	DPF1(511;+)
5	POOR	chr1	chr1	INV	DPF1(116;+)	DPF1(0;+)
5	POOR	chr1	chr1	INV	DPF1(0;+)	DPF1(0;+)
5	POOR	chr1	chr1	INV	SIPA1L3(0;-)	SIPA1L3(0;-)
5	POOR	chr1	chr1	INV	U6(-322;-)	U6(-376;-)
5	POOR	chr1	chr1	INV	ZNF570(911;+)	ZNF570(888;+)
5	POOR	chr1	chr1	INV	ZNF793(0;+)	ZNF793(0;+)
5	POOR	chr1	chr1	INV	ZFP14(0;-)	ZFP14(0;-)
5	POOR	chr1	chr1	INS	ZNF567(0;+)	ZNF567(0;+)
5	POOR	chr1	chr1	INV	CAPNS1(-68;-)	CAPNS1(-154;-)
5	POOR	chr1	chr1	INV	CAPNS1(-95;-)	CAPNS1(-172;-)
5	POOR	chr1	chr1	INV	WDR62(0;-),THAP8(867;+)	WDR62(0;-),THAP8(831;+)
5	POOR	chr1	chr1	INV	WDR62(-815;-),THAP8(0;+)	WDR62(-855;-),THAP8(0;+)
5	POOR	chr1	chr1	INV	CLIP3(0;+)	CLIP3(0;+)
5	POOR	chr1	chr1	INV	SDHAF1(0;-)	SDHAF1(0;-)
5	POOR	chr1	chr1	INV	APLP1(0;-),NFKBID(0;+)	APLP1(0;-),NFKBID(0;+)
5	POOR	chr1	chr1	INS	APLP1(0;-)	APLP1(0;-)
5	POOR	chr1	chr1	INV	APLP1(0;-)	APLP1(0;-)
5	POOR	chr1	chr1	INV	KIRREL2(0;-)	KIRREL2(0;-)
5	POOR	chr1	chr1	INV	PRODH2(0;+)	PRODH2(0;+)
5	POOR	chr1	chr1	INV	PRODH2(0;+),ARHGAP33(0;-)	PRODH2(0;+),ARHGAP33(0;-)
5	POOR	chr1	chr1	INV	PRODH2(0;+),HSPB6(0;+)	PRODH2(0;+),HSPB6(0;+)
5	POOR	chr1	chr1	INV	PRODH2(0;+),LIN37(0;-)	PRODH2(0;+),LIN37(0;-)
5	POOR	chr1	chr1	INV	PRODH2(0;+),IGFLR1(0;+),KMT2B(0;-)	PRODH2(0;+),IGFLR1(0;+),KMT2B(0;-)
5	POOR	chr1	chr1	INV	PRODH2(0;+),KMT2B(0;-)	PRODH2(0;+),KMT2B(0;-)
5	POOR	chr1	chr1	INV	ETV2(0;-)	ETV2(0;-)
5	POOR	chr1	chr1	INV	HAUS5(0;-)	HAUS5(0;-)
5	POOR	chr1	chr1	INV	ATP4A(0;+)	ATP4A(0;+)
5	POOR	chr1	chr1	INV	TMEM147(-128;-),GAPDHS(123;-)	TMEM147(-185;-),GAPDHS(66;-)
5	POOR	chr1	chr1	INV	GAPDHS(0;-)	GAPDHS(0;-)
5	POOR	chr1	chr1	INV	DMKN(0;+)	DMKN(0;+)
5	POOR	chr1	chr1	INV	FFAR2(0;-)	FFAR2(0;-)
5	POOR	chr1	chr1	INV	FXYD5(743;-)	FXYD5(701;-)
5	POOR	chr1	chr1	INS	FXYD5(0;-)	FXYD5(0;-)
5	POOR	chr1	chr1	INV	FXYD5(0;-)	FXYD5(0;-)
5	POOR	chr1	chr1	INV	FXYD5(0;-),CD22(0;-)	FXYD5(0;-),CD22(0;-)
5	POOR	chr1	chr1	INV	FXYD5(0;-),MAG(0;-)	FXYD5(0;-),MAG(0;-)
5	POOR	chr1	chr1	INV	FXYD5(0;-),USF2(0;-)	FXYD5(0;-),USF2(0;-)
5	POOR	chr1	chr1	INV	FXYD5(0;-),USF2(0;-),LSR(0;-)	FXYD5(0;-),USF2(0;-),LSR(0;-)
5	POOR	chr1	chr1	INV	FXYD1(-917;-)	FXYD1(-962;-)
5	POOR	chr1	chr1	INV	LGI4(0;+)	LGI4(0;+)
5	POOR	chr1	chr1	INV	FXYD3(0;-)	FXYD3(0;-)
5	POOR	chr1	chr1	INV	HPN(0;-)	HPN(0;-)
5	POOR	chr1	chr1	INV	HPN(0;-)	HPN(-32;-)
5	POOR	chr1	chr1	INV	SCN1B(0;-)	SCN1B(0;-)
5	POOR	chr1	chr1	INV	GRAMD1A(0;-)	GRAMD1A(0;-)
5	POOR	chr1	chr1	INV	ZNF599(0;-)	ZNF599(0;-)
5	POOR	chr1	chr1	INV	UBA2(-122;-)	UBA2(-160;-)
5	POOR	chr1	chr1	INV	PDCD2L(-12;-)	PDCD2L(-50;-)
5	POOR	chr1	chr1	INV	GPI(0;-)	GPI(0;-)
5	POOR	chr1	chr1	INV	GARRE1(0;-)	GARRE1(0;-)
5	POOR	chr1	chr1	INV	KCTD15(637;-)	KCTD15(600;-)
5	POOR	chr1	chr1	INV	KCTD15(0;-)	KCTD15(0;-)
5	POOR	chr1	chr1	INV	KCTD15(-214;-)	KCTD15(-246;-)
5	POOR	chr1	chr1	INV	CHST8(0;-)	CHST8(0;-)
5	POOR	chr1	chr1	INV	PEPD(0;+)	PEPD(0;+)
5	POOR	chr1	chr1	DUP	PEPD(0;+)	PEPD(0;+)
5	POOR	chr1	chr1	INV	SLC7A10(81;+)	SLC7A10(25;+)
5	POOR	chr1	chr1	INV	SLC7A10(0;+)	SLC7A10(0;+)
5	POOR	chr1	chr1	INV	LRP3(0;-)	LRP3(0;-)
5	POOR	chr1	chr1	INV	LRP3(-168;-)	LRP3(-207;-)
5	POOR	chr1	chr1	INV	WDR88(206;-)	WDR88(171;-)
5	POOR	chr1	chr1	INV	WDR88(0;-)	WDR88(0;-)
5	POOR	chr1	chr1	INV	WDR88(-92;-)	WDR88(-113;-)
5	POOR	chr1	chr1	INV	RHPN2(0;+)	RHPN2(0;+)
5	POOR	chr1	chr1	INS	RHPN2(0;+)	RHPN2(0;+)
5	POOR	chr1	chr1	INV	FAAP24(0;-),CEP89(433;+)	FAAP24(0;-),CEP89(388;+)
5	POOR	chr1	chr1	INV	CEP89(0;+)	CEP89(0;+)
5	POOR	chr1	chr1	INS	CEP89(0;+)	CEP89(0;+)
5	POOR	chr1	chr1	INV	CEP89(-179;+)	CEP89(-220;+)
5	POOR	chr1	chr1	INV	CEP89(-419;+)	CEP89(-472;+)
5	POOR	chr1	chr1	INV	SLC7A9(0;+)	SLC7A9(0;+)
5	POOR	chr1	chr1	INV	TDRD12(271;-)	TDRD12(239;-)
5	POOR	chr1	chr1	INV	TDRD12(0;-)	TDRD12(0;-)
5	POOR	chr1	chr1	INS	TDRD12(0;-)	TDRD12(0;-)
5	POOR	chr1	chr1	INV	RGS9BP(0;-)	RGS9BP(0;-)
5	POOR	chr1	chr1	INS	ANKRD27(0;+)	ANKRD27(0;+)
5	POOR	chr1	chr1	INV	ANKRD27(0;+)	ANKRD27(0;+)
5	POOR	chr1	chr1	INV	PDCD5(0;-)	PDCD5(0;-)
5	POOR	chr1	chr1	INV	TSHZ3(0;+)	TSHZ3(0;+)
5	POOR	chr1	chr1	INV	ZNF536(0;-)	NA
5	POOR	chr1	chr1	INV	ZNF536(0;-)	ZNF536(0;-)
5	POOR	chr1	chr1	INS	ZNF536(0;-)	ZNF536(0;-)
5	POOR	chr1	chr1	DUP	ZNF536(0;-)	ZNF536(0;-)
5	POOR	chr1	chr1	INV	ZNF536(-423;-)	ZNF536(-463;-)
5	POOR	chr1	chr1	INV	URI1(0;-)	URI1(0;-)
5	POOR	chr1	chr1	DUP	C1H19orf12(0;+)	NA
5	POOR	chr1	chr1	INV	PLEKHF1(0;-)	PLEKHF1(0;-)
5	POOR	chr1	chr1	DUP	POP4(-128;-)	NA
5	POOR	chr1	chr1	INV	POP4(-174;-)	NA
5	POOR	chr1	chr1	INV	VSTM2B(0;-)	VSTM2B(0;-)
5	POOR	chr1	chr1	DUP	VSTM2B(0;-)	VSTM2B(0;-)
5	POOR	chr10	chr10	INV	ITGA7(0;-)	ITGA7(0;-)
5	POOR	chr10	chr10	INV	CD63(0;-)	CD63(0;-)
5	POOR	chr10	chr10	INV	SARNP(0;-)	NA
5	POOR	chr10	chr10	INV	PYM1(-368;-)	PYM1(-451;-)
5	POOR	chr10	chr10	INV	PYM1(-386;-)	PYM1(-444;-)
5	POOR	chr10	chr10	INV	PYM1(-624;-)	PYM1(-668;-)
5	POOR	chr10	chr10	INV	CDK2(0;+)	CDK2(0;+)
5	POOR	chr10	chr10	INV	SUOX(28;+)	SUOX(0;+)
5	POOR	chr10	chr10	INV	SUOX(0;+)	SUOX(0;+)
5	POOR	chr10	chr10	INV	ERBB3(655;+)	ERBB3(577;+)
5	POOR	chr10	chr10	INV	ERBB3(0;+)	ERBB3(0;+)
5	POOR	chr10	chr10	INV	ESYT1(370;+)	ESYT1(0;+)
5	POOR	chr10	chr10	INV	SMARCC2(0;-)	SMARCC2(0;-)
5	POOR	chr10	chr10	INV	ANKRD52(0;-),COQ10A(0;+)	ANKRD52(0;-),COQ10A(0;+)
5	POOR	chr10	chr10	INV	ANKRD52(-879;-),COQ10A(0;+)	ANKRD52(-943;-),COQ10A(0;+)
5	POOR	chr10	chr10	INV	CS(0;-)	CS(0;-)
5	POOR	chr10	chr10	INV	CS(0;-)	CS(-30;-)
5	POOR	chr10	chr10	INV	TIMELESS(0;-)	TIMELESS(0;-)
5	POOR	chr10	chr10	INV	MIP(262;-)	MIP(227;-)
5	POOR	chr10	chr10	INV	SPRYD4(0;+),GLS2(580;-)	SPRYD4(0;+),GLS2(544;-)
5	POOR	chr10	chr10	DUP	RBMS2(0;+)	RBMS2(0;+)
5	POOR	chr10	chr10	INV	RBMS2(0;+)	RBMS2(0;+)
5	POOR	chr10	chr10	DUP	NA	CPSF6(0;+)
5	POOR	chr10	chr1	BND	NACA(-32;-)	TULP4(0;+)
5	POOR	chr10	chr10	DUP	NACA(-757;-)	CNNM4(0;-),CNNM3(0;-)
5	POOR	chr10	chr10	INV	NACA(-759;-)	SULT1C2(0;-)
5	POOR	chr10	chr10	INV	SDR9C7(0;-)	SDR9C7(0;-)
5	POOR	chr10	chr10	INV	RDH16(-800;-)	RDH16(-839;-)
5	POOR	chr10	chr10	INV	MYO1A(0;-)	MYO1A(0;-)
5	POOR	chr10	chr10	INV	NA	NAB2(964;+)
5	POOR	chr10	chr10	INV	NAB2(0;+)	NAB2(0;+)
5	POOR	chr10	chr10	INV	STAT6(0;-)	STAT6(0;-)
5	POOR	chr10	chr10	INV	LRP1(0;+)	LRP1(0;+)
5	POOR	chr10	chr10	INS	LRP1(0;+)	LRP1(0;+)
5	POOR	chr10	chr10	INV	LRP1(0;+),NXPH4(562;+)	LRP1(0;+),NXPH4(496;+)
5	POOR	chr10	chr10	INV	SHMT2(0;+)	SHMT2(0;+)
5	POOR	chr10	chr10	INV	R3HDM2(0;-)	R3HDM2(0;-)
5	POOR	chr10	chr10	INS	R3HDM2(0;-)	R3HDM2(0;-)
5	POOR	chr10	chr10	INV	INHBC(0;+)	INHBC(0;+)
5	POOR	chr10	chr10	INV	INHBE(0;+)	INHBE(0;+)
5	POOR	chr10	chr10	INV	MARS1(0;+)	MARS1(0;+)
5	POOR	chr10	chr10	INV	MARS1(-699;+),DDIT3(0;-)	MARS1(-740;+),DDIT3(0;-)
5	POOR	chr10	chr10	INV	MBD6(0;+)	MBD6(0;+)
5	POOR	chr10	chr10	INV	ARHGEF25(0;+)	ARHGEF25(0;+)
5	POOR	chr10	chr10	INV	SLC26A10(0;+)	SLC26A10(0;+)
5	POOR	chr10	chr10	INV	SLC26A10(0;+)	SLC26A10(0;+),B4GALNT1(992;-)
5	POOR	chr10	chr10	INV	B4GALNT1(0;-)	B4GALNT1(0;-)
5	POOR	chr10	chr10	INV	OS9(286;+)	OS9(253;+)
5	POOR	chr10	chr10	INV	OS9(71;+)	OS9(11;+)
5	POOR	chr10	chr10	INV	AGAP2(0;-)	AGAP2(0;-)
5	POOR	chr10	chr10	INV	CYP27B1(0;-)	CYP27B1(0;-)
5	POOR	chr10	chr10	INV	AVIL(0;-)	AVIL(0;-)
5	POOR	chr10	chr10	INV	AVIL(-713;-)	AVIL(-730;-)
5	POOR	chr10	chr10	INV	CTDSP2(223;-)	CTDSP2(163;-)
5	POOR	chr10	chr10	INV	CTDSP2(0;-)	CTDSP2(0;-)
5	POOR	chr10	chr1	BND	NA	MFSD14B(0;-)
5	POOR	chr10	chr10	INV	LRIG3(0;-)	LRIG3(0;-)
5	POOR	chr10	chr10	INV	SLC16A7(0;+)	SLC16A7(0;+)
5	POOR	chr10	chr10	INV	NA	C10H12orf56(0;-)
5	POOR	chr10	chr10	DUP	NA	MAP4K4(0;-)
5	POOR	chr10	chr10	DUP	NA	EML6(0;+)
5	POOR	chr10	chr1	BND	NA	ZNF407(0;-)
5	POOR	chr10	chr1	BND	NA	CCN2(37;+)
5	POOR	chr10	chr1	BND	NA	AKAP12(0;+)
5	POOR	chr10	chr1	BND	NA	RGS17(0;-)
5	POOR	chr10	chr1	BND	NA	NOX3(0;-)
5	POOR	chr10	chr1	BND	NA	PACRG(0;+)
5	POOR	chr10	chr1	BND	NA	FAM184A(0;-)
5	POOR	chr10	chr1	BND	NA	PKIB(0;+)
5	POOR	chr10	chr1	BND	NA	NKAIN2(0;+)
5	POOR	chr10	chr1	BND	NA	UBQLN1(0;+)
5	POOR	chr10	chr1	BND	NA	TRPM3(0;+)
5	POOR	chr10	chr1	BND	NA	CYP2S1(0;-)
5	POOR	chr10	chr1	BND	NA	FXYD5(0;-),USF2(0;-)
5	POOR	chr10	chr10	DUP	NA	ST13(0;+)
5	POOR	chr10	chr10	INV	NA	CHST11(0;-)
5	POOR	chr10	chr10	INV	NA	CCDC138(0;-)
5	POOR	chr10	chr10	DUP	NA	CAMKMT(0;+)
5	POOR	chr10	chr10	DUP	NA	PRKCE(0;+)
5	POOR	chr10	chr10	INV	NA	PRKCE(0;+)
5	POOR	chr10	chr10	DUP	NA	NRXN1(0;-)
5	POOR	chr10	chr10	INV	NA	NRXN1(0;-)
5	POOR	chr10	chr1	BND	NA	TCF4(0;+)
5	POOR	chr10	chr10	INV	NA	XPOT(0;+),RASSF3(0;+)
5	POOR	chr10	chr10	INV	NA	TBC1D15(0;+)
5	POOR	chr10	chr10	DUP	NA	CRY1(0;+)
5	POOR	chr10	chr10	DUP	NA	DYNC2LI1(0;+)
5	POOR	chr10	chr1	BND	NA	SMAD4(0;-),ELAC1(0;-)
5	POOR	chr10	chr1	BND	NA	MYB(0;+)
5	POOR	chr10	chr1	BND	NA	TMX3(0;+)
5	POOR	chr10	chr1	BND	NA	CDH19(0;+)
5	POOR	chr10	chr1	BND	NA	RAB27B(0;-)
5	POOR	chr10	chr1	BND	NA	STX7(0;-)
5	POOR	chr10	chr1	BND	NA	PRKN(0;-)
5	POOR	chr10	chr1	BND	NA	GPRC6A(0;-)
5	POOR	chr10	chr1	BND	NA	CARNMT1(0;+)
5	POOR	chr10	chr1	BND	NA	TMC1(0;-)
5	POOR	chr10	chr1	BND	NA	CDC37L1(0;+)
5	POOR	chr10	chr1	BND	NA	NLRP5(0;-)
5	POOR	chr10	chr1	BND	NA	EML2(0;+),OPA3(0;+)
5	POOR	chr10	chr1	BND	NA	APOC1(0;-),NECTIN2(731;-)
5	POOR	chr10	chr10	DUP	NA	IRAK3(0;+)
5	POOR	chr10	chr10	DUP	NA	GRIP1(0;-)
5	POOR	chr10	chr10	INV	NA	PTPRR(0;-)
5	POOR	chr10	chr10	DUP	NA	MRTFA(0;+)
5	POOR	chr10	chr10	INV	NA	TEX33(0;+)
5	POOR	chr10	chr10	DUP	NA	HMGXB4(0;-)
5	POOR	chr10	chr10	DUP	NA	BTBD11(0;-)
5	POOR	chr10	chr10	DUP	NA	CHST11(0;-)
5	POOR	chr10	chr10	DUP	NA	CRACDL(0;+)
5	POOR	chr10	chr10	DUP	NA	TMEM131(0;+)
5	POOR	chr10	chr10	INV	NA	FANCL(0;-)
5	POOR	chr10	chr10	INV	NA	MDH1(0;+)
5	POOR	chr10	chr1	BND	NA	RFX3(0;-)
5	POOR	chr10	chr10	INV	NA	GFPT1(0;-)
5	POOR	chr10	chr1	BND	NA	DCC(0;-)
5	POOR	chr10	chr1	BND	NA	DCBLD1(-382;+),GOPC(0;-)
5	POOR	chr10	chr1	BND	NA	NLRP8(0;-)
5	POOR	chr10	chr10	INV	NA	IRAK3(0;+)
5	POOR	chr10	chr10	INV	NA	EHBP1(0;+)
5	POOR	chr10	chr1	BND	NA	NOSIP(0;+)
5	POOR	chr10	chr10	INV	TAFA2(0;-)	NA
5	POOR	chr10	chr10	INV	TAFA2(0;-)	TAFA2(0;-)
5	POOR	chr10	chr10	INV	USP15(0;+)	USP15(0;+)
5	POOR	chr10	chr10	INV	MON2(557;+)	MON2(535;+)
5	POOR	chr10	chr10	INV	MON2(276;+)	MON2(211;+)
5	POOR	chr10	chr10	INV	MON2(116;+)	MON2(92;+)
5	POOR	chr10	chr10	INV	MON2(0;+)	MON2(0;+)
5	POOR	chr10	chr10	INS	MON2(0;+)	MON2(0;+)
5	POOR	chr10	chr1	BND	NA	AOPEP(0;-)
5	POOR	chr10	chr10	INV	PPM1H(0;-)	PPM1H(0;-)
5	POOR	chr10	chr10	INV	SRGAP1(0;+)	SRGAP1(0;+)
5	POOR	chr10	chr10	DUP	SRGAP1(0;+)	SRGAP1(0;+)
5	POOR	chr10	chr10	INS	SRGAP1(0;+)	SRGAP1(0;+)
5	POOR	chr10	chr10	INV	C10H12orf66(0;-)	C10H12orf66(0;-)
5	POOR	chr10	chr10	INV	C10H12orf66(-436;-)	C10H12orf66(-480;-)
5	POOR	chr10	chr10	INV	C10H12orf66(-879;-)	C10H12orf66(-920;-)
5	POOR	chr10	chr10	INV	C10H12orf56(0;-)	C10H12orf56(0;-)
5	POOR	chr10	chr10	INV	XPOT(138;+)	XPOT(98;+)
5	POOR	chr10	chr10	INV	XPOT(66;+)	XPOT(14;+)
5	POOR	chr10	chr10	INV	XPOT(0;+)	XPOT(0;+)
5	POOR	chr10	chr10	INV	RASSF3(0;+)	RASSF3(0;+)
5	POOR	chr10	chr10	INV	RASSF3(0;+)	NA
5	POOR	chr10	chr10	DUP	RASSF3(0;+)	RASSF3(0;+)
5	POOR	chr10	chr10	INV	GNS(0;-)	GNS(0;-)
5	POOR	chr10	chr10	DUP	GNS(0;-),TBC1D30(0;+)	GNS(0;-),TBC1D30(0;+)
5	POOR	chr10	chr1	BND	GNS(0;-),TBC1D30(0;+)	PACRG(0;+)
5	POOR	chr10	chr1	BND	GNS(0;-),TBC1D30(0;+)	NA
5	POOR	chr10	chr10	INV	TBC1D30(0;+)	TBC1D30(0;+)
5	POOR	chr10	chr10	INV	WIF1(0;-)	WIF1(0;-)
5	POOR	chr10	chr1	BND	WIF1(0;-)	NA
5	POOR	chr10	chr1	BND	WIF1(0;-)	SIPA1L3(0;-)
5	POOR	chr10	chr10	DUP	WIF1(0;-)	WIF1(0;-)
5	POOR	chr10	chr10	DUP	LEMD3(0;+)	NA
5	POOR	chr10	chr10	INV	MSRB3(0;+)	MSRB3(0;+)
5	POOR	chr10	chr10	INS	MSRB3(0;+)	MSRB3(0;+)
5	POOR	chr10	chr10	INV	NA	MEIS1(0;+)
5	POOR	chr10	chr1	BND	NA	RAX(254;+)
5	POOR	chr10	chr10	INV	LLPH(0;-)	LLPH(0;-)
5	POOR	chr10	chr10	INV	IRAK3(0;+)	IRAK3(0;+)
5	POOR	chr10	chr10	INV	HELB(517;+)	HELB(469;+)
5	POOR	chr10	chr10	INV	GRIP1(0;-)	GRIP1(0;-)
5	POOR	chr10	chr1	BND	GRIP1(0;-)	SAE1(0;-)
5	POOR	chr10	chr1	BND	NA	ACTN4(0;-)
5	POOR	chr10	chr1	BND	NA	FRMD3(0;+)
5	POOR	chr10	chr10	INS	CAND1(0;+)	CAND1(0;+)
5	POOR	chr10	chr10	INV	DYRK2(0;+)	DYRK2(0;+)
5	POOR	chr10	chr10	INV	MDM1(0;-)	MDM1(0;-)
5	POOR	chr10	chr10	INS	MDM1(0;-)	MDM1(0;-)
5	POOR	chr10	chr10	INV	MDM1(-539;-)	MDM1(-561;-)
5	POOR	chr10	chr10	INV	MDM2(270;+)	MDM2(246;+)
5	POOR	chr10	chr10	INV	MDM2(0;+)	MDM2(0;+)
5	POOR	chr10	chr10	DUP	NA	KANSL3(0;+)
5	POOR	chr10	chr10	INV	YEATS4(78;+)	YEATS4(40;+)
5	POOR	chr10	chr10	INV	YEATS4(0;+)	YEATS4(0;+)
5	POOR	chr10	chr10	INV	CCT2(222;+)	CCT2(186;+)
5	POOR	chr10	chr10	INV	CCT2(0;+)	CCT2(0;+)
5	POOR	chr10	chr10	INV	LRRC10(0;-)	LRRC10(0;-)
5	POOR	chr10	chr10	INV	BEST3(0;-)	BEST3(0;-)
5	POOR	chr10	chr1	BND	RAB3IP(120;+)	ZNF516(0;+)
5	POOR	chr10	chr10	INV	MYRFL(0;+)	MYRFL(0;+)
5	POOR	chr10	chr1	BND	MYRFL(0;+)	NA
5	POOR	chr10	chr10	DUP	NA	USP34(0;-)
5	POOR	chr10	chr10	INS	CNOT2(0;+)	CNOT2(0;+)
5	POOR	chr10	chr10	INV	CNOT2(0;+)	CNOT2(0;+)
5	POOR	chr10	chr10	INV	PTPRR(0;-)	PTPRR(0;-)
5	POOR	chr10	chr10	INV	LGR5(0;+)	LGR5(0;+)
5	POOR	chr10	chr10	INS	LGR5(0;+)	LGR5(0;+)
5	POOR	chr10	chr10	DUP	LGR5(0;+)	LGR5(0;+)
5	POOR	chr10	chr10	INV	ZFC3H1(0;-),RAB21(223;+)	ZFC3H1(0;-),RAB21(160;+)
5	POOR	chr10	chr10	INS	RAB21(0;+)	RAB21(0;+)
5	POOR	chr10	chr10	INV	TBC1D15(0;+)	TBC1D15(0;+)
5	POOR	chr10	chr10	INV	TPH2(0;+)	TPH2(0;+)
5	POOR	chr10	chr10	INV	TRHDE(0;+)	TRHDE(0;+)
5	POOR	chr10	chr10	INS	TRHDE(0;+)	TRHDE(0;+)
5	POOR	chr10	chr1	BND	NA	LATS1(0;-)
5	POOR	chr10	chr1	BND	NA	ZNF532(0;-)
5	POOR	chr10	chr10	INV	KCNC2(0;-)	KCNC2(0;-)
5	POOR	chr10	chr10	INV	CAPS2(0;-)	CAPS2(0;-)
5	POOR	chr10	chr10	INV	GLIPR1L2(0;+)	GLIPR1L2(0;+)
5	POOR	chr10	chr10	INV	GLIPR1(954;+)	GLIPR1(882;+)
5	POOR	chr10	chr10	INV	GLIPR1(0;+)	GLIPR1(0;+)
5	POOR	chr10	chr10	INV	ARSA(531;+)	ARSA(489;+)
5	POOR	chr10	chr10	INV	ARSA(0;+)	ARSA(0;+)
5	POOR	chr10	chr10	INV	MAPK8IP2(0;-)	MAPK8IP2(0;-)
5	POOR	chr10	chr10	INV	MAPK8IP2(-27;-)	MAPK8IP2(-87;-)
5	POOR	chr10	chr10	INV	CHKB(0;+)	CHKB(0;+)
5	POOR	chr10	chr10	INV	CPT1B(0;+)	CPT1B(0;+)
5	POOR	chr10	chr10	INV	NCAPH2(0;-)	NCAPH2(0;-)
5	POOR	chr10	chr10	INV	NCAPH2(0;-),ODF3B(669;+)	NCAPH2(0;-),ODF3B(651;+)
5	POOR	chr10	chr10	INV	NCAPH2(0;-),ODF3B(0;+)	NCAPH2(0;-),ODF3B(0;+)
5	POOR	chr10	chr10	INV	LMF2(0;+)	LMF2(0;+)
5	POOR	chr10	chr10	INV	MIOX(750;-)	MIOX(697;-)
5	POOR	chr10	chr10	INV	MIOX(0;-)	MIOX(0;-)
5	POOR	chr10	chr10	INV	SBF1(0;+)	SBF1(0;+)
5	POOR	chr10	chr10	INV	PPP6R2(0;-)	PPP6R2(0;-)
5	POOR	chr10	chr1	BND	PPP6R2(0;-)	NA
5	POOR	chr10	chr10	INV	DENND6B(0;+)	DENND6B(0;+)
5	POOR	chr10	chr10	INV	SELENOO(0;-)	SELENOO(0;-)
5	POOR	chr10	chr10	INV	MAPK12(-24;+),SELENOO(0;-),HDAC10(800;+)	MAPK12(-56;+),SELENOO(0;-),HDAC10(768;+)
5	POOR	chr10	chr10	INV	MAPK12(-375;+),SELENOO(0;-),HDAC10(449;+)	MAPK12(-452;+),SELENOO(0;-),HDAC10(372;+)
5	POOR	chr10	chr10	INV	SELENOO(0;-),HDAC10(0;+)	SELENOO(0;-),HDAC10(0;+)
5	POOR	chr10	chr10	INV	SELENOO(0;-),HDAC10(0;+),TUBGCP6(0;+)	SELENOO(0;-),HDAC10(0;+),TUBGCP6(0;+)
5	POOR	chr10	chr10	INV	HDAC10(0;+),TRABD(150;-)	HDAC10(0;+),TRABD(91;-)
5	POOR	chr10	chr10	INV	HDAC10(0;+),TRABD(131;-)	HDAC10(0;+),TRABD(82;-)
5	POOR	chr10	chr10	INV	HDAC10(0;+)	HDAC10(0;+)
5	POOR	chr10	chr10	INV	HDAC10(0;+),PANX2(0;-)	HDAC10(0;+),PANX2(0;-)
5	POOR	chr10	chr10	INV	HDAC10(0;+),MOV10L1(824;-)	HDAC10(0;+),MOV10L1(789;-)
5	POOR	chr10	chr10	INV	MOV10L1(0;-)	MOV10L1(0;-)
5	POOR	chr10	chr10	INV	MOV10L1(0;-),MLC1(0;+)	MOV10L1(0;-),MLC1(0;+)
5	POOR	chr10	chr10	INV	MOV10L1(0;-),TTLL8(0;+)	MOV10L1(0;-),TTLL8(0;+)
5	POOR	chr10	chr10	INS	MOV10L1(0;-),TTLL8(0;+)	MOV10L1(0;-),TTLL8(0;+)
5	POOR	chr10	chr10	INV	MOV10L1(0;-),IL17REL(0;+)	MOV10L1(0;-),IL17REL(0;+)
5	POOR	chr10	chr10	INS	MOV10L1(0;-),IL17REL(0;+)	MOV10L1(0;-),IL17REL(0;+)
5	POOR	chr10	chr10	INV	CRELD2(0;-)	CRELD2(0;-)
5	POOR	chr10	chr10	INV	CRELD2(-113;-),ALG12(0;+)	CRELD2(-198;-),ALG12(0;+)
5	POOR	chr10	chr10	INV	ALG12(0;+)	ALG12(0;+)
5	POOR	chr10	chr10	INV	ALG12(-396;+)	ALG12(-426;+)
5	POOR	chr10	chr10	INV	ZBED4(0;-)	ZBED4(0;-)
5	POOR	chr10	chr10	INV	BRD1(0;+)	BRD1(0;+)
5	POOR	chr10	chr10	INV	NA	PHF21B(0;+)
5	POOR	chr10	chr1	BND	NA	PRUNE2(0;+)
5	POOR	chr10	chr10	INV	TBC1D22A(0;-)	TBC1D22A(0;-)
5	POOR	chr10	chr10	DUP	TBC1D22A(0;-)	TBC1D22A(0;-)
5	POOR	chr10	chr10	INS	TBC1D22A(0;-)	TBC1D22A(0;-)
5	POOR	chr10	chr1	BND	TBC1D22A(0;-)	NA
5	POOR	chr10	chr10	INV	CERK(249;+)	CERK(198;+)
5	POOR	chr10	chr10	INV	CERK(0;+)	CERK(0;+)
5	POOR	chr10	chr10	INS	CERK(0;+)	CERK(0;+)
5	POOR	chr10	chr10	INV	CERK(-345;+)	CERK(-376;+)
5	POOR	chr10	chr10	INV	GRAMD4(0;-)	GRAMD4(0;-)
5	POOR	chr10	chr10	INV	CELSR1(0;+)	CELSR1(0;+)
5	POOR	chr10	chr10	INV	CELSR1(0;+),TTC38(0;-)	CELSR1(0;+),TTC38(0;-)
5	POOR	chr10	chr10	INV	CELSR1(-641;+),TTC38(0;-)	CELSR1(-684;+),TTC38(0;-)
5	POOR	chr10	chr10	INV	CELSR1(-774;+),TTC38(0;-)	CELSR1(-849;+),TTC38(0;-)
5	POOR	chr10	chr10	INV	TTC38(0;-)	TTC38(0;-)
5	POOR	chr10	chr10	INV	TTC38(0;-),TRMU(0;-)	TTC38(0;-),TRMU(0;-)
5	POOR	chr10	chr10	INV	TRMU(-144;-),TTC38(0;-)	TRMU(-225;-),TTC38(0;-)
5	POOR	chr10	chr10	INV	TTC38(0;-),GTSE1(0;-)	TTC38(0;-),GTSE1(0;-)
5	POOR	chr10	chr10	INV	PPARA(0;-)	PPARA(0;-)
5	POOR	chr10	chr10	INV	WNT7B(563;+)	WNT7B(535;+)
5	POOR	chr10	chr10	INV	WNT7B(0;+)	WNT7B(0;+)
5	POOR	chr10	chr10	INV	ATXN10(0;-)	ATXN10(0;-)
5	POOR	chr10	chr1	BND	ATXN10(0;-)	NA
5	POOR	chr10	chr10	INV	ATXN10(-4;-)	ATXN10(-50;-)
5	POOR	chr10	chr10	INV	FBLN1(0;-)	FBLN1(0;-)
5	POOR	chr10	chr10	INV	FBLN1(0;-)	NA
5	POOR	chr10	chr10	INV	FAM118A(0;-)	FAM118A(0;-)
5	POOR	chr10	chr10	DUP	FAM118A(0;-)	FAM118A(0;-)
5	POOR	chr10	chr10	INV	UPK3A(0;-)	UPK3A(-34;-)
5	POOR	chr10	chr10	INV	KIAA0930(0;+)	KIAA0930(0;+)
5	POOR	chr10	chr1	BND	NUP50(0;-)	PTAR1(0;+)
5	POOR	chr10	chr10	INV	NUP50(0;-)	NUP50(0;-)
5	POOR	chr10	chr10	INS	PHF21B(0;+)	PHF21B(0;+)
5	POOR	chr10	chr10	INV	PHF21B(0;+)	PHF21B(0;+)
5	POOR	chr10	chr10	INV	ARHGAP8(0;-)	ARHGAP8(0;-)
5	POOR	chr10	chr10	INV	PRR5(463;-)	PRR5(429;-)
5	POOR	chr10	chr10	INV	PRR5(0;-)	PRR5(0;-)
5	POOR	chr10	chr1	BND	NA	RHPN2(0;+)
5	POOR	chr10	chr10	INV	SHISAL1(0;+)	SHISAL1(0;+)
5	POOR	chr10	chr10	INV	PARVG(0;-)	PARVG(0;-)
5	POOR	chr10	chr10	INV	PARVB(0;-)	PARVB(0;-)
5	POOR	chr10	chr10	INV	PARVB(0;-)	PARVB(-3;-)
5	POOR	chr10	chr10	INV	SAMM50(0;-)	SAMM50(0;-)
5	POOR	chr10	chr10	INV	SAMM50(-45;-)	SAMM50(-66;-)
5	POOR	chr10	chr10	INV	PNPLA3(0;-)	PNPLA3(0;-)
5	POOR	chr10	chr10	INV	PNPLA3(-50;-)	PNPLA3(-129;-)
5	POOR	chr10	chr10	INV	PNPLA3(-190;-)	PNPLA3(-222;-)
5	POOR	chr10	chr10	INV	SULT4A1(485;+)	SULT4A1(413;+)
5	POOR	chr10	chr10	INV	SULT4A1(0;+)	SULT4A1(0;+)
5	POOR	chr10	chr10	INV	EFCAB6(0;+)	EFCAB6(0;+)
5	POOR	chr10	chr10	INV	EFCAB6(0;+)	CACNA1I(0;-)
5	POOR	chr10	chr10	INV	MPPED1(0;-)	MPPED1(0;-)
5	POOR	chr10	chr10	INS	MPPED1(0;-)	MPPED1(0;-)
5	POOR	chr10	chr10	INV	MPPED1(-456;-)	MPPED1(-479;-)
5	POOR	chr10	chr10	INV	SCUBE1(0;+)	SCUBE1(0;+)
5	POOR	chr10	chr10	INV	SCUBE1(0;+),TSPO(0;-)	SCUBE1(0;+),TSPO(0;-)
5	POOR	chr10	chr10	INV	TSPO(0;-)	TSPO(0;-)
5	POOR	chr10	chr10	INV	TSPO(0;-),TTLL12(0;+)	TSPO(0;-),TTLL12(0;+)
5	POOR	chr10	chr10	INV	MCAT(0;+)	MCAT(0;+)
5	POOR	chr10	chr10	INV	TTLL1(0;+)	TTLL1(0;+)
5	POOR	chr10	chr10	INV	PACSIN2(0;+)	PACSIN2(0;+)
5	POOR	chr10	chr10	INS	PACSIN2(0;+)	PACSIN2(0;+)
5	POOR	chr10	chr10	INV	ARFGAP3(0;+)	ARFGAP3(0;+)
5	POOR	chr10	chr10	INV	A4GALT(-2;+)	A4GALT(-66;+)
5	POOR	chr10	chr10	INV	CYB5R3(0;+)	CYB5R3(0;+)
5	POOR	chr10	chr10	INV	POLDIP3(0;+)	POLDIP3(0;+)
5	POOR	chr10	chr10	INV	POLDIP3(-530;+)	POLDIP3(-557;+)
5	POOR	chr10	chr10	INV	RRP7(0;+)	RRP7(0;+)
5	POOR	chr10	chr10	INV	SERHL2(0;-)	SERHL2(0;-)
5	POOR	chr10	chr10	INV	SERHL2(-508;-)	SERHL2(-551;-)
5	POOR	chr10	chr10	INV	NFAM1(0;+)	NFAM1(0;+)
5	POOR	chr10	chr10	INV	TCF20(0;+)	TCF20(0;+)
5	POOR	chr10	chr10	INV	CYP2D15(0;+)	CYP2D15(0;+)
5	POOR	chr10	chr10	INV	NAGA(0;+)	NAGA(0;+)
5	POOR	chr10	chr10	INV	NAGA(0;+),SEPTIN3(0;-)	NAGA(0;+),SEPTIN3(0;-)
5	POOR	chr10	chr10	INV	NAGA(-26;+),SEPTIN3(0;-)	NAGA(-81;+),SEPTIN3(0;-)
5	POOR	chr10	chr10	INV	CENPM(-274;+)	CENPM(-294;+)
5	POOR	chr10	chr10	INV	CENPM(-639;+)	CENPM(-680;+)
5	POOR	chr10	chr10	INV	TNFRSF13C(0;+)	TNFRSF13C(0;+)
5	POOR	chr10	chr10	INV	SREBF2(0;-)	SREBF2(0;-)
5	POOR	chr10	chr10	INV	MEI1(0;-),CCDC134(0;-)	MEI1(0;-),CCDC134(0;-)
5	POOR	chr10	chr10	INV	CCDC134(-48;-),MEI1(0;-)	CCDC134(-79;-),MEI1(0;-)
5	POOR	chr10	chr10	INV	MEI1(0;-)	MEI1(0;-)
5	POOR	chr10	chr10	INV	XRCC6(0;-)	XRCC6(0;-)
5	POOR	chr10	chr10	INV	NA	CSDC2(987;-)
5	POOR	chr10	chr10	INV	CSDC2(853;-)	CSDC2(792;-)
5	POOR	chr10	chr10	INV	POLR3H(387;+)	POLR3H(362;+)
5	POOR	chr10	chr10	INV	POLR3H(152;+)	POLR3H(83;+)
5	POOR	chr10	chr10	INV	POLR3H(88;+)	POLR3H(4;+)
5	POOR	chr10	chr10	INV	POLR3H(0;+)	POLR3H(0;+)
5	POOR	chr10	chr10	INV	POLR3H(-572;+),ACO2(411;-)	POLR3H(-614;+),ACO2(369;-)
5	POOR	chr10	chr10	INV	ACO2(0;-)	ACO2(0;-)
5	POOR	chr10	chr10	INV	TEF(0;-)	TEF(0;-)
5	POOR	chr10	chr10	INV	TEF(-83;-)	TEF(-137;-)
5	POOR	chr10	chr10	INV	ZC3H7B(0;-)	ZC3H7B(0;-)
5	POOR	chr10	chr10	INV	RANGAP1(0;+)	RANGAP1(0;+)
5	POOR	chr10	chr10	INV	RANGAP1(0;+),L3MBTL2(0;-)	RANGAP1(0;+),L3MBTL2(0;-)
5	POOR	chr10	chr10	INV	L3MBTL2(0;-)	L3MBTL2(0;-)
5	POOR	chr10	chr10	INV	EP300(0;-)	EP300(0;-)
5	POOR	chr10	chr10	INV	EP300(-656;-)	EP300(-682;-)
5	POOR	chr10	chr1	BND	NA	ZNF667(0;-)
5	POOR	chr10	chr1	BND	XPNPEP3(0;-)	PKIB(0;+)
5	POOR	chr10	chr10	INV	XPNPEP3(0;-),ST13(675;+)	XPNPEP3(0;-),ST13(641;+)
5	POOR	chr10	chr10	INV	SLC25A17(97;+)	SLC25A17(33;+)
5	POOR	chr10	chr1	BND	SLC25A17(0;+)	NA
5	POOR	chr10	chr10	INS	SLC25A17(0;+)	SLC25A17(0;+)
5	POOR	chr10	chr10	INV	MCHR1(0;-)	MCHR1(0;-)
5	POOR	chr10	chr1	BND	MCHR1(0;-)	NA
5	POOR	chr10	chr10	INV	MRTFA(0;+)	MRTFA(0;+)
5	POOR	chr10	chr10	INV	MRTFA(-329;+),SGSM3(751;-)	MRTFA(-381;+),SGSM3(699;-)
5	POOR	chr10	chr10	INV	SGSM3(0;-)	SGSM3(0;-)
5	POOR	chr10	chr1	BND	TNRC6B(0;-)	RPS6KA2(0;-)
5	POOR	chr10	chr10	INV	TNRC6B(0;-)	TNRC6B(0;-)
5	POOR	chr10	chr1	BND	FAM83F(0;-)	NA
5	POOR	chr10	chr10	INV	FAM83F(0;-)	FAM83F(0;-)
5	POOR	chr10	chr10	INV	FAM83F(-322;-)	FAM83F(-362;-)
5	POOR	chr10	chr10	INV	GRAP2(0;-)	GRAP2(0;-)
5	POOR	chr10	chr10	INS	ENTHD1(0;+)	ENTHD1(0;+)
5	POOR	chr10	chr10	DUP	ENTHD1(0;+)	NA
5	POOR	chr10	chr10	INV	CACNA1I(0;-)	CACNA1I(0;-)
5	POOR	chr10	chr10	INV	ATF4(0;-)	CAMKMT(0;+)
5	POOR	chr10	chr10	INV	MGAT3(-789;-)	MGAT3(-824;-)
5	POOR	chr10	chr10	INV	TAB1(0;-)	TAB1(0;-)
5	POOR	chr10	chr10	INV	TAB1(-420;-)	TAB1(-466;-)
5	POOR	chr10	chr10	INV	SYNGR1(0;-)	SYNGR1(0;-)
5	POOR	chr10	chr10	INV	RPL3(738;+)	RPL3(700;+)
5	POOR	chr10	chr10	INV	RPL3(110;+)	RPL3(36;+)
5	POOR	chr10	chr10	INV	RPL3(0;+)	RPL3(0;+)
5	POOR	chr10	chr10	INV	PDGFB(0;+)	PDGFB(0;+)
5	POOR	chr10	chr10	INV	CBX7(0;+)	CBX7(0;+)
5	POOR	chr10	chr10	INV	CBX6(0;+)	CBX6(0;+)
5	POOR	chr10	chr10	INV	NPTXR(0;+)	NPTXR(0;+)
5	POOR	chr10	chr10	INV	DNAL4(517;+)	DNAL4(486;+)
5	POOR	chr10	chr10	INV	DNAL4(0;+)	DNAL4(0;+)
5	POOR	chr10	chr10	INV	DNAL4(-66;+)	DNAL4(-98;+)
5	POOR	chr10	chr10	INV	SUN2(373;+)	SUN2(351;+)
5	POOR	chr10	chr10	INV	SUN2(0;+)	SUN2(0;+)
5	POOR	chr10	chr10	INV	GTPBP1(0;-)	GTPBP1(0;-)
5	POOR	chr10	chr10	DUP	GTPBP1(0;-)	NA
5	POOR	chr10	chr10	INV	FAM227A(0;+)	FAM227A(0;+)
5	POOR	chr10	chr10	INV	KDELR3(-114;-)	KDELR3(-161;-)
5	POOR	chr10	chr10	INV	CSNK1E(0;+)	CSNK1E(0;+)
5	POOR	chr10	chr10	INV	TMEM184B(0;+)	TMEM184B(0;+)
5	POOR	chr10	chr10	INV	TMEM184B(0;+)	TMEM184B(-43;+)
5	POOR	chr10	chr10	INV	MAFF(0;-)	MAFF(0;-)
5	POOR	chr10	chr10	INV	PLA2G6(0;+)	PLA2G6(0;+)
5	POOR	chr10	chr10	INV	BAIAP2L2(-175;+),PLA2G6(0;+)	BAIAP2L2(-227;+),PLA2G6(0;+)
5	POOR	chr10	chr10	INV	PLA2G6(0;+),SLC16A8(672;+)	PLA2G6(0;+),SLC16A8(621;+)
5	POOR	chr10	chr10	INV	PLA2G6(0;+),SLC16A8(0;+)	PLA2G6(0;+),SLC16A8(0;+)
5	POOR	chr10	chr10	INV	PLA2G6(0;+),PICK1(0;-)	PLA2G6(0;+),PICK1(0;-)
5	POOR	chr10	chr10	INV	SOX10(130;+)	SOX10(77;+)
5	POOR	chr10	chr10	INV	SOX10(0;+)	SOX10(0;+)
5	POOR	chr10	chr10	INV	POLR2F(362;-)	POLR2F(321;-)
5	POOR	chr10	chr10	INV	POLR2F(-54;-),C10H22orf23(0;+)	POLR2F(-110;-),C10H22orf23(0;+)
5	POOR	chr10	chr10	INV	MICALL1(0;-)	MICALL1(0;-)
5	POOR	chr10	chr10	INV	EIF3L(0;-)	EIF3L(0;-)
5	POOR	chr10	chr10	INV	ANKRD54(37;+)	ANKRD54(0;+)
5	POOR	chr10	chr10	INV	ANKRD54(0;+)	ANKRD54(0;+)
5	POOR	chr10	chr10	INV	GALR3(0;-)	GALR3(0;-)
5	POOR	chr10	chr10	INV	GCAT(0;-)	GCAT(0;-)
5	POOR	chr10	chr10	INV	H1-0(0;-)	H1-0(0;-)
5	POOR	chr10	chr10	INV	H1-0(-428;-)	H1-0(-486;-)
5	POOR	chr10	chr10	INV	H1-0(-855;-)	H1-0(-882;-)
5	POOR	chr10	chr10	INV	TRIOBP(0;-)	TRIOBP(0;-)
5	POOR	chr10	chr10	INV	PDXP(0;-)	PDXP(0;-)
5	POOR	chr10	chr10	INV	PDXP(-77;-)	PDXP(-117;-)
5	POOR	chr10	chr10	INV	SH3BP1(0;-)	SH3BP1(0;-)
5	POOR	chr10	chr10	INV	GGA1(189;-)	GGA1(168;-)
5	POOR	chr10	chr10	INV	GGA1(0;-)	GGA1(0;-)
5	POOR	chr10	chr10	INV	LGALS2(0;+)	LGALS2(0;+)
5	POOR	chr10	chr10	INV	LGALS2(-672;+),CDC42EP1(469;-)	LGALS2(-707;+),CDC42EP1(434;-)
5	POOR	chr10	chr10	INV	CDC42EP1(0;-)	CDC42EP1(0;-)
5	POOR	chr10	chr10	INV	CARD10(0;+)	CARD10(0;+)
5	POOR	chr10	chr10	INV	MFNG(169;+)	MFNG(135;+)
5	POOR	chr10	chr10	INV	MFNG(99;+)	MFNG(66;+)
5	POOR	chr10	chr10	INV	MFNG(35;+)	MFNG(0;+)
5	POOR	chr10	chr10	INV	MFNG(0;+)	MFNG(0;+)
5	POOR	chr10	chr10	INV	CYTH4(0;-)	CYTH4(0;-)
5	POOR	chr10	chr10	INV	RAC2(0;+)	RAC2(0;+)
5	POOR	chr10	chr10	INV	SSTR3(0;+)	SSTR3(0;+)
5	POOR	chr10	chr10	INV	C1QTNF6(-921;+)	C1QTNF6(-940;+)
5	POOR	chr10	chr10	INV	IL2RB(0;+)	IL2RB(0;+)
5	POOR	chr10	chr10	INV	TMPRSS6(0;+)	TMPRSS6(0;+)
5	POOR	chr10	chr10	INV	TMPRSS6(-88;+)	TMPRSS6(-112;+)
5	POOR	chr10	chr10	INV	MPST(0;-)	MPST(0;-)
5	POOR	chr10	chr10	INV	TST(0;+)	TST(0;+)
5	POOR	chr10	chr1	BND	TEX33(0;+)	PRODH2(0;+),ARHGAP33(0;-)
5	POOR	chr10	chr1	BND	NA	ZNF45(0;-)
5	POOR	chr10	chr10	INV	CSF2RB(0;-)	CSF2RB(0;-)
5	POOR	chr10	chr10	INV	NCF4(0;-)	NCF4(0;-)
5	POOR	chr10	chr10	INV	IFT27(0;+)	IFT27(0;+)
5	POOR	chr10	chr10	INV	NA	CACNG2(959;+)
5	POOR	chr10	chr10	INV	CACNG2(0;+)	CACNG2(0;+)
5	POOR	chr10	chr10	DUP	CACNG2(-526;+)	NA
5	POOR	chr10	chr10	INS	EIF3D(0;+)	EIF3D(0;+)
5	POOR	chr10	chr10	INV	FOXRED2(655;+)	FOXRED2(601;+)
5	POOR	chr10	chr10	INV	FOXRED2(523;+)	FOXRED2(450;+)
5	POOR	chr10	chr10	INV	FOXRED2(444;+)	FOXRED2(399;+)
5	POOR	chr10	chr10	INV	FOXRED2(0;+)	FOXRED2(0;+)
5	POOR	chr10	chr10	INV	TXN2(0;+)	TXN2(0;+)
5	POOR	chr10	chr10	INV	MYH9(0;+)	MYH9(0;+)
5	POOR	chr10	chr1	BND	NA	CENPP(0;-)
5	POOR	chr10	chr10	INV	RBFOX2(0;+)	RBFOX2(0;+)
5	POOR	chr10	chr10	INV	MB(0;+)	MB(0;+)
5	POOR	chr10	chr10	INV	RASD2(672;-)	RASD2(647;-)
5	POOR	chr10	chr10	INV	RASD2(0;-)	RASD2(0;-)
5	POOR	chr10	chr10	INV	RASD2(-137;-)	RASD2(-170;-)
5	POOR	chr10	chr10	INV	MCM5(312;-)	MCM5(277;-)
5	POOR	chr10	chr10	DUP	MCM5(0;-)	MCM5(0;-)
5	POOR	chr10	chr10	INV	MCM5(0;-)	MCM5(0;-)
5	POOR	chr10	chr10	INV	TOM1(0;-)	TOM1(0;-)
5	POOR	chr10	chr10	INV	HMGXB4(0;-)	HMGXB4(0;-)
5	POOR	chr10	chr10	INV	ISX(0;-)	ISX(0;-)
5	POOR	chr10	chr10	INV	ISX(-445;-)	ISX(-465;-)
5	POOR	chr10	chr1	BND	NA	PIP5K1B(0;-)
5	POOR	chr10	chr10	INV	LARGE1(0;+)	LARGE1(0;+)
5	POOR	chr10	chr10	DUP	LARGE1(0;+)	LARGE1(0;+)
5	POOR	chr10	chr10	INS	LARGE1(0;+)	LARGE1(0;+)
5	POOR	chr10	chr1	BND	LARGE1(0;+)	NA
5	POOR	chr10	chr10	INV	SYN3(0;+)	SYN3(0;+)
5	POOR	chr10	chr10	INV	SYN3(0;+),TIMP3(0;-)	SYN3(0;+),TIMP3(0;-)
5	POOR	chr10	chr10	INS	SYN3(0;+)	SYN3(0;+)
5	POOR	chr10	chr10	INS	RTCB(547;+)	RTCB(547;+)
5	POOR	chr10	chr10	INS	RTCB(0;+)	RTCB(0;+)
5	POOR	chr10	chr10	INV	ASCL4(0;-)	ASCL4(0;-)
5	POOR	chr10	chr10	INV	PWP1(806;-)	PWP1(773;-)
5	POOR	chr10	chr10	INV	PWP1(0;-)	PWP1(0;-)
5	POOR	chr10	chr10	INV	BTBD11(0;-)	BTBD11(0;-)
5	POOR	chr10	chr10	INS	BTBD11(0;-)	BTBD11(0;-)
5	POOR	chr10	chr1	BND	CRY1(0;+)	FRMD3(0;+)
5	POOR	chr10	chr10	INV	TMEM263(0;-)	TMEM263(0;-)
5	POOR	chr10	chr10	INV	RIC8B(-233;-)	RIC8B(-284;-)
5	POOR	chr10	chr10	INV	RFX4(0;-)	RFX4(0;-)
5	POOR	chr10	chr10	INS	RFX4(0;-)	RFX4(0;-)
5	POOR	chr10	chr10	INV	POLR3B(0;-)	POLR3B(0;-)
5	POOR	chr10	chr10	INV	NUAK1(0;+)	NUAK1(0;+)
5	POOR	chr10	chr1	BND	NA	MALT1(0;-)
5	POOR	chr10	chr10	INV	APPL2(0;+)	APPL2(0;+)
5	POOR	chr10	chr10	INV	WASHC4(0;-)	WASHC4(0;-)
5	POOR	chr10	chr10	INV	WASHC4(0;-)	WASHC4(-206;-)
5	POOR	chr10	chr10	INV	ALDH1L2(0;+)	ALDH1L2(0;+)
5	POOR	chr10	chr10	INV	CHST11(0;-)	CHST11(0;-)
5	POOR	chr10	chr10	INS	CHST11(0;-)	CHST11(0;-)
5	POOR	chr10	chr10	INV	CHST11(0;-)	NA
5	POOR	chr10	chr10	INV	TXNRD1(0;-)	TXNRD1(0;-)
5	POOR	chr10	chr10	INS	SEPTIN10(0;+)	SEPTIN10(0;+)
5	POOR	chr10	chr10	INV	SH3RF3(0;-)	SH3RF3(0;-)
5	POOR	chr10	chr10	INS	SH3RF3(0;-)	SH3RF3(0;-)
5	POOR	chr10	chr10	INV	SH3RF3(-357;-)	SH3RF3(-383;-)
5	POOR	chr10	chr10	INV	SH3RF3(-743;-)	SH3RF3(-780;-)
5	POOR	chr10	chr10	INV	EDAR(0;+)	EDAR(0;+)
5	POOR	chr10	chr10	INV	CCDC138(0;-)	CCDC138(0;-)
5	POOR	chr10	chr10	INS	CCDC138(0;-)	CCDC138(0;-)
5	POOR	chr10	chr10	INV	CCDC138(-126;-)	CCDC138(-177;-)
5	POOR	chr10	chr10	DUP	RANBP2(0;-)	RANBP2(0;-)
5	POOR	chr10	chr10	INV	RANBP2(0;-)	RANBP2(0;-)
5	POOR	chr10	chr10	INV	RANBP2(-629;-)	RANBP2(-678;-)
5	POOR	chr10	chr10	INV	SULT1C3(0;-)	SULT1C3(0;-)
5	POOR	chr10	chr10	INV	ST6GAL2(0;+)	ST6GAL2(0;+)
5	POOR	chr10	chr10	INV	UXS1(0;+)	UXS1(0;+)
5	POOR	chr10	chr10	INV	ECRG4(0;-)	ECRG4(0;-)
5	POOR	chr10	chr10	INV	NCK2(36;-)	NCK2(3;-)
5	POOR	chr10	chr10	INV	NCK2(0;-)	NCK2(0;-)
5	POOR	chr10	chr10	INS	NCK2(0;-)	NCK2(0;-)
5	POOR	chr10	chr10	INV	FHL2(0;+)	FHL2(0;+)
5	POOR	chr10	chr10	DUP	FHL2(0;+)	FHL2(0;+)
5	POOR	chr10	chr10	INV	C10H2orf49(0;-)	NA
5	POOR	chr10	chr10	INV	TGFBRAP1(0;+)	TGFBRAP1(0;+)
5	POOR	chr10	chr10	INV	MRPS9(0;-)	MRPS9(0;-)
5	POOR	chr10	chr10	INV	POU3F3(0;-)	POU3F3(0;-)
5	POOR	chr10	chr1	BND	NA	TRMT11(0;+)
5	POOR	chr10	chr10	INV	TMEM182(0;-)	TMEM182(0;-)
5	POOR	chr10	chr1	BND	TMEM182(0;-)	SYNE1(0;-)
5	POOR	chr10	chr10	INV	MFSD9(0;+)	MFSD9(0;+)
5	POOR	chr10	chr1	BND	MFSD9(-60;+)	NA
5	POOR	chr10	chr10	INS	SLC9A4(0;-)	SLC9A4(0;-)
5	POOR	chr10	chr10	INV	SLC9A4(0;-)	SLC9A4(0;-)
5	POOR	chr10	chr10	INV	IL18R1(0;-)	IL18R1(0;-)
5	POOR	chr10	chr10	INV	IL1R1(0;-)	IL1R1(0;-)
5	POOR	chr10	chr10	INV	IL1R2(0;-)	IL1R2(0;-)
5	POOR	chr10	chr1	BND	IL1R2(0;-)	DOK6(0;-)
5	POOR	chr10	chr10	DUP	IL1R2(0;-)	IL1R2(0;-)
5	POOR	chr10	chr10	INS	IL1R2(0;-)	IL1R2(0;-)
5	POOR	chr10	chr10	INS	MAP4K4(0;-)	MAP4K4(0;-)
5	POOR	chr10	chr10	DUP	MAP4K4(0;-)	NA
5	POOR	chr10	chr10	INV	MAP4K4(0;-)	MAP4K4(0;-)
5	POOR	chr10	chr1	BND	UBE2N(-6;-),RFX8(0;+)	NA
5	POOR	chr10	chr10	INV	RFX8(0;+)	RFX8(0;+)
5	POOR	chr10	chr10	INV	CREG2(0;+)	CREG2(0;+)
5	POOR	chr10	chr10	INV	CNOT11(0;-)	CNOT11(0;-)
5	POOR	chr10	chr1	BND	TBC1D8(0;+)	NA
5	POOR	chr10	chr10	INV	NPAS2(0;-)	NPAS2(0;-)
5	POOR	chr10	chr10	INS	NMS(0;-)	NMS(0;-)
5	POOR	chr10	chr10	INV	CHST10(0;+)	CHST10(0;+)
5	POOR	chr10	chr10	INV	LONRF2(26;+)	LONRF2(0;+)
5	POOR	chr10	chr1	BND	NA	SASH1(0;+)
5	POOR	chr10	chr10	INV	AFF3(0;+)	AFF3(0;+)
5	POOR	chr10	chr10	INS	AFF3(0;+)	AFF3(0;+)
5	POOR	chr10	chr1	BND	EIF5B(0;-)	NA
5	POOR	chr10	chr10	INS	EIF5B(0;-)	EIF5B(0;-)
5	POOR	chr10	chr10	INV	EIF5B(0;-)	EIF5B(0;-)
5	POOR	chr10	chr10	INV	TXNDC9(127;+)	TXNDC9(42;+)
5	POOR	chr10	chr10	INV	TXNDC9(0;+)	TXNDC9(0;+)
5	POOR	chr10	chr10	INV	TXNDC9(-590;+)	TXNDC9(-630;+)
5	POOR	chr10	chr10	INV	LYG1(0;+)	LYG1(0;+)
5	POOR	chr10	chr10	INV	TSGA10(0;+)	TSGA10(0;+)
5	POOR	chr10	chr10	INS	TSGA10(0;+)	TSGA10(0;+)
5	POOR	chr10	chr10	INV	CRACDL(0;+)	CRACDL(0;+)
5	POOR	chr10	chr10	INS	MGAT4A(0;+)	MGAT4A(0;+)
5	POOR	chr10	chr10	INV	MGAT4A(0;+)	MGAT4A(0;+)
5	POOR	chr10	chr10	INS	MGAT4A(0;+),UNC50(0;-)	MGAT4A(0;+),UNC50(0;-)
5	POOR	chr10	chr1	BND	MGAT4A(0;+),UNC50(0;-)	NA
5	POOR	chr10	chr10	INV	INPP4A(0;-)	INPP4A(0;-)
5	POOR	chr10	chr10	INS	INPP4A(0;-)	INPP4A(0;-)
5	POOR	chr10	chr10	INV	CNGA3(0;-)	CNGA3(0;-)
5	POOR	chr10	chr1	BND	VWA3B(0;-)	NA
5	POOR	chr10	chr10	INV	VWA3B(0;-)	VWA3B(0;-)
5	POOR	chr10	chr10	INV	TMEM131(0;+)	TMEM131(0;+)
5	POOR	chr10	chr10	INS	TMEM131(0;+)	TMEM131(0;+)
5	POOR	chr10	chr10	INV	ACTR1B(0;+)	ACTR1B(0;+)
5	POOR	chr10	chr10	INV	ACTR1B(0;+),C2orf92(674;-)	ACTR1B(0;+),C2orf92(632;-)
5	POOR	chr10	chr10	INS	ACTR1B(0;+),C2orf92(0;-)	ACTR1B(0;+),C2orf92(0;-)
5	POOR	chr10	chr10	INV	FAM178B(0;+)	FAM178B(0;+)
5	POOR	chr10	chr10	INV	SEMA4C(0;+)	SEMA4C(0;+)
5	POOR	chr10	chr10	INV	ANKRD39(550;+)	ANKRD39(530;+)
5	POOR	chr10	chr10	INV	CNNM4(0;-)	CNNM4(0;-)
5	POOR	chr10	chr10	INV	CNNM4(0;-),CNNM3(0;-)	CNNM4(0;-),CNNM3(0;-)
5	POOR	chr10	chr10	INV	CNNM3(-333;-),CNNM4(0;-)	CNNM3(-374;-),CNNM4(0;-)
5	POOR	chr10	chr10	INV	CNNM4(-253;-)	CNNM4(-291;-)
5	POOR	chr10	chr10	DUP	NA	TTC7A(0;+),STPG4(0;-)
5	POOR	chr10	chr1	BND	NA	EPB41L2(0;-)
5	POOR	chr10	chr10	INV	FER1L5(0;-)	FER1L5(0;-)
5	POOR	chr10	chr10	INS	FER1L5(0;-)	FER1L5(0;-)
5	POOR	chr10	chr1	BND	FER1L5(0;-)	ZNF579(0;+)
5	POOR	chr10	chr10	INV	KANSL3(0;+)	KANSL3(0;+)
5	POOR	chr10	chr10	INV	ZFP36L2(-612;-)	ZFP36L2(-684;-)
5	POOR	chr10	chr10	INV	ZFP36L2(-899;-)	ZFP36L2(-974;-)
5	POOR	chr10	chr10	INV	ZFP36L2(-951;-)	ZFP36L2(-994;-)
5	POOR	chr10	chr10	DUP	THADA(0;-)	THADA(0;-)
5	POOR	chr10	chr10	INV	THADA(0;-)	THADA(0;-)
5	POOR	chr10	chr1	BND	THADA(0;-)	NA
5	POOR	chr10	chr10	INV	PLEKHH2(537;+)	PLEKHH2(453;+)
5	POOR	chr10	chr10	INV	PLEKHH2(0;+)	PLEKHH2(0;+)
5	POOR	chr10	chr10	INS	PLEKHH2(0;+)	PLEKHH2(0;+)
5	POOR	chr10	chr10	INV	PLEKHH2(-309;+)	PLEKHH2(-344;+)
5	POOR	chr10	chr10	INV	DYNC2LI1(0;+),ABCG5(0;-)	DYNC2LI1(0;+),ABCG5(0;-)
5	POOR	chr10	chr10	INV	ABCG5(-413;-),ABCG8(0;+)	ABCG5(-448;-),ABCG8(0;+)
5	POOR	chr10	chr10	INV	ABCG8(0;+)	ABCG8(0;+)
5	POOR	chr10	chr10	INV	LRPPRC(0;-)	LRPPRC(0;-)
5	POOR	chr10	chr10	INV	PPM1B(0;+)	PPM1B(0;+)
5	POOR	chr10	chr10	INV	PPM1B(0;+)	NA
5	POOR	chr10	chr1	BND	PPM1B(0;+)	NA
5	POOR	chr10	chr10	INS	PPM1B(0;+)	PPM1B(0;+)
5	POOR	chr10	chr10	INV	SLC3A1(0;+)	SLC3A1(0;+)
5	POOR	chr10	chr10	INS	CAMKMT(0;+)	CAMKMT(0;+)
5	POOR	chr10	chr10	INV	CAMKMT(0;+)	CAMKMT(0;+)
5	POOR	chr10	chr10	INV	SIX3(0;+)	SIX3(0;+)
5	POOR	chr10	chr10	INV	SIX2(0;-)	SIX2(0;-)
5	POOR	chr10	chr10	INV	SRBD1(0;-)	USP34(0;-)
5	POOR	chr10	chr10	INV	PRKCE(0;+)	PRKCE(0;+)
5	POOR	chr10	chr1	BND	PRKCE(0;+)	NA
5	POOR	chr10	chr10	INV	PRKCE(-640;+)	PRKCE(-658;+)
5	POOR	chr10	chr10	INV	PRKCE(-996;+)	NA
5	POOR	chr10	chr10	INV	EPAS1(0;+)	EPAS1(0;+)
5	POOR	chr10	chr10	DUP	NA	WDPCP(0;-)
5	POOR	chr10	chr10	INV	PIGF(0;-),RHOQ(0;+)	PIGF(0;-),RHOQ(0;+)
5	POOR	chr10	chr10	INV	MCFD2(0;-)	MCFD2(0;-)
5	POOR	chr10	chr10	INV	TTC7A(0;+)	TTC7A(0;+)
5	POOR	chr10	chr10	INV	EPCAM(0;+)	EPCAM(0;+)
5	POOR	chr10	chr1	BND	NA	FBP2(0;+)
5	POOR	chr10	chr10	INS	MSH2(0;+)	MSH2(0;+)
5	POOR	chr10	chr10	INV	KCNK12(0;-)	KCNK12(0;-)
5	POOR	chr10	chr1	BND	NA	PPP1R37(0;-)
5	POOR	chr10	chr10	INV	PPP1R21(0;+)	PPP1R21(0;+)
5	POOR	chr10	chr10	INV	STON1(0;+)	STON1(0;+)
5	POOR	chr10	chr10	INS	STON1(0;+)	STON1(0;+)
5	POOR	chr10	chr10	INV	LHCGR(0;-)	LHCGR(0;-)
5	POOR	chr10	chr10	INV	LHCGR(-875;-)	LHCGR(-909;-)
5	POOR	chr10	chr10	INV	NRXN1(0;-)	NRXN1(0;-)
5	POOR	chr10	chr1	BND	NRXN1(0;-)	TRPM3(0;+)
5	POOR	chr10	chr10	INS	NRXN1(0;-)	NRXN1(0;-)
5	POOR	chr10	chr1	BND	NA	UTRN(0;+)
5	POOR	chr10	chr1	BND	ASB3(0;-)	NA
5	POOR	chr10	chr10	INV	ASB3(0;-),CHAC2(448;+)	ASB3(0;-),CHAC2(398;+)
5	POOR	chr10	chr10	INV	ASB3(0;-),ERLEC1(537;+)	ASB3(0;-),ERLEC1(515;+)
5	POOR	chr10	chr10	INS	ACYP2(0;+)	ACYP2(0;+)
5	POOR	chr10	chr10	INV	ACYP2(0;+)	ACYP2(0;+)
5	POOR	chr10	chr10	INV	C10H2orf73(0;+)	C10H2orf73(0;+)
5	POOR	chr10	chr10	INS	C10H2orf73(0;+)	C10H2orf73(0;+)
5	POOR	chr10	chr10	INS	SPTBN1(0;+)	SPTBN1(0;+)
5	POOR	chr10	chr10	INV	SPTBN1(0;+)	SPTBN1(0;+)
5	POOR	chr10	chr10	INV	EML6(109;+)	EML6(67;+)
5	POOR	chr10	chr10	INV	EML6(0;+)	EML6(0;+)
5	POOR	chr10	chr10	INS	EML6(0;+)	EML6(0;+)
5	POOR	chr10	chr10	INS	CLHC1(0;-)	CLHC1(0;-)
5	POOR	chr10	chr10	INV	MTIF2(0;-)	MTIF2(0;-)
5	POOR	chr10	chr10	INS	CCDC88A(0;-)	CCDC88A(0;-)
5	POOR	chr10	chr10	INV	CCDC88A(-565;-)	CCDC88A(-607;-)
5	POOR	chr10	chr10	INV	PPP4R3B(0;-)	PPP4R3B(-45;-)
5	POOR	chr10	chr10	INS	EFEMP1(0;-)	EFEMP1(0;-)
5	POOR	chr10	chr10	INV	EFEMP1(0;-)	EFEMP1(0;-)
5	POOR	chr10	chr10	INV	CCDC85A(0;+)	CCDC85A(0;+)
5	POOR	chr10	chr10	INS	CCDC85A(0;+)	CCDC85A(0;+)
5	POOR	chr10	chr10	INS	VRK2(226;+)	VRK2(226;+)
5	POOR	chr10	chr10	INV	VRK2(67;+)	VRK2(5;+)
5	POOR	chr10	chr10	INV	VRK2(0;+)	VRK2(0;+)
5	POOR	chr10	chr10	INS	VRK2(0;+),FANCL(0;-)	VRK2(0;+),FANCL(0;-)
5	POOR	chr10	chr10	INV	BCL11A(0;-)	BCL11A(0;-)
5	POOR	chr10	chr10	INS	BCL11A(0;-)	BCL11A(0;-)
5	POOR	chr10	chr10	INV	PAPOLG(0;+)	PAPOLG(0;+)
5	POOR	chr10	chr10	INV	REL(0;+)	REL(0;+)
5	POOR	chr10	chr1	BND	PUS10(0;-)	NA
5	POOR	chr10	chr10	INV	USP34(0;-)	USP34(0;-)
5	POOR	chr10	chr10	INV	USP34(0;-)	NA
5	POOR	chr10	chr10	INV	USP34(0;-)	USP34(-4;-)
5	POOR	chr10	chr10	INV	USP34(-79;-)	USP34(-118;-)
5	POOR	chr10	chr10	INV	USP34(-180;-)	USP34(-209;-)
5	POOR	chr10	chr1	BND	NA	SNRNP70(0;-)
5	POOR	chr10	chr10	INV	FAM161A(0;-)	FAM161A(0;-)
5	POOR	chr10	chr10	INS	CCT4(254;-)	CCT4(254;-)
5	POOR	chr10	chr10	INV	COMMD1(0;+)	COMMD1(0;+)
5	POOR	chr10	chr10	INS	COMMD1(0;+)	COMMD1(0;+)
5	POOR	chr10	chr1	BND	COMMD1(0;+)	NA
5	POOR	chr10	chr10	DUP	COMMD1(0;+)	COMMD1(0;+)
5	POOR	chr10	chr10	INV	TMEM17(-49;-)	TMEM17(-69;-)
5	POOR	chr10	chr10	INV	EHBP1(0;+)	EHBP1(0;+)
5	POOR	chr10	chr10	INS	EHBP1(0;+)	EHBP1(0;+)
5	POOR	chr10	chr10	INV	OTX1(0;+)	OTX1(0;+)
5	POOR	chr10	chr1	BND	WDPCP(0;-)	NA
5	POOR	chr10	chr10	INV	WDPCP(0;-)	WDPCP(0;-)
5	POOR	chr10	chr10	INS	WDPCP(0;-)	WDPCP(0;-)
5	POOR	chr10	chr10	INV	WDPCP(0;-),MDH1(879;+)	WDPCP(0;-),MDH1(820;+)
5	POOR	chr10	chr10	INV	SLC1A4(0;+)	SLC1A4(0;+)
5	POOR	chr10	chr10	INV	CEP68(0;+)	CEP68(0;+)
5	POOR	chr10	chr10	INS	RAB1A(0;-)	RAB1A(0;-)
5	POOR	chr10	chr10	INV	ACTR2(109;+)	ACTR2(58;+)
5	POOR	chr10	chr10	INV	SPRED2(0;-)	SPRED2(0;-)
5	POOR	chr10	chr10	INV	MEIS1(649;+)	MEIS1(614;+)
5	POOR	chr10	chr10	INV	MEIS1(0;+)	MEIS1(0;+)
5	POOR	chr10	chr1	BND	NA	TIAM2(0;+)
5	POOR	chr10	chr10	INV	WDR92(0;-)	WDR92(0;-)
5	POOR	chr10	chr10	DUP	WDR92(0;-)	WDR92(0;-),PNO1(874;+)
5	POOR	chr10	chr1	BND	PPP3R1(0;-)	NA
5	POOR	chr10	chr10	INV	CNRIP1(276;-)	CNRIP1(244;-)
5	POOR	chr10	chr10	INV	CNRIP1(0;-)	CNRIP1(0;-)
5	POOR	chr10	chr10	INV	PLEK(0;+)	PLEK(0;+)
5	POOR	chr10	chr10	INS	APLF(0;+)	APLF(0;+)
5	POOR	chr10	chr10	DUP	APLF(0;+)	APLF(0;+)
5	POOR	chr10	chr10	INV	APLF(0;+)	APLF(0;+)
5	POOR	chr10	chr10	INV	PROKR1(703;+)	PROKR1(671;+)
5	POOR	chr10	chr10	INV	PROKR1(0;+)	PROKR1(0;+)
5	POOR	chr10	chr10	INV	GKN2(0;-)	GKN2(0;-)
5	POOR	chr10	chr10	INV	ANTXR1(0;+)	ANTXR1(0;+)
5	POOR	chr10	chr10	INS	ANTXR1(0;+)	ANTXR1(0;+)
5	POOR	chr10	chr10	INV	GFPT1(0;-)	GFPT1(0;-)
5	POOR	chr10	chr10	INS	GFPT1(0;-)	GFPT1(0;-)
5	POOR	chr10	chr10	INV	AAK1(0;-)	AAK1(0;-)
5	POOR	chr10	chr10	INS	AAK1(0;-)	AAK1(0;-)
5	POOR	chr10	chr10	INV	ANXA4(0;+)	ANXA4(0;+)
5	POOR	chr10	chr1	BND	SNRNP27(0;+)	NA
5	POOR	chr10	chr10	INV	MXD1(0;+)	MXD1(0;+)
5	POOR	chr10	chr10	INV	ASPRV1(-49;-)	ASPRV1(-80;-)
5	POOR	chr10	chr10	INS	C10H2orf42(0;-)	C10H2orf42(0;-)
5	POOR	chr10	chr10	INV	TIA1(0;-)	TIA1(0;-)
5	POOR	chr10	chr10	INV	PCYOX1(555;+)	PCYOX1(515;+)
5	POOR	chr10	chr10	INV	PCYOX1(320;+)	PCYOX1(255;+)
5	POOR	chr10	chr10	DUP	PCYOX1(268;+)	PCYOX1(0;+)
5	POOR	chr10	chr10	INV	PCYOX1(0;+)	PCYOX1(0;+)
5	POOR	chr10	chr10	INS	TGFA(0;-)	TGFA(0;-)
5	POOR	chr10	chr10	INV	TGFA(0;-)	TGFA(0;-)
5	POOR	chr10	chr10	DUP	TGFA(0;-)	TGFA(0;-)
5	POOR	chr10	chr10	INV	ADD2(0;-)	ADD2(0;-)
5	POOR	chr10	chr10	INV	CLEC4F(260;-)	CLEC4F(161;-)
5	POOR	chr10	chr10	INV	ATP6V1B1(0;+)	ATP6V1B1(0;+)
5	POOR	chr10	chr10	INV	ANKRD53(0;+)	ANKRD53(0;+)
5	POOR	chr11	chr11	INV	MGAT1(0;-)	MGAT1(0;-)
5	POOR	chr11	chr11	INV	ZFP62(0;-)	ZFP62(0;-)
5	POOR	chr11	chr11	INV	BTNL9(0;+)	BTNL9(0;+)
5	POOR	chr11	chr11	INV	TRIM7(0;-)	TRIM7(0;-)
5	POOR	chr11	chr11	INV	TRIM7(-298;-)	TRIM7(-378;-)
5	POOR	chr11	chr11	INV	TRIM41(728;+)	TRIM41(625;+)
5	POOR	chr11	chr11	INV	TRIM41(0;+)	TRIM41(0;+)
5	POOR	chr11	chr11	DUP	NA	IFGGB2(0;-)
5	POOR	chr11	chr10	BND	NA	SRGAP1(0;+)
5	POOR	chr11	chr11	INV	FLT4(0;+)	FLT4(0;+)
5	POOR	chr11	chr11	INV	GFPT2(0;+)	GFPT2(0;+)
5	POOR	chr11	chr11	INV	MAPK9(0;+)	MAPK9(0;+)
5	POOR	chr11	chr11	INV	RASGEF1C(0;+)	RASGEF1C(0;+)
5	POOR	chr11	chr11	INV	RASGEF1C(-415;+)	RASGEF1C(-459;+)
5	POOR	chr11	chr1	BND	RNF130(0;+)	NA
5	POOR	chr11	chr11	INV	RNF130(0;+)	RNF130(0;+)
5	POOR	chr11	chr11	INV	TBC1D9B(0;+)	TBC1D9B(0;+)
5	POOR	chr11	chr11	INV	TBC1D9B(-426;+)	TBC1D9B(-468;+)
5	POOR	chr11	chr11	INV	MRNIP(262;+)	MRNIP(196;+)
5	POOR	chr11	chr10	BND	MRNIP(0;+)	NA
5	POOR	chr11	chr11	INV	SQSTM1(0;-)	SQSTM1(0;-)
5	POOR	chr11	chr11	INV	MGAT4B(487;+)	MGAT4B(420;+)
5	POOR	chr11	chr11	INV	MGAT4B(0;+)	MGAT4B(0;+)
5	POOR	chr11	chr11	INV	MGAT4B(0;+)	FKBP15(0;-)
5	POOR	chr11	chr11	INV	MGAT4B(0;+),LTC4S(0;-)	MGAT4B(0;+),LTC4S(0;-)
5	POOR	chr11	chr11	INV	MAML1(0;-)	MAML1(0;-)
5	POOR	chr11	chr11	INV	MAML1(0;-),CANX(0;-)	MAML1(0;-),CANX(0;-)
5	POOR	chr11	chr11	INV	MAML1(-27;-),CANX(0;-)	MAML1(-106;-),CANX(0;-)
5	POOR	chr11	chr1	BND	NA	CKM(0;+)
5	POOR	chr11	chr11	INV	HNRNPH1(0;+)	HNRNPH1(0;+)
5	POOR	chr11	chr11	INV	RUFY1(0;-)	RUFY1(0;-)
5	POOR	chr11	chr11	INV	ADAMTS2(695;+)	ADAMTS2(604;+)
5	POOR	chr11	chr11	INV	ADAMTS2(0;+)	ADAMTS2(0;+)
5	POOR	chr11	chr11	INS	ADAMTS2(0;+)	ADAMTS2(0;+)
5	POOR	chr11	chr1	BND	ZNF354C(-584;-)	TLE4(0;-)
5	POOR	chr11	chr11	INV	GRM6(0;+)	GRM6(0;+)
5	POOR	chr11	chr11	INV	ZNF454(0;-)	ZNF454(0;-)
5	POOR	chr11	chr11	INV	ZNF354B(0;-)	ZNF354A(0;+)
5	POOR	chr11	chr11	INV	PROP1(0;+)	PROP1(0;+)
5	POOR	chr11	chr10	BND	ZNF354A(0;+)	NA
5	POOR	chr11	chr11	INV	COL23A1(0;+)	COL23A1(0;+)
5	POOR	chr11	chr11	DUP	COL23A1(0;+)	COL23A1(0;+)
5	POOR	chr11	chr11	INV	COL23A1(-499;+)	COL23A1(-589;+)
5	POOR	chr11	chr11	INV	PHYKPL(0;+)	PHYKPL(0;+)
5	POOR	chr11	chr11	INV	NHP2(0;+)	NHP2(0;+)
5	POOR	chr11	chr11	INV	NA	TEK(0;+)
5	POOR	chr11	chr11	INV	B4GALT7(0;-)	B4GALT7(0;-)
5	POOR	chr11	chr11	INV	TMED9(-23;-)	TMED9(-57;-)
5	POOR	chr11	chr11	INV	YTHDC2(0;+)	YTHDC2(0;+)
5	POOR	chr11	chr1	BND	YTHDC2(0;+)	NA
5	POOR	chr11	chr11	INV	YTHDC2(0;+)	NA
5	POOR	chr11	chr11	INV	KCNN2(0;+)	KCNN2(0;+)
5	POOR	chr11	chr11	INV	TRIM36(0;-)	TRIM36(0;-)
5	POOR	chr11	chr1	BND	TRIM36(0;-)	CCDC102B(0;-)
5	POOR	chr11	chr11	INV	CCDC112(0;-)	CCDC112(0;-)
5	POOR	chr11	chr11	INV	FEM1C(0;-)	FEM1C(0;-)
5	POOR	chr11	chr11	INV	CDO1(0;-)	CDO1(0;-)
5	POOR	chr11	chr11	INV	LVRN(747;+)	LVRN(701;+)
5	POOR	chr11	chr11	INV	COMMD10(0;+)	NA
5	POOR	chr11	chr11	INV	COMMD10(0;+)	COMMD10(0;+)
5	POOR	chr11	chr11	DUP	NA	FBN2(0;-)
5	POOR	chr11	chr1	BND	NA	ATP4A(0;+)
5	POOR	chr11	chr11	INV	DMXL1(650;+)	DMXL1(607;+)
5	POOR	chr11	chr11	INV	TNFAIP8(0;+)	TNFAIP8(0;+)
5	POOR	chr11	chr1	BND	NA	PTPDC1(0;-)
5	POOR	chr11	chr11	INV	PRR16(0;-)	NA
5	POOR	chr11	chr11	INV	PRR16(-76;-)	PRR16(-165;-)
5	POOR	chr11	chr11	INV	PRR16(-388;-)	PRR16(-456;-)
5	POOR	chr11	chr1	BND	NA	CEACAM28(0;+)
5	POOR	chr11	chr10	BND	NA	RAB21(0;+)
5	POOR	chr11	chr1	BND	NA	U1(-216;+)
5	POOR	chr11	chr11	INV	SNCAIP(0;+)	SNCAIP(0;+)
5	POOR	chr11	chr1	BND	SNX24(0;+)	CDC14B(0;+)
5	POOR	chr11	chr11	INV	SNX24(0;+)	SNX24(0;+)
5	POOR	chr11	chr11	INV	NA	MEIKIN(0;-)
5	POOR	chr11	chr11	INV	PRDM6(751;+)	PRDM6(696;+)
5	POOR	chr11	chr11	INV	PRDM6(0;+)	PRDM6(0;+)
5	POOR	chr11	chr11	INS	PRDM6(0;+)	PRDM6(0;+)
5	POOR	chr11	chr10	BND	PRDM6(0;+)	NA
5	POOR	chr11	chr1	BND	CEP120(0;-)	NA
5	POOR	chr11	chr10	BND	CEP120(0;-)	NA
5	POOR	chr11	chr11	INV	CEP120(0;-)	CEP120(0;-)
5	POOR	chr11	chr10	BND	NA	ALDH1L2(0;+)
5	POOR	chr11	chr11	INV	ZNF608(0;-)	ZNF608(0;-)
5	POOR	chr11	chr1	BND	GRAMD2B(0;+)	NA
5	POOR	chr11	chr10	BND	GRAMD2B(0;+)	SH3RF3(0;-)
5	POOR	chr11	chr11	INV	ALDH7A1(0;-)	ALDH7A1(0;-)
5	POOR	chr11	chr1	BND	ALDH7A1(0;-)	CCDC9(0;-)
5	POOR	chr11	chr11	INS	ALDH7A1(0;-)	ALDH7A1(0;-)
5	POOR	chr11	chr11	INV	LMNB1(0;+)	LMNB1(0;+)
5	POOR	chr11	chr10	BND	LMNB1(0;+)	SEPTIN10(0;+)
5	POOR	chr11	chr11	INV	MARCHF3(0;-)	MARCHF3(0;-)
5	POOR	chr11	chr1	BND	MARCHF3(0;-)	NA
5	POOR	chr11	chr11	INV	MARCHF3(-409;-)	MARCHF3(-435;-)
5	POOR	chr11	chr11	INV	MEGF10(0;+)	MEGF10(0;+)
5	POOR	chr11	chr1	BND	PRRC1(0;+)	MAP3K5(0;-)
5	POOR	chr11	chr1	BND	CCDC192(0;+)	SLC35F1(0;+)
5	POOR	chr11	chr11	INV	CCDC192(0;+)	CCDC192(0;+)
5	POOR	chr11	chr11	DUP	CCDC192(0;+)	NA
5	POOR	chr11	chr11	INV	SLC12A2(963;+)	SLC12A2(931;+)
5	POOR	chr11	chr11	INV	SLC12A2(890;+)	SLC12A2(845;+)
5	POOR	chr11	chr11	INV	SLC12A2(0;+)	SLC12A2(0;+)
5	POOR	chr11	chr11	DUP	SLC12A2(0;+)	NA
5	POOR	chr11	chr11	INS	SLC12A2(0;+)	SLC12A2(0;+)
5	POOR	chr11	chr11	INV	FBN2(0;-)	FBN2(0;-)
5	POOR	chr11	chr11	INV	SLC27A6(341;+)	SLC27A6(257;+)
5	POOR	chr11	chr1	BND	SLC27A6(0;+)	NA
5	POOR	chr11	chr11	INV	ISOC1(463;+)	ISOC1(408;+)
5	POOR	chr11	chr11	INV	ISOC1(411;+)	ISOC1(374;+)
5	POOR	chr11	chr10	BND	ISOC1(0;+)	NA
5	POOR	chr11	chr11	INS	ADAMTS19(0;+)	ADAMTS19(0;+)
5	POOR	chr11	chr11	INV	CHSY3(0;+)	CHSY3(0;+)
5	POOR	chr11	chr10	BND	CHSY3(0;+)	NA
5	POOR	chr11	chr1	BND	NA	THBS2(0;-)
5	POOR	chr11	chr11	INS	LYRM7(0;+)	LYRM7(0;+)
5	POOR	chr11	chr11	INV	CDC42SE2(0;+)	CDC42SE2(0;+)
5	POOR	chr11	chr1	BND	NA	CCR6(0;+)
5	POOR	chr11	chr11	INV	FNIP1(0;-)	FNIP1(0;-)
5	POOR	chr11	chr11	DUP	FNIP1(0;-)	SLC25A48(0;+)
5	POOR	chr11	chr11	INV	FNIP1(-627;-)	FNIP1(-681;-)
5	POOR	chr11	chr11	INS	MEIKIN(0;-)	MEIKIN(0;-)
5	POOR	chr11	chr11	INV	ACSL6(0;-)	ACSL6(0;-)
5	POOR	chr11	chr11	INV	P4HA2(0;-)	P4HA2(0;-)
5	POOR	chr11	chr11	INV	SLC22A4(0;+)	SLC22A4(0;+)
5	POOR	chr11	chr11	INV	IRF1(0;-)	IRF1(0;-)
5	POOR	chr11	chr11	INV	RAD50(0;+)	RAD50(0;+)
5	POOR	chr11	chr10	BND	RAD50(0;+)	NA
5	POOR	chr11	chr11	INV	KIF3A(0;-)	KIF3A(0;-)
5	POOR	chr11	chr11	INV	KIF3A(-36;-)	KIF3A(-76;-)
5	POOR	chr11	chr11	INV	CCNI2(213;+)	CCNI2(135;+)
5	POOR	chr11	chr11	INV	CCNI2(0;+)	CCNI2(0;+)
5	POOR	chr11	chr11	INV	SEPTIN8(0;-)	SEPTIN8(0;-)
5	POOR	chr11	chr11	INV	SEPTIN8(0;-),SOWAHA(148;+)	SEPTIN8(0;-),SOWAHA(31;+)
5	POOR	chr11	chr11	INV	SEPTIN8(0;-),SOWAHA(0;+)	SEPTIN8(0;-),SOWAHA(0;+)
5	POOR	chr11	chr11	INV	SHROOM1(0;-)	SHROOM1(0;-)
5	POOR	chr11	chr11	INV	GDF9(0;-)	GDF9(0;-)
5	POOR	chr11	chr11	INS	AFF4(0;-)	AFF4(0;-)
5	POOR	chr11	chr11	INV	AFF4(0;-)	AFF4(0;-)
5	POOR	chr11	chr1	BND	NA	U4(-417;-),PRMT1(0;-)
5	POOR	chr11	chr11	INV	ZCCHC10(0;-),HSPA4(59;+)	ZCCHC10(0;-),HSPA4(37;+)
5	POOR	chr11	chr10	BND	HSPA4(0;+)	NA
5	POOR	chr11	chr11	INV	HSPA4(0;+)	HSPA4(0;+)
5	POOR	chr11	chr10	BND	HSPA4(0;+)	NRXN1(0;-)
5	POOR	chr11	chr11	INS	HSPA4(0;+),FSTL4(0;-)	HSPA4(0;+),FSTL4(0;-)
5	POOR	chr11	chr11	INV	HSPA4(0;+),FSTL4(0;-)	HSPA4(0;+),FSTL4(0;-)
5	POOR	chr11	chr11	INV	FSTL4(0;-)	FSTL4(0;-)
5	POOR	chr11	chr11	INV	FSTL4(0;-)	NA
5	POOR	chr11	chr10	BND	FSTL4(0;-)	NA
5	POOR	chr11	chr11	INV	TCF7(0;+)	TCF7(0;+)
5	POOR	chr11	chr11	INS	CDKL3(0;-)	CDKL3(0;-)
5	POOR	chr11	chr11	INV	CDKL3(0;-)	NA
5	POOR	chr11	chr11	INV	UBE2B(65;+)	UBE2B(35;+)
5	POOR	chr11	chr11	INV	CDKN2AIPNL(0;-)	CDKN2AIPNL(0;-)
5	POOR	chr11	chr11	INS	CDKN2AIPNL(0;-)	CDKN2AIPNL(0;-)
5	POOR	chr11	chr10	BND	NA	PARVB(0;-)
5	POOR	chr11	chr11	INV	JADE2(0;+)	JADE2(0;+)
5	POOR	chr11	chr1	BND	SAR1B(0;-)	NA
5	POOR	chr11	chr11	INV	SAR1B(-190;-)	SAR1B(-217;-)
5	POOR	chr11	chr11	INS	SEC24A(0;+)	SEC24A(0;+)
5	POOR	chr11	chr11	INV	CAMLG(0;+)	CAMLG(0;+)
5	POOR	chr11	chr11	INV	CAMLG(0;+)	NA
5	POOR	chr11	chr11	INS	DDX46(0;+),U4(480;-)	DDX46(0;+),U4(480;-)
5	POOR	chr11	chr11	INS	DDX46(0;+)	DDX46(0;+)
5	POOR	chr11	chr1	BND	DDX46(0;+)	NA
5	POOR	chr11	chr11	INV	DDX46(0;+)	DDX46(0;+)
5	POOR	chr11	chr11	INS	TXNDC15(0;+)	TXNDC15(0;+)
5	POOR	chr11	chr11	INV	TXNDC15(0;+)	TXNDC15(0;+)
5	POOR	chr11	chr11	INV	PCBD2(0;+)	PCBD2(0;+)
5	POOR	chr11	chr11	INV	PITX1(0;-)	PITX1(0;-)
5	POOR	chr11	chr11	INV	PITX1(-30;-)	PITX1(-110;-)
5	POOR	chr11	chr11	INV	CXCL14(0;-)	CXCL14(0;-)
5	POOR	chr11	chr11	INV	SLC25A48(0;+)	SLC25A48(0;+)
5	POOR	chr11	chr11	INV	LECT2(0;-)	LECT2(0;-)
5	POOR	chr11	chr11	INV	TGFBI(622;+)	TGFBI(562;+)
5	POOR	chr11	chr11	INV	TGFBI(0;+)	TGFBI(0;+)
5	POOR	chr11	chr11	INV	SMAD5(690;+)	SMAD5(660;+)
5	POOR	chr11	chr11	INV	SMAD5(212;+)	SMAD5(160;+)
5	POOR	chr11	chr11	INV	TRPC7(0;-)	TRPC7(0;-)
5	POOR	chr11	chr10	BND	TRPC7(0;-)	NA
5	POOR	chr11	chr11	INV	SPOCK1(0;-)	SPOCK1(0;-)
5	POOR	chr11	chr10	BND	SPOCK1(0;-)	NA
5	POOR	chr11	chr11	INS	SPOCK1(0;-)	SPOCK1(0;-)
5	POOR	chr11	chr11	INV	KLHL3(0;-)	KLHL3(0;-)
5	POOR	chr11	chr11	INV	HNRNPA0(-976;-)	NA
5	POOR	chr11	chr1	BND	FAM13B(0;-)	NA
5	POOR	chr11	chr11	INV	FAM13B(0;-)	FAM13B(0;-)
5	POOR	chr11	chr11	INS	BRD8(0;-)	BRD8(0;-)
5	POOR	chr11	chr1	BND	CDC25C(0;-)	NA
5	POOR	chr11	chr11	INV	CDC25C(0;-),SLBP2(480;+)	CDC25C(0;-),SLBP2(428;+)
5	POOR	chr11	chr11	INV	KDM3B(0;+)	KDM3B(0;+)
5	POOR	chr11	chr11	INV	REEP2(0;+)	REEP2(0;+)
5	POOR	chr11	chr11	INV	EGR1(242;+)	EGR1(161;+)
5	POOR	chr11	chr11	INV	ETF1(0;-)	ETF1(0;-)
5	POOR	chr11	chr11	INV	ETF1(0;-)	ETF1(-13;-)
5	POOR	chr11	chr10	BND	CTNNA1(0;+)	NA
5	POOR	chr11	chr11	INV	CTNNA1(0;+)	CTNNA1(0;+)
5	POOR	chr11	chr11	INV	CTNNA1(0;+)	FKBP15(0;-)
5	POOR	chr11	chr11	INV	SIL1(279;-)	SIL1(236;-)
5	POOR	chr11	chr11	INV	SIL1(0;-)	SIL1(0;-)
5	POOR	chr11	chr11	INS	SIL1(0;-)	SIL1(0;-)
5	POOR	chr11	chr11	INV	MATR3(0;+)	MATR3(0;+)
5	POOR	chr11	chr11	INV	NA	KDM4C(0;+)
5	POOR	chr11	chr1	BND	NA	TJP2(0;-)
5	POOR	chr11	chr11	INV	TPD52L3(349;+)	TPD52L3(314;+)
5	POOR	chr11	chr11	INV	UHRF2(0;+)	UHRF2(0;+)
5	POOR	chr11	chr11	INV	UHRF2(0;+),GLDC(0;-)	UHRF2(0;+),GLDC(0;-)
5	POOR	chr11	chr11	INS	UHRF2(0;+),GLDC(0;-)	UHRF2(0;+),GLDC(0;-)
5	POOR	chr11	chr11	INV	GLDC(-307;-),UHRF2(0;+)	GLDC(-331;-),UHRF2(0;+)
5	POOR	chr11	chr11	INS	UHRF2(0;+)	UHRF2(0;+)
5	POOR	chr11	chr10	BND	NA	NACA(-758;-)
5	POOR	chr11	chr11	INV	KDM4C(0;+)	KDM4C(0;+)
5	POOR	chr11	chr1	BND	KDM4C(0;+)	DHDH(0;-)
5	POOR	chr11	chr10	BND	KDM4C(0;+)	NA
5	POOR	chr11	chr1	BND	NA	TRPM3(0;+)
5	POOR	chr11	chr11	INV	NA	PTPRD(0;-)
5	POOR	chr11	chr11	INS	PTPRD(0;-)	PTPRD(0;-)
5	POOR	chr11	chr10	BND	PTPRD(0;-)	NA
5	POOR	chr11	chr11	INV	PTPRD(0;-)	B4GALT1(0;-)
5	POOR	chr11	chr11	INS	U6(108;+)	U6(108;+)
5	POOR	chr11	chr10	BND	NA	TSFM(0;+)
5	POOR	chr11	chr11	INV	LURAP1L(0;+)	LURAP1L(0;+)
5	POOR	chr11	chr10	BND	MPDZ(0;-)	NA
5	POOR	chr11	chr11	INV	MPDZ(0;-)	NA
5	POOR	chr11	chr1	BND	NA	NTRK2(0;-)
5	POOR	chr11	chr11	INV	NFIB(0;-)	NFIB(0;-)
5	POOR	chr11	chr11	INS	NFIB(0;-)	NFIB(0;-)
5	POOR	chr11	chr11	INS	ZDHHC21(0;-)	ZDHHC21(0;-)
5	POOR	chr11	chr11	INV	CER1(0;-)	CER1(0;-)
5	POOR	chr11	chr11	INS	FREM1(0;-)	FREM1(0;-)
5	POOR	chr11	chr11	INV	FREM1(0;-)	FREM1(0;-)
5	POOR	chr11	chr11	DUP	NA	CYLC2(0;+)
5	POOR	chr11	chr11	INV	TTC39B(0;-)	TTC39B(0;-)
5	POOR	chr11	chr11	INS	TTC39B(0;-)	TTC39B(0;-)
5	POOR	chr11	chr11	DUP	TTC39B(0;-)	NA
5	POOR	chr11	chr11	DUP	TTC39B(0;-)	SVEP1(0;-)
5	POOR	chr11	chr11	INV	TTC39B(0;-)	NA
5	POOR	chr11	chr11	INV	NA	ADAMTSL1(0;+)
5	POOR	chr11	chr11	INV	SNAPC3(0;+)	SNAPC3(0;+)
5	POOR	chr11	chr10	BND	PSIP1(0;-)	NA
5	POOR	chr11	chr1	BND	CCDC171(0;+)	NA
5	POOR	chr11	chr11	INS	CCDC171(0;+)	CCDC171(0;+)
5	POOR	chr11	chr11	INV	CCDC171(0;+)	CCDC171(0;+)
5	POOR	chr11	chr1	BND	NA	ZNF875(0;+)
5	POOR	chr11	chr11	INV	BNC2(0;-)	BNC2(0;-)
5	POOR	chr11	chr10	BND	BNC2(0;-)	NA
5	POOR	chr11	chr1	BND	NA	NARS1(0;+)
5	POOR	chr11	chr11	INV	CNTLN(0;+)	CNTLN(0;+)
5	POOR	chr11	chr11	INS	CNTLN(0;+)	CNTLN(0;+)
5	POOR	chr11	chr10	BND	CNTLN(0;+)	NA
5	POOR	chr11	chr1	BND	SH3GL2(0;+)	NA
5	POOR	chr11	chr11	INV	ADAMTSL1(0;+)	ADAMTSL1(0;+)
5	POOR	chr11	chr11	INV	SAXO1(0;-)	SAXO1(0;-)
5	POOR	chr11	chr11	INV	SAXO1(-237;-)	SAXO1(-294;-)
5	POOR	chr11	chr11	DUP	RRAGA(55;+)	RRAGA(0;+)
5	POOR	chr11	chr11	INV	RRAGA(0;+)	RRAGA(0;+)
5	POOR	chr11	chr11	INV	PLIN2(0;-)	PLIN2(0;-)
5	POOR	chr11	chr11	INV	RPS6(0;-)	RPS6(0;-)
5	POOR	chr11	chr11	INS	ACER2(0;+)	ACER2(0;+)
5	POOR	chr11	chr1	BND	ACER2(0;+)	NA
5	POOR	chr11	chr11	INV	ACER2(0;+)	ACER2(0;+)
5	POOR	chr11	chr11	INV	SLC24A2(0;-)	SLC24A2(0;-)
5	POOR	chr11	chr11	INV	MLLT3(0;-)	MLLT3(0;-)
5	POOR	chr11	chr11	DUP	MLLT3(0;-)	NA
5	POOR	chr11	chr10	BND	MLLT3(0;-)	PNO1(0;+)
5	POOR	chr11	chr1	BND	MLLT3(0;-)	NA
5	POOR	chr11	chr11	INV	FOCAD(0;+)	FOCAD(0;+)
5	POOR	chr11	chr11	INS	FOCAD(0;+)	FOCAD(0;+)
5	POOR	chr11	chr10	BND	FOCAD(0;+)	NA
5	POOR	chr11	chr11	DUP	FOCAD(0;+)	NA
5	POOR	chr11	chr11	DUP	FOCAD(0;+)	FOCAD(0;+)
5	POOR	chr11	chr10	BND	ELAVL2(0;-)	NA
5	POOR	chr11	chr11	INV	ELAVL2(0;-)	ELAVL2(0;-)
5	POOR	chr11	chr11	INV	ELAVL2(-453;-)	ELAVL2(-496;-)
5	POOR	chr11	chr10	BND	NA	IL1RL2(0;-)
5	POOR	chr11	chr10	BND	CAAP1(0;-)	NA
5	POOR	chr11	chr11	INV	CAAP1(0;-)	CAAP1(0;-)
5	POOR	chr11	chr11	INV	PLAA(-186;-)	PLAA(-218;-)
5	POOR	chr11	chr11	INV	IFT74(44;+)	IFT74(8;+)
5	POOR	chr11	chr10	BND	IFT74(0;+)	EIF5B(0;-)
5	POOR	chr11	chr10	BND	TEK(0;+)	BTBD11(0;-)
5	POOR	chr11	chr11	INV	TEK(0;+)	ASTN2(0;-)
5	POOR	chr11	chr1	BND	TEK(0;+)	SIRT2(-856;+),RINL(974;+)
5	POOR	chr11	chr10	BND	TEK(0;+)	NA
5	POOR	chr11	chr1	BND	TEK(0;+)	NA
5	POOR	chr11	chr11	INV	TEK(0;+)	TEK(0;+)
5	POOR	chr11	chr11	INV	MOB3B(0;-)	MOB3B(0;-)
5	POOR	chr11	chr1	BND	MOB3B(0;-)	NA
5	POOR	chr11	chr1	BND	NA	UST(0;+)
5	POOR	chr11	chr11	DUP	NA	PTPN3(0;-)
5	POOR	chr11	chr11	INV	ACO1(127;+)	ACO1(70;+)
5	POOR	chr11	chr11	INV	ACO1(74;+)	ACO1(16;+)
5	POOR	chr11	chr11	INV	ACO1(0;+)	ACO1(0;+)
5	POOR	chr11	chr1	BND	ACO1(0;+)	ZNF461(0;-)
5	POOR	chr11	chr1	BND	ACO1(0;+)	NA
5	POOR	chr11	chr11	INS	ACO1(0;+)	ACO1(0;+)
5	POOR	chr11	chr11	INV	DNAJA1(0;+)	DNAJA1(0;+)
5	POOR	chr11	chr11	INV	B4GALT1(0;-)	B4GALT1(0;-)
5	POOR	chr11	chr11	INV	BAG1(0;-)	BAG1(0;-)
5	POOR	chr11	chr11	INV	NFX1(0;+)	NFX1(0;+)
5	POOR	chr11	chr1	BND	NFX1(0;+)	PRKN(0;-)
5	POOR	chr11	chr11	INV	NOL6(195;-)	NOL6(153;-)
5	POOR	chr11	chr11	INV	UBAP2(0;-)	UBAP2(0;-)
5	POOR	chr11	chr1	BND	NA	DYRK1B(0;+)
[truncated: 266,416+ more rows]
